# Supplementary material for: The histone methyltransferase G9a regulates tolerance to oxidative stress–induced energy consumption
Source: PLoS Biol. 2019 Mar 12;17(3):e2006146. doi: 10.1371/journal.pbio.2006146 (PMC6413895; doi:10.1371/journal.pbio.2006146)
Supplement: S1 Data — (XLSX) [file pbio.2006146.s011.xlsx]

## Sheet: Sheet1
Table S1: Read count and alignment statistics for RNA sequencing.
Sample	Total # reads	% Aligned	% Aligned with QF= 15	% Mapped to exons	% Unambigously to exons	# Reads to exons
Control 0 hours OS 1	53220686	93.19	82.2428	75.5263	73.2415	38979616
Control 0 hours OS 2	44695631	88.5204	76.5994	69.7184	67.6138	30220408
Control 6 hours OS 1	25793948	92.6062	79.4902	73.6452	71.4008	18417089
Control 6 hours OS 2	26125001	92.1706	83.8758	77.9585	75.5571	19739287
Control 12 hours OS 1	27353052	93.3365	85.3791	79.2114	76.8309	21015584
Control 12 hours OS 2	32434483	93.5553	73.5987	68.3504	66.2703	21494417
G9a mutant 0 hours OS 1	52186354	92.9216	83.6596	76.6368	74.4173	38835668
G9a mutant 0 hours OS 2	49163490	90.5373	80.9488	74.013	71.8235	35310929
G9a mutant 6 hours OS 1	26113608	92.115	85.2269	78.8574	76.5241	19983209
G9a mutant 6 hours OS 2	30783549	92.0819	84.7135	78.0929	75.807	23336099
G9a mutant 12 hours OS 1	30160387	93.2022	85.7334	79.6152	77.3335	23324070
G9a mutant 12 hours OS 2	28320069	93.442	83.4233	77.3668	75.0935	21266537
