# Supplementary material for: The histone methyltransferase G9a regulates tolerance to oxidative stress–induced energy consumption
Source: PLoS Biol. 2019 Mar 12;17(3):e2006146. doi: 10.1371/journal.pbio.2006146 (PMC6413895; doi:10.1371/journal.pbio.2006146)
Supplement: S2 Data — RNA-seq, RNA sequencing. (XLSX) [file pbio.2006146.s012.xlsx]

## Sheet: Table S2A
Table S2A: Differential expression and clustering statistics for Figure 2
Flybase gene identifier	Cluster number	Principal group number	log2foldchange control 0 versus 6 hours OS exposure	control 0 versus 6 hours OS exposure adjusted p-value (Benjamini-Hochberg)	log2foldchange control 0 versus 12 hours OS exposure	control 0 versus 12 hours OS exposure adjusted p-value (Benjamini-Hochberg)	log2foldchange G9a mutants 0 versus 6 hours OS exposure	G9a mutants 0 versus 6 hours adjusted p-value (Benjamini-Hochberg)	log2foldchange G9a mutants 0 versus 12 hours OS exposure	G9a mutants 0 versus 12 hours adjusted p-value (Benjamini-Hochberg)
FBgn0031468	1	1	1.08459	>0.05	2.03148	0.0050511	0.947868	>0.05	0.981094	>0.05
FBgn0052069	1	1	0.493507	>0.05	0.656981	0.0013019	0.434061	>0.05	0.40309	>0.05
FBgn0034290	1	1	0.320511	>0.05	0.700546	0.00111958	0.570598	>0.05	0.387057	>0.05
FBgn0031832	1	1	0.336828	>0.05	0.60462	0.000941938	0.0813899	>0.05	0.57363	>0.05
FBgn0032907	1	1	0.388524	>0.05	0.60545	0.00011165	0.279604	>0.05	0.467358	>0.05
FBgn0028523	1	1	0.452596	>0.05	0.649923	2.10453e-08	0.42072	>0.05	0.458295	>0.05
FBgn0039155	1	1	0.226806	>0.05	0.672863	1.89335e-09	0.466329	>0.05	0.30074	>0.05
FBgn0032160	1	1	0.53183	>0.05	0.673229	1.49931e-09	0.448987	>0.05	0.58238	>0.05
FBgn0032683	1	1	0.281458	>0.05	0.711729	1.21795e-09	0.116649	>0.05	0.566631	>0.05
FBgn0030484	1	1	0.451886	>0.05	0.591872	9.59836e-11	0.26164	>0.05	0.437354	>0.05
FBgn0262169	1	1	0.38164	>0.05	0.856651	3.81225e-15	0.109661	>0.05	0.573481	>0.05
FBgn0030521	1	1	0.462464	>0.05	0.670799	3.1117e-17	0.578836	>0.05	0.561504	>0.05
FBgn0259685	1	1	0.48482	>0.05	0.759413	7.78245e-22	0.447733	>0.05	0.454773	>0.05
FBgn0039294	1	1	0.851558	0.0015713	0.482236	>0.05	0.583311	>0.05	0.394482	>0.05
FBgn0050050	1	1	0.795934	0.000366298	0.165135	>0.05	0.545737	>0.05	0.368872	>0.05
FBgn0038214	1	1	1.39751	0.000258005	1.36169	0.000357724	0.97611	>0.05	1.09951	>0.05
FBgn0039131	1	1	0.748854	1.65934e-06	0.764914	6.27914e-07	0.442115	>0.05	0.522663	>0.05
FBgn0000490	1	1	0.643633	3.02034e-07	0.412356	>0.05	0.555365	>0.05	0.329024	>0.05
FBgn0011695	1	1	0.728805	4.79904e-12	0.934399	2.59836e-19	0.436413	>0.05	0.500184	>0.05
FBgn0030628	1	1	0.504367	>0.05	0.356393	>0.05	0.723677	0.00884696	0.508939	>0.05
FBgn0051780	1	1	0.583312	>0.05	0.968804	0.000195881	0.810645	0.00686328	0.462078	>0.05
FBgn0085480	1	1	1.49153	>0.05	0.582672	>0.05	2.01956	0.00513438	0.608447	>0.05
FBgn0037487	1	1	0.810907	>0.05	0.62155	>0.05	1.12004	0.00461495	0.667148	>0.05
FBgn0040104	1	1	-0.0124848	>0.05	1.27396	>0.05	1.5473	0.00407012	0.451117	>0.05
FBgn0025627	1	1	0.309419	>0.05	0.520915	>0.05	0.855795	0.00148532	0.382332	>0.05
FBgn0260812	1	1	0.751017	>0.05	0.509634	>0.05	1.46336	0.00116396	0.852852	>0.05
FBgn0038079	1	1	0.865585	3.74648e-06	0.506905	>0.05	0.600663	0.000403319	0.347541	>0.05
FBgn0263975	1	1	0.466494	>0.05	0.51074	>0.05	1.53656	0.000191385	0.819397	>0.05
FBgn0031974	1	1	0.428142	>0.05	0.55695	>0.05	0.594704	0.000118049	0.509509	>0.05
FBgn0040074	1	1	0.246268	>0.05	0.439342	>0.05	0.865891	8.99965e-05	0.520171	>0.05
FBgn0034276	1	1	0.812348	0.000107728	1.40681	7.72994e-12	0.871195	8.61936e-05	0.389065	>0.05
FBgn0262570	1	1	0.617624	0.0050994	0.529959	>0.05	0.834477	4.93999e-05	0.175983	>0.05
FBgn0033696	1	1	0.734699	0.00160709	0.105185	>0.05	0.774317	2.48229e-05	0.445743	>0.05
FBgn0033442	1	1	0.507923	>0.05	0.49077	>0.05	0.939768	1.58361e-05	0.111747	>0.05
FBgn0038346	1	1	0.549521	>0.05	1.00757	1.98456e-05	1.10577	2.72056e-06	0.574692	>0.05
FBgn0030593	1	1	1.47772	2.42777e-19	1.22518	5.25194e-14	0.796157	6.76117e-07	0.556657	>0.05
FBgn0040099	1	1	0.445551	>0.05	0.0326947	>0.05	1.12382	5.02407e-08	0.0330814	>0.05
FBgn0040551	1	1	0.721149	1.17799e-08	0.426905	>0.05	0.697852	1.00147e-08	0.422729	>0.05
FBgn0038533	1	1	0.280517	>0.05	0.438815	>0.05	0.638249	5.80754e-09	0.572351	>0.05
FBgn0051216	1	1	1.40449	5.89023e-18	0.318688	>0.05	0.920866	2.65681e-09	0.485916	>0.05
FBgn0038738	1	1	0.447636	>0.05	0.668616	2.10411e-10	0.627838	2.25468e-09	0.249872	>0.05
FBgn0261990	1	1	1.08933	1.16265e-12	1.20576	1.21267e-15	0.98076	8.44852e-11	0.500331	>0.05
FBgn0051414	1	1	0.461545	>0.05	0.609056	4.71577e-06	0.910995	2.24138e-13	0.577058	>0.05
FBgn0032721	1	1	0.591271	2.42883e-11	0.4106	>0.05	0.66345	3.30095e-14	0.388371	>0.05
FBgn0022213	1	1	0.408923	>0.05	0.441094	>0.05	0.808787	1.18637e-15	0.55689	>0.05
FBgn0020415	1	1	0.676895	2.87554e-09	0.772911	8.5903e-12	0.899177	1.16364e-15	0.580922	>0.05
FBgn0263241	1	1	0.346374	>0.05	0.294466	>0.05	0.805928	1.09493e-15	0.533861	>0.05
FBgn0038349	1	1	0.92566	1.27175e-27	0.92213	6.0648e-28	0.684598	2.62701e-16	0.426369	>0.05
FBgn0042174	1	1	0.369654	>0.05	0.369124	>0.05	0.626578	2.08742e-16	0.463851	>0.05
FBgn0038959	1	1	1.57449	4.38428e-25	1.50643	1.5878e-23	1.32002	1.3114e-22	0.460062	>0.05
FBgn0034605	1	1	1.30684	1.16953e-43	0.524208	>0.05	2.12584	2.16844e-114	0.473924	>0.05
FBgn0052476	1	1	0.499126	>0.05	0.0230613	>0.05	0.789748	>0.05	0.816413	0.0162096
FBgn0025642	1	1	0.447779	>0.05	-0.0562933	>0.05	1.12938	6.27655e-05	0.72956	0.0154845
FBgn0085786	1	1	0.561041	>0.05	0.206153	>0.05	0.817164	0.00568451	0.742422	0.0139432
FBgn0260763	1	1	0.142203	>0.05	0.60529	>0.05	0.612535	>0.05	0.639732	0.0131415
FBgn0039202	1	1	0.624684	>0.05	1.27357	2.21928e-05	0.698292	>0.05	0.674831	0.0129121
FBgn0041246	1	1	0.256772	>0.05	0.364511	>0.05	0.787203	0.00752872	0.752916	0.0120236
FBgn0262377	1	1	0.285117	>0.05	0.383173	>0.05	0.798184	>0.05	0.970561	0.0106098
FBgn0031422	1	1	0.696904	0.0024349	0.36521	>0.05	0.634715	0.00591617	0.586693	0.0104472
FBgn0050082	1	1	0.428259	>0.05	0.789316	>0.05	0.688476	0.00493188	0.644446	0.00923742
FBgn0035870	1	1	0.178181	>0.05	0.55858	>0.05	0.433104	>0.05	0.819628	0.00836572
FBgn0039250	1	1	0.430154	>0.05	0.230986	>0.05	0.647659	0.00633307	0.623269	0.00809021
FBgn0032109	1	1	2.82297	2.00331e-24	0.957825	0.00228863	0.104951	>0.05	0.987874	0.00776402
FBgn0038598	1	1	0.677295	>0.05	0.453768	>0.05	0.320454	>0.05	0.718942	0.00570938
FBgn0085350	1	1	0.969798	5.55842e-05	0.970955	4.08884e-05	0.828649	0.00013817	0.605192	0.00543218
FBgn0004360	1	1	1.01395	0.00251833	1.40838	5.26363e-06	0.84073	0.00293696	0.796044	0.00442046
FBgn0028562	1	1	0.258089	>0.05	0.338912	>0.05	0.700119	>0.05	1.06367	0.00389107
FBgn0085256	1	1	1.03057	7.3887e-06	1.48314	1.09256e-10	0.514113	>0.05	0.715501	0.003462
FBgn0030029	1	1	0.473253	>0.05	0.537234	>0.05	0.298679	>0.05	0.759681	0.00285644
FBgn0035512	1	1	0.493011	>0.05	2.09071	1.31292e-06	0.546935	>0.05	1.22903	0.00264452
FBgn0033089	1	1	0.592037	>0.05	0.442172	>0.05	0.585887	>0.05	0.870928	0.00233168
FBgn0052436	1	1	0.574948	>0.05	0.220476	>0.05	0.817868	>0.05	1.16108	0.00232494
FBgn0051288	1	1	0.770609	6.94416e-05	0.985702	1.56131e-07	1.52945	9.26516e-16	0.665858	0.0011731
FBgn0039500	1	1	0.488563	>0.05	0.280512	>0.05	0.687626	0.000413414	0.643427	0.000911825
FBgn0036354	1	1	0.493344	>0.05	0.472601	>0.05	0.543355	>0.05	0.994525	0.000889714
FBgn0037727	1	1	0.308765	>0.05	1.20772	1.63415e-11	1.17209	1.08085e-09	0.687824	0.000737523
FBgn0028988	1	1	0.297267	>0.05	0.494399	>0.05	0.392857	>0.05	0.597838	0.000724355
FBgn0039731	1	1	0.351533	>0.05	0.489838	>0.05	0.449187	>0.05	0.732124	0.000718522
FBgn0032116	1	1	0.742935	0.00285062	1.82276	2.99457e-16	0.401699	>0.05	0.757291	0.000564764
FBgn0013811	1	1	0.264699	>0.05	0.301167	>0.05	0.921644	0.000122545	0.832856	0.000456124
FBgn0263838	1	1	0.846739	0.0018808	0.947097	0.000321328	0.967058	0.00062886	1.0201	0.000393777
FBgn0038930	1	1	0.384423	>0.05	0.383488	>0.05	1.0501	2.52032e-06	0.80057	0.000389573
FBgn0035131	1	1	0.458514	>0.05	0.624135	>0.05	0.687295	>0.05	1.16928	0.000377042
FBgn0033308	1	1	0.948559	0.00213058	0.7236	>0.05	0.675564	>0.05	1.08198	0.000375548
FBgn0036520	1	1	0.75799	>0.05	0.301759	>0.05	0.511055	>0.05	1.1085	0.000318467
FBgn0023550	1	1	0.95061	2.23743e-08	0.176233	>0.05	0.58899	0.00038388	0.600136	0.000308954
FBgn0031309	1	1	0.334651	>0.05	0.314083	>0.05	0.749595	0.000543958	0.783431	0.000250105
FBgn0011659	1	1	0.53964	>0.05	0.551306	>0.05	0.510122	>0.05	0.780644	0.000176976
FBgn0034117	1	1	0.476523	>0.05	0.752811	7.63342e-06	1.01773	6.60885e-10	0.636471	0.000143259
FBgn0052372	1	1	0.850689	1.71771e-05	1.32484	2.11845e-11	0.569346	>0.05	0.757055	0.000111137
FBgn0036929	1	1	0.377521	>0.05	0.503556	>0.05	0.571433	>0.05	0.676832	3.00151e-05
FBgn0037973	1	1	1.00373	5.3877e-08	1.14755	3.4653e-10	1.22009	4.72114e-11	0.783095	2.89067e-05
FBgn0030675	1	1	0.316061	>0.05	0.847276	0.000631124	0.711872	0.00438814	1.03029	2.38942e-05
FBgn0033821	1	1	0.223386	>0.05	0.94623	7.35901e-06	0.975623	3.33822e-06	0.899871	2.02459e-05
FBgn0085242	1	1	0.48823	>0.05	0.560627	>0.05	0.626782	0.00177563	0.851777	1.85914e-05
FBgn0032014	1	1	0.361286	>0.05	0.451667	>0.05	0.556897	>0.05	0.629439	1.34542e-05
FBgn0053635	1	1	0.338302	>0.05	0.488033	>0.05	0.554106	>0.05	0.672977	1.23547e-05
FBgn0030051	1	1	0.486723	>0.05	0.970747	3.72874e-08	0.350727	>0.05	0.731436	1.2088e-05
FBgn0263986	1	1	0.200641	>0.05	0.550307	>0.05	0.500357	>0.05	0.620399	1.00136e-05
FBgn0033836	1	1	0.535312	>0.05	0.437799	>0.05	0.695088	0.000111402	0.767573	9.84987e-06
FBgn0034543	1	1	0.581261	>0.05	0.251289	>0.05	0.642499	1.16316e-05	0.665576	7.42579e-06
FBgn0015376	1	1	0.640938	>0.05	0.0980397	>0.05	0.428643	>0.05	1.0686	7.02324e-06
FBgn0010441	1	1	0.455995	>0.05	0.552579	>0.05	0.451644	>0.05	0.900986	6.99262e-06
FBgn0021944	1	1	0.468703	>0.05	0.464069	>0.05	0.447709	>0.05	0.687681	4.57457e-06
FBgn0034215	1	1	0.260536	>0.05	0.293482	>0.05	0.75699	2.5276e-05	0.843213	4.21029e-06
FBgn0038972	1	1	0.818351	5.19879e-09	0.785974	1.37548e-08	0.419126	>0.05	0.627106	4.19135e-06
FBgn0039099	1	1	0.112057	>0.05	0.383252	>0.05	0.944948	6.84916e-08	0.816593	3.5267e-06
FBgn0011674	1	1	0.348552	>0.05	0.574308	>0.05	0.467331	>0.05	0.679541	3.25623e-06
FBgn0051955	1	1	0.812756	3.95594e-05	1.1161	6.91756e-09	1.2767	4.3824e-12	0.889505	3.11626e-06
FBgn0037368	1	1	0.476258	>0.05	0.28391	>0.05	0.676256	9.08175e-06	0.716151	2.92429e-06
FBgn0250835	1	1	0.503618	>0.05	0.768199	0.000435034	0.679181	0.00382132	1.03729	2.60649e-06
FBgn0002733	1	1	0.628236	0.00019576	0.787411	1.26888e-06	0.99954	4.15522e-11	0.730635	2.19908e-06
FBgn0032387	1	1	0.366958	>0.05	0.681567	0.00014003	0.81604	2.13381e-05	0.901823	1.56351e-06
FBgn0032445	1	1	0.504569	>0.05	0.438846	>0.05	0.675255	8.25122e-06	0.73368	1.46857e-06
FBgn0039711	1	1	0.211806	>0.05	0.635049	3.37005e-05	0.417572	>0.05	0.700435	1.17812e-06
FBgn0051133	1	1	0.232904	>0.05	0.484641	>0.05	0.605805	7.99344e-05	0.762876	8.63724e-07
FBgn0038038	1	1	0.474693	>0.05	0.69378	4.41781e-06	0.77357	2.31292e-07	0.743523	7.76376e-07
FBgn0051704	1	1	1.07665	1.64113e-07	1.69128	4.81301e-17	1.2431	3.37102e-11	0.93458	7.71324e-07
FBgn0025583	1	1	0.819534	0.000121592	1.6011	1.06998e-13	1.16553	9.9135e-08	1.09084	7.09594e-07
FBgn0032701	1	1	0.141908	>0.05	0.690748	2.83829e-08	0.35706	>0.05	0.649439	6.32231e-07
FBgn0036589	1	1	0.406752	>0.05	0.949077	6.19193e-07	0.96454	2.47773e-06	1.02603	5.81803e-07
FBgn0039315	1	1	0.664523	0.0018864	0.59036	0.00522841	0.976243	4.14489e-07	0.94244	5.60496e-07
FBgn0051469	1	1	0.387762	>0.05	0.49608	>0.05	0.359438	>0.05	0.810228	5.12415e-07
FBgn0250868	1	1	0.44142	>0.05	0.528637	>0.05	0.660132	1.20954e-05	0.762987	4.34881e-07
FBgn0034275	1	1	1.31821	6.7684e-16	1.45869	3.9677e-20	0.818427	2.01383e-09	0.703907	2.87703e-07
FBgn0034162	1	1	0.402624	>0.05	0.50427	>0.05	1.14609	5.76837e-10	0.94885	2.34921e-07
FBgn0033174	1	1	0.668574	0.00146397	0.511974	>0.05	0.471704	>0.05	0.923618	1.99347e-07
FBgn0011704	1	1	0.963992	2.18536e-05	0.498262	>0.05	0.965821	3.55358e-05	1.2179	1.21511e-07
FBgn0034399	1	1	0.497506	>0.05	0.567578	>0.05	0.826003	4.43899e-08	0.810312	6.97318e-08
FBgn0035904	1	1	0.982073	1.74952e-08	0.821319	1.98835e-06	1.4318	4.463e-17	0.923231	3.57707e-08
FBgn0003515	1	1	0.864414	5.03352e-10	0.931222	8.38861e-12	0.605258	1.58306e-06	0.687225	2.36094e-08
FBgn0028688	1	1	0.685929	3.56855e-07	0.658061	9.41601e-07	0.80057	1.37095e-09	0.742768	2.19001e-08
FBgn0033265	1	1	0.272857	>0.05	0.289233	>0.05	0.893147	2.01895e-12	0.722047	2.08878e-08
FBgn0040260	1	1	0.969025	9.34596e-07	1.69635	1.01861e-17	0.254527	>0.05	1.0996	2.02028e-08
FBgn0030347	1	1	0.195837	>0.05	0.615104	0.000417316	0.965666	1.92749e-08	0.989326	9.95707e-09
FBgn0039043	1	1	0.624444	2.55532e-08	0.657699	2.25076e-09	0.404644	>0.05	0.61977	3.37802e-09
FBgn0032154	1	1	0.416616	>0.05	0.377713	>0.05	0.61535	0.00407944	1.19109	3.34266e-09
FBgn0010504	1	1	0.295922	>0.05	0.812728	3.57775e-05	0.348642	>0.05	1.08189	2.42767e-09
FBgn0030703	1	1	0.319292	>0.05	0.635343	3.11304e-10	0.333279	>0.05	0.611107	2.3387e-09
FBgn0025456	1	1	0.400651	>0.05	0.641751	7.98988e-07	0.541648	>0.05	0.794348	1.61239e-09
FBgn0040493	1	1	0.754155	8.28703e-08	0.64876	3.38859e-06	0.949327	1.32406e-11	0.867572	6.61505e-10
FBgn0030926	1	1	0.359446	>0.05	0.609939	2.89365e-05	0.359116	>0.05	0.887367	5.80088e-10
FBgn0036157	1	1	0.455916	>0.05	0.94777	1.16949e-07	0.837965	3.11951e-06	1.10649	4.40112e-10
FBgn0027090	1	1	0.377575	>0.05	0.495479	>0.05	0.483653	>0.05	0.634785	3.51051e-10
FBgn0037921	1	1	0.469821	>0.05	0.550689	>0.05	0.349923	>0.05	1.00312	3.28476e-10
FBgn0036501	1	1	0.484298	>0.05	0.619442	1.02002e-05	0.340746	>0.05	0.873829	2.88714e-10
FBgn0034794	1	1	0.483019	>0.05	0.70299	9.35357e-05	0.741904	1.21752e-05	1.05483	2.85244e-10
FBgn0010288	1	1	0.541691	>0.05	0.507419	>0.05	0.857601	9.56504e-13	0.766168	2.66858e-10
FBgn0038660	1	1	0.156883	>0.05	0.58155	>0.05	0.473215	>0.05	0.957222	2.63109e-10
FBgn0039488	1	1	0.487823	>0.05	0.434894	>0.05	0.905648	3.01212e-09	0.959494	2.56164e-10
FBgn0038467	1	1	0.511247	>0.05	0.832333	4.71532e-08	0.264507	>0.05	0.961338	1.89141e-10
FBgn0010424	1	1	1.13713	3.80853e-12	1.07736	2.25904e-11	0.893328	1.73447e-09	0.982026	2.64275e-11
FBgn0032139	1	1	0.381318	>0.05	0.6348	1.55222e-09	0.68356	5.35273e-11	0.697962	2.3089e-11
FBgn0086362	1	1	0.394178	>0.05	0.309219	>0.05	0.681258	8.6985e-10	0.766646	1.24815e-11
FBgn0038243	1	1	0.355121	>0.05	0.450586	>0.05	0.496132	>0.05	0.788712	9.3773e-12
FBgn0001219	1	1	0.513483	>0.05	0.698237	5.99786e-16	0.46594	>0.05	0.593234	6.00821e-12
FBgn0039869	1	1	0.368464	>0.05	0.699963	6.47056e-06	0.747788	1.13969e-06	1.06978	5.35686e-12
FBgn0019972	1	1	0.217101	>0.05	0.603146	1.76599e-05	0.45843	>0.05	0.940936	3.50459e-12
FBgn0050203	1	1	0.70132	3.87937e-10	0.430452	>0.05	0.545445	>0.05	0.764036	2.07252e-12
FBgn0039537	1	1	0.525757	>0.05	0.648408	2.92084e-10	0.581904	>0.05	0.674409	1.59318e-12
FBgn0031042	1	1	0.468015	>0.05	0.988678	5.91309e-08	0.196761	>0.05	1.21262	1.47269e-12
FBgn0032884	1	1	0.609564	1.86507e-07	0.688245	2.36548e-09	0.755432	2.12673e-10	0.840021	1.30976e-12
FBgn0031080	1	1	0.142237	>0.05	0.511963	>0.05	0.732644	5.47399e-07	1.01617	9.96697e-13
FBgn0046999	1	1	0.550328	>0.05	0.93888	9.93751e-15	0.625816	1.83389e-07	0.850231	8.60952e-13
FBgn0031488	1	1	0.531472	>0.05	1.07004	1.38486e-12	0.495437	>0.05	1.03468	3.557e-13
FBgn0024222	1	1	0.470106	>0.05	0.610557	1.5739e-06	0.74203	1.53057e-09	0.901728	8.28061e-14
FBgn0035631	1	1	0.634658	2.33075e-09	0.695753	3.75412e-11	0.864196	1.09995e-16	0.783194	7.29444e-14
FBgn0037843	1	1	0.297876	>0.05	0.376575	>0.05	0.697905	9.61009e-14	0.699054	7.2744e-14
FBgn0020369	1	1	0.48957	>0.05	0.535212	>0.05	0.696831	3.16557e-14	0.691883	6.33294e-14
FBgn0033717	1	1	0.354122	>0.05	0.488501	>0.05	0.616813	2.21359e-10	0.734494	3.94984e-14
FBgn0040985	1	1	0.274849	>0.05	0.373465	>0.05	0.606165	1.00235e-08	0.802447	3.58808e-14
FBgn0030638	1	1	0.336085	>0.05	0.531811	>0.05	0.285851	>0.05	0.84413	3.2818e-14
FBgn0035402	1	1	0.406454	>0.05	0.33683	>0.05	0.654955	5.53165e-12	0.718109	2.56972e-14
FBgn0033978	1	1	0.523787	>0.05	0.33773	>0.05	0.890425	3.14277e-15	0.855164	2.49488e-14
FBgn0259142	1	1	0.381728	>0.05	0.471651	>0.05	0.636167	7.13915e-12	0.71256	1.01942e-14
FBgn0000566	1	1	0.612622	7.28548e-09	0.604486	5.81229e-09	0.391696	>0.05	0.742179	9.18982e-15
FBgn0033593	1	1	0.732009	9.97091e-07	1.18228	4.35052e-16	0.160401	>0.05	1.06107	8.38304e-15
FBgn0002121	1	1	0.263251	>0.05	0.525507	>0.05	0.844436	6.15242e-13	0.923853	3.78743e-15
FBgn0037632	1	1	0.408843	>0.05	0.606692	1.26094e-06	0.529114	>0.05	0.973305	3.11969e-15
FBgn0013771	1	1	0.63827	1.53142e-11	0.601562	1.53024e-10	0.493583	>0.05	0.737528	2.00807e-15
FBgn0034628	1	1	0.525639	>0.05	0.756594	1.10806e-08	0.920682	1.18447e-12	1.04119	1.93701e-15
FBgn0028687	1	1	0.619583	8.56387e-06	0.678233	9.05394e-07	0.970903	2.1073e-12	1.10473	1.86176e-15
FBgn0027657	1	1	0.337542	>0.05	0.80281	8.93461e-10	1.04465	1.06105e-15	1.04606	1.17662e-15
FBgn0027329	1	1	0.301936	>0.05	0.512515	>0.05	0.400717	>0.05	0.715457	1.16474e-15
FBgn0033377	1	1	0.385286	>0.05	0.801523	9.21689e-17	0.593631	8.97763e-10	0.769691	1.10321e-15
FBgn0014455	1	1	0.513454	>0.05	0.892105	1.24648e-20	0.690803	1.07821e-12	0.773978	9.79562e-16
FBgn0033875	1	1	0.509752	>0.05	0.632898	1.41459e-08	0.587118	1.58253e-07	0.909921	7.74061e-16
FBgn0025624	1	1	0.321578	>0.05	0.553396	>0.05	0.47442	>0.05	0.8169	6.73918e-16
FBgn0040319	1	1	0.312725	>0.05	0.543733	>0.05	0.905219	5.41134e-29	0.656163	5.11695e-16
FBgn0067783	1	1	0.325267	>0.05	0.347913	>0.05	0.917939	1.19883e-16	0.893791	4.50585e-16
FBgn0040299	1	1	0.472902	>0.05	0.769204	2.65611e-14	0.703744	3.75086e-13	0.782572	4.3321e-16
FBgn0050109	1	1	0.407881	>0.05	0.483745	>0.05	0.506476	>0.05	1.03044	2.8494e-16
FBgn0050496	1	1	0.691948	1.17061e-05	0.609361	8.75403e-05	0.662062	2.41485e-05	1.21118	2.0462e-16
FBgn0031973	1	1	0.461449	>0.05	0.635772	1.23214e-06	0.52815	>0.05	1.0015	2.0394e-16
FBgn0028990	1	1	0.751594	4.67316e-14	1.10342	1.00232e-29	0.801766	2.43188e-16	0.803865	1.34461e-16
FBgn0030396	1	1	0.974016	1.79269e-07	1.59326	3.74737e-20	0.741728	8.42398e-06	1.32343	1.20119e-16
FBgn0030052	1	1	0.286406	>0.05	0.706463	6.62922e-15	0.312636	>0.05	0.725662	1.18274e-16
FBgn0028550	1	1	0.155096	>0.05	0.539309	>0.05	0.557634	>0.05	0.898572	1.15374e-16
FBgn0003676	1	1	0.357394	>0.05	0.526701	>0.05	0.594164	8.93505e-06	1.09845	7.78307e-17
FBgn0038893	1	1	0.251224	>0.05	0.295253	>0.05	0.738581	2.24092e-08	1.07534	6.8464e-17
FBgn0015714	1	1	0.512032	>0.05	0.366219	>0.05	0.483211	>0.05	0.701659	5.86516e-17
FBgn0038610	1	1	0.640269	5.39924e-12	0.824819	2.48072e-19	0.593415	1.76428e-10	0.768783	2.6748e-17
FBgn0038344	1	1	0.343045	>0.05	0.413979	>0.05	0.745008	2.03081e-12	0.902947	9.25168e-18
FBgn0014011	1	1	0.285199	>0.05	0.640483	1.0849e-05	0.642112	1.16843e-05	1.25155	8.8068e-18
FBgn0010620	1	1	0.374814	>0.05	0.753108	8.92509e-16	0.762465	7.5334e-17	0.781918	8.59724e-18
FBgn0026570	1	1	0.522706	>0.05	0.630475	1.44989e-05	0.667711	2.54512e-06	1.19518	3.79521e-18
FBgn0051176	1	1	0.156595	>0.05	0.373098	>0.05	0.744801	2.89392e-08	1.14602	2.68265e-18
FBgn0015283	1	1	0.690064	5.21553e-08	0.736693	4.69654e-09	1.07107	5.88049e-18	1.09316	1.87681e-18
FBgn0264294	1	1	0.494565	>0.05	0.493046	>0.05	0.774603	2.27559e-09	1.14501	1.03233e-18
FBgn0261530	1	1	0.368152	>0.05	0.264801	>0.05	0.756032	8.434e-14	0.890521	8.58385e-19
FBgn0041094	1	1	0.199113	>0.05	0.570637	>0.05	0.497887	>0.05	0.851935	5.66636e-19
FBgn0261983	1	1	0.309002	>0.05	0.427431	>0.05	0.54889	>0.05	0.823491	4.26262e-19
FBgn0260745	1	1	0.322262	>0.05	0.595316	2.51056e-14	0.26808	>0.05	0.696637	2.29599e-19
FBgn0028490	1	1	0.37549	>0.05	0.812387	2.01232e-16	0.703224	1.21287e-12	0.895189	1.48929e-19
FBgn0013305	1	1	0.416179	>0.05	0.451482	>0.05	0.59348	4.71546e-15	0.690191	1.27539e-19
FBgn0035710	1	1	0.578749	>0.05	0.204899	>0.05	0.929811	4.33141e-27	0.78232	8.30793e-20
FBgn0051549	1	1	0.539205	>0.05	0.603066	1.12055e-08	1.02318	1.00795e-23	0.934541	5.66296e-20
FBgn0034989	1	1	0.319563	>0.05	0.335206	>0.05	0.884902	2.61044e-27	0.758561	2.86902e-20
FBgn0034583	1	1	0.494345	>0.05	0.526339	>0.05	0.929126	2.3696e-23	0.863879	1.22912e-20
FBgn0035338	1	1	0.437882	>0.05	0.733456	5.13445e-15	0.468259	>0.05	0.88668	4.31595e-21
FBgn0039226	1	1	0.676748	4.85257e-09	0.752167	3.61777e-11	1.16682	1.87967e-26	1.03836	2.12589e-21
FBgn0024997	1	1	0.248151	>0.05	1.20486	2.42505e-34	0.184784	>0.05	0.922002	3.10315e-22
FBgn0034724	1	1	0.601633	1.20594e-08	0.740172	1.11766e-12	0.468707	>0.05	0.976855	3.02913e-22
FBgn0040309	1	1	0.817137	1.48632e-13	0.778138	1.45352e-12	0.714769	7.10975e-11	1.06701	2.30468e-22
FBgn0010621	1	1	0.436974	>0.05	0.620328	2.46308e-06	0.646757	7.5062e-07	1.25904	1.76325e-22
FBgn0028686	1	1	0.555397	>0.05	0.608741	8.10468e-12	0.642271	1.29469e-13	0.842413	1.56465e-22
FBgn0259878	1	1	0.367125	>0.05	0.622237	4.10327e-10	0.592814	1.81752e-09	0.952387	1.35624e-22
FBgn0032022	1	1	0.46529	>0.05	1.62426	4.43924e-60	-0.0567006	>0.05	0.946818	5.53447e-23
FBgn0037011	1	1	0.251987	>0.05	0.373131	>0.05	0.58203	>0.05	1.02332	2.28539e-23
FBgn0261014	1	1	0.60041	3.30286e-09	0.656627	7.17544e-11	0.774835	1.51616e-14	1.00436	1.71389e-23
FBgn0063485	1	1	0.414014	>0.05	0.452873	>0.05	0.736084	3.80193e-12	1.06624	1.56501e-23
FBgn0262975	1	1	0.290379	>0.05	0.499298	>0.05	0.463354	>0.05	0.783873	1.2805e-23
FBgn0000339	1	1	0.204224	>0.05	0.420918	>0.05	0.629343	4.69386e-11	0.95134	6.07501e-24
FBgn0028685	1	1	0.474419	>0.05	0.544754	>0.05	0.798215	1.52961e-18	0.915108	4.13398e-24
FBgn0039714	1	1	0.616431	1.84277e-11	0.731319	4.78596e-16	0.465198	>0.05	0.915927	1.55109e-24
FBgn0036661	1	1	0.403482	>0.05	0.521256	>0.05	0.424422	>0.05	0.92659	8.61159e-25
FBgn0030870	1	1	0.326782	>0.05	0.561593	>0.05	0.482149	>0.05	0.958477	6.83011e-25
FBgn0038420	1	1	0.492905	>0.05	0.500501	>0.05	0.717385	5.83696e-15	0.939881	5.94658e-25
FBgn0033179	1	1	0.542606	>0.05	0.557631	>0.05	1.10233	2.22302e-27	1.05907	3.53985e-25
FBgn0013770	1	1	0.40956	>0.05	0.906271	6.11151e-32	0.728413	1.71399e-21	0.804937	8.61625e-26
FBgn0030318	1	1	0.175055	>0.05	0.453299	>0.05	0.603041	1.6311e-08	1.09697	7.93513e-26
FBgn0051673	1	1	0.310472	>0.05	0.502436	>0.05	0.605238	4.7404e-07	1.25952	7.09521e-27
FBgn0036194	1	1	0.359249	>0.05	0.860634	1.10117e-17	0.616052	3.02045e-10	1.04943	5.63643e-27
FBgn0033886	1	1	0.496203	>0.05	0.599259	3.67254e-09	0.921031	3.9567e-20	1.08479	2.28072e-27
FBgn0037240	1	1	0.371497	>0.05	0.566152	>0.05	0.329685	>0.05	0.894256	1.07244e-27
FBgn0010786	1	1	0.457949	>0.05	0.589483	9.11713e-08	0.501393	>0.05	1.19541	5.73776e-28
FBgn0032889	1	1	0.30179	>0.05	0.569273	>0.05	0.423413	>0.05	0.992831	5.64212e-28
FBgn0031313	1	1	0.53107	>0.05	0.843461	4.62225e-13	0.262521	>0.05	1.21846	2.93383e-28
FBgn0003943	1	1	0.251739	>0.05	0.585349	7.4599e-15	0.337976	>0.05	0.841002	3.93691e-29
FBgn0032140	1	1	0.0382813	>0.05	0.590419	6.06598e-09	0.593853	5.53249e-09	1.11929	3.44625e-29
FBgn0052694	1	1	0.402348	>0.05	0.581417	>0.05	0.807509	4.64471e-19	1.01451	1.85055e-29
FBgn0010551	1	1	0.249674	>0.05	0.527027	>0.05	0.410288	>0.05	1.093	5.01221e-30
FBgn0050497	1	1	0.381576	>0.05	0.821463	1.91943e-27	0.719416	3.49516e-21	0.872281	3.12532e-30
FBgn0036007	1	1	0.187757	>0.05	0.622719	3.27791e-16	0.40396	>0.05	0.896981	4.52899e-32
FBgn0041180	1	1	0.771223	7.22878e-23	0.759532	1.29232e-22	1.14548	4.99283e-50	0.906726	1.66727e-32
FBgn0034997	1	1	0.351714	>0.05	0.639895	1.72891e-13	0.758393	1.15356e-18	1.02269	1.09605e-32
FBgn0033649	1	1	0.406427	>0.05	0.510487	>0.05	0.574034	>0.05	1.13857	6.72861e-34
FBgn0030749	1	1	0.326325	>0.05	0.515164	>0.05	0.612192	6.02813e-11	1.13119	1.24313e-34
FBgn0261547	1	1	0.0660798	>0.05	0.931697	9.28162e-33	-0.0546547	>0.05	0.985375	4.39572e-37
FBgn0036116	1	1	0.0484906	>0.05	0.631855	1.12843e-13	0.591939	4.05199e-12	1.07749	1.65047e-37
FBgn0033039	1	1	0.348861	>0.05	1.12129	1.10913e-34	0.530924	>0.05	1.15632	2.20395e-38
FBgn0017581	1	1	0.61506	3.8073e-16	0.842212	3.16172e-29	0.640672	5.05215e-17	1.00253	1.25564e-39
FBgn0010238	1	1	0.252972	>0.05	0.568218	>0.05	0.379551	>0.05	1.11133	4.1386e-40
FBgn0033428	1	1	0.311661	>0.05	0.370664	>0.05	0.619627	7.51319e-12	1.1964	5.94541e-41
FBgn0015801	1	1	0.34722	>0.05	0.477158	>0.05	0.369852	>0.05	1.18246	3.579e-41
FBgn0030317	1	1	0.736477	5.15265e-22	1.13455	2.32971e-50	0.597957	3.92617e-15	1.02215	6.33887e-42
FBgn0051324	1	1	0.00131263	>0.05	1.15753	8.24949e-37	0.12112	>0.05	1.25098	1.88243e-42
FBgn0264087	1	1	0.481308	>0.05	1.03459	4.42562e-43	0.723995	6.64875e-22	1.07444	2.34555e-46
FBgn0027086	1	1	0.363942	>0.05	0.644639	9.65911e-14	0.460775	>0.05	1.26568	2.73959e-48
FBgn0027572	1	1	0.275188	>0.05	0.487793	>0.05	0.371769	>0.05	1.24888	2.16835e-52
FBgn0016694	1	1	-0.130819	>0.05	1.38544	4.71596e-77	0.250714	>0.05	1.35172	9.11507e-72
FBgn0038510	2	2	-0.434734	>0.05	-0.646182	0.00836474	-0.18639	>0.05	-0.170647	>0.05
FBgn0023091	2	2	-0.643566	>0.05	-0.686676	0.00756786	-0.480373	>0.05	-0.327169	>0.05
FBgn0038200	2	2	-0.338625	>0.05	-1.24932	0.00586235	-0.555203	>0.05	-0.389195	>0.05
FBgn0039780	2	2	-0.689701	>0.05	-0.922788	0.00563539	-0.0861772	>0.05	-0.376394	>0.05
FBgn0036860	2	2	-0.28139	>0.05	-1.12655	0.00510293	-0.25494	>0.05	0.0679427	>0.05
FBgn0033633	2	2	-0.18419	>0.05	-0.644891	0.00488287	-0.379907	>0.05	-0.392344	>0.05
FBgn0036617	2	2	-1.15064	>0.05	-1.27432	0.0046591	0.896273	>0.05	-0.752782	>0.05
FBgn0028525	2	2	-0.43545	>0.05	-0.815426	0.00277654	-0.0853576	>0.05	-0.493676	>0.05
FBgn0037519	2	2	-0.21935	>0.05	-0.896821	0.00235605	-0.332155	>0.05	0.071124	>0.05
FBgn0264345	2	2	-0.991365	>0.05	-2.54968	0.00193668	0.210745	>0.05	-0.0333369	>0.05
FBgn0035084	2	2	-0.365971	>0.05	-0.936511	0.00148352	0.23473	>0.05	-0.0562642	>0.05
FBgn0004911	2	2	-0.00514253	>0.05	-0.992318	0.000543846	-0.29683	>0.05	-0.529197	>0.05
FBgn0001325	2	2	-0.429849	>0.05	-0.685973	0.000535352	-0.282039	>0.05	-0.53628	>0.05
FBgn0030591	2	2	-0.0197248	>0.05	-1.25261	0.000376078	-0.488309	>0.05	-0.529342	>0.05
FBgn0032856	2	2	0.00122954	>0.05	-0.713287	0.0002998	-0.210489	>0.05	-0.580518	>0.05
FBgn0262682	2	2	-0.333461	>0.05	-0.927295	0.000284943	0.0852729	>0.05	0.109251	>0.05
FBgn0262577	2	2	-0.213796	>0.05	-2.03095	0.000190908	0.604253	>0.05	0.353726	>0.05
FBgn0039479	2	2	-0.0176312	>0.05	-0.642689	3.87307e-05	0.293202	>0.05	-0.104746	>0.05
FBgn0040608	2	2	-0.426435	>0.05	-1.16694	1.99703e-05	0.533023	>0.05	-0.192255	>0.05
FBgn0031811	2	2	-0.458533	>0.05	-0.60863	6.85212e-06	-0.267487	>0.05	-0.413752	>0.05
FBgn0035379	2	2	-0.232602	>0.05	-0.946945	2.8018e-06	-0.458909	>0.05	-0.532267	>0.05
FBgn0040257	2	2	-0.197654	>0.05	-3.90667	4.68041e-07	0.391803	>0.05	-0.20194	>0.05
FBgn0004910	2	2	-0.571321	>0.05	-0.623543	2.07162e-07	-0.44436	>0.05	-0.396927	>0.05
FBgn0004133	2	2	-0.160972	>0.05	-0.593705	1.70039e-07	-0.238397	>0.05	-0.49329	>0.05
FBgn0034137	2	2	-0.114968	>0.05	-0.674384	4.78686e-08	-0.0604672	>0.05	-0.0720752	>0.05
FBgn0023525	2	2	-0.566363	>0.05	-0.682503	1.70414e-09	-0.290708	>0.05	-0.38792	>0.05
FBgn0036713	2	2	-0.554097	>0.05	-0.647712	1.21643e-15	-0.155242	>0.05	-0.314721	>0.05
FBgn0260941	2	2	-0.455076	>0.05	-0.624768	4.01371e-16	-0.41257	>0.05	-0.524197	>0.05
FBgn0011581	2	2	-0.535168	>0.05	-0.693835	6.1299e-17	-0.218229	>0.05	-0.340022	>0.05
FBgn0052628	2	2	-0.450271	>0.05	-0.741626	1.30458e-18	-0.368888	>0.05	-0.510364	>0.05
FBgn0035231	2	2	-0.212387	>0.05	-0.785705	4.56052e-19	-0.403223	>0.05	-0.418117	>0.05
FBgn0263619	2	2	-0.749854	0.00442538	-0.387574	>0.05	-0.247056	>0.05	-0.377065	>0.05
FBgn0262598	2	2	-0.843979	0.00268346	-0.517768	>0.05	-0.336421	>0.05	-0.617859	>0.05
FBgn0261989	2	2	-1.39397	0.000759763	-0.867929	>0.05	0.280568	>0.05	-0.130716	>0.05
FBgn0040102	2	2	-1.09968	0.000166537	-1.13129	7.65893e-05	-0.887941	>0.05	-0.924577	>0.05
FBgn0030334	2	2	-0.955429	2.77317e-05	-0.542536	>0.05	-0.317262	>0.05	-0.0675722	>0.05
FBgn0051201	2	2	-0.716413	2.261e-05	-0.608087	0.000198449	-0.46026	>0.05	-0.349612	>0.05
FBgn0058469	2	2	-0.673543	1.18488e-05	-0.0869978	>0.05	-0.50495	>0.05	-0.412917	>0.05
FBgn0034861	2	2	-0.767585	1.14575e-05	0.130367	>0.05	-0.474434	>0.05	-0.159929	>0.05
FBgn0033374	2	2	-1.28073	2.54072e-06	-0.723527	0.00426104	-0.565652	>0.05	-0.60505	>0.05
FBgn0029147	2	2	-1.24298	5.25449e-07	-0.987345	2.98244e-05	-0.723117	>0.05	-0.433554	>0.05
FBgn0028646	2	2	-0.623896	4.99417e-07	-0.696419	1.58716e-08	-0.481547	>0.05	0.319174	>0.05
FBgn0028360	2	2	-0.617403	6.90384e-10	-0.25954	>0.05	-0.19227	>0.05	-0.208225	>0.05
FBgn0030469	2	2	-0.87753	6.11956e-10	-0.129897	>0.05	-0.0295195	>0.05	0.105742	>0.05
FBgn0032336	2	2	-0.620788	4.64454e-14	-0.72165	6.57591e-19	-0.224268	>0.05	-0.47024	>0.05
FBgn0043364	2	2	-0.669754	4.90024e-15	-0.218346	>0.05	0.198814	>0.05	0.0222948	>0.05
FBgn0003137	2	2	-1.03356	4.30745e-15	-0.642972	5.65068e-07	-0.152474	>0.05	0.0972502	>0.05
FBgn0034638	2	2	-0.693082	1.53967e-15	-0.598623	3.2382e-12	-0.381203	>0.05	0.035421	>0.05
FBgn0003248	2	2	-1.03935	1.8988e-17	-0.30166	>0.05	-0.0128126	>0.05	0.0762347	>0.05
FBgn0037635	2	2	-1.18774	5.36096e-22	0.091822	>0.05	-0.470482	>0.05	-0.435465	>0.05
FBgn0038977	2	2	-0.106538	>0.05	-0.337381	>0.05	-0.793902	0.00752645	-0.55952	>0.05
FBgn0036587	2	2	-1.82084	2.84582e-10	-1.26971	2.79114e-06	-1.02028	0.00740807	-0.712967	>0.05
FBgn0013308	2	2	-1.3984	0.00183218	-0.274229	>0.05	-1.02778	0.00425956	-0.800348	>0.05
FBgn0037064	2	2	-0.133514	>0.05	-0.376959	>0.05	-0.640169	0.00372254	-0.208194	>0.05
FBgn0039346	2	2	-0.379527	>0.05	-0.210754	>0.05	-0.658069	0.00131021	-0.50879	>0.05
FBgn0040089	2	2	-0.382911	>0.05	-0.370093	>0.05	-0.598331	0.0011435	-0.198981	>0.05
FBgn0037801	2	2	0.230972	>0.05	-0.176205	>0.05	-1.0642	0.000533584	-0.647798	>0.05
FBgn0010651	2	2	-0.206729	>0.05	-0.117761	>0.05	-0.595993	0.000305247	-0.387334	>0.05
FBgn0039827	2	2	0.018982	>0.05	-0.0535513	>0.05	-0.798899	0.000128511	-0.434979	>0.05
FBgn0033782	2	2	-0.931779	4.83655e-06	-1.14352	1.58203e-08	-0.87137	1.47638e-05	-0.466607	>0.05
FBgn0035392	2	2	-0.323361	>0.05	-0.261941	>0.05	-0.599003	3.04479e-06	-0.436474	>0.05
FBgn0026593	2	2	-0.390003	>0.05	-0.565029	>0.05	-1.08335	9.23957e-07	-0.201851	>0.05
FBgn0261341	2	2	-0.139458	>0.05	-0.280703	>0.05	-0.658368	6.09375e-08	-0.417336	>0.05
FBgn0014859	2	2	-1.11452	2.00107e-06	-0.275075	>0.05	-1.33969	1.52779e-08	-0.513088	>0.05
FBgn0032394	2	2	-0.0398492	>0.05	-0.00130962	>0.05	-0.63038	3.75961e-09	-0.498183	>0.05
FBgn0032685	2	2	-0.437675	>0.05	-0.14258	>0.05	-0.623289	1.369e-09	-0.435318	>0.05
FBgn0051036	2	2	-0.177301	>0.05	0.188633	>0.05	-0.627564	4.65197e-10	0.0191896	>0.05
FBgn0035344	2	2	-0.0463434	>0.05	-0.266715	>0.05	-0.84538	7.86452e-11	0.0782907	>0.05
FBgn0085405	2	2	-0.1838	>0.05	-0.0203758	>0.05	-0.626313	5.34346e-11	-0.227012	>0.05
FBgn0051523	2	2	-0.142038	>0.05	-0.0556795	>0.05	-0.594975	1.35497e-12	-0.273764	>0.05
FBgn0001218	2	2	-0.401164	>0.05	-0.349901	>0.05	-0.586749	1.59411e-14	-0.534268	>0.05
FBgn0086676	2	2	-0.498163	>0.05	-0.0836409	>0.05	-0.646351	1.27152e-15	0.268172	>0.05
FBgn0003890	2	2	-0.148668	>0.05	0.0990214	>0.05	-0.740456	5.28464e-18	-0.472425	>0.05
FBgn0001233	2	2	-0.112408	>0.05	-0.0671147	>0.05	-0.800163	2.72316e-18	-0.454279	>0.05
FBgn0004623	2	2	-0.226207	>0.05	-0.035007	>0.05	-0.65691	1.3886e-18	-0.568822	>0.05
FBgn0263120	2	2	-0.443966	>0.05	-0.195959	>0.05	-0.702598	1.30492e-19	-0.5737	>0.05
FBgn0033936	2	2	-1.41374	4.08057e-59	-0.97413	1.28083e-30	-1.96501	3.09062e-111	0.164307	>0.05
FBgn0051826	2	2	-0.711858	>0.05	-0.377539	>0.05	-0.594831	>0.05	-0.906411	0.0141103
FBgn0038170	2	2	-0.0161332	>0.05	-0.373461	>0.05	-0.206571	>0.05	-0.639705	0.0140212
FBgn0085404	2	2	-0.562579	>0.05	-1.09988	0.000321268	-0.423739	>0.05	-0.819258	0.0139139
FBgn0259167	2	2	-0.272458	>0.05	-0.318967	>0.05	-0.0131295	>0.05	-0.615767	0.013036
FBgn0038109	2	2	-0.476308	>0.05	-0.314707	>0.05	-0.576843	>0.05	-0.746717	0.0118596
FBgn0262286	2	2	-0.214771	>0.05	-0.183794	>0.05	-0.299637	>0.05	-0.757304	0.0110488
FBgn0051089	2	2	-0.46335	>0.05	-0.473386	>0.05	0.212884	>0.05	-0.940577	0.0104775
FBgn0036749	2	2	-0.0312958	>0.05	-0.161179	>0.05	-0.0769034	>0.05	-0.857052	0.0102361
FBgn0033640	2	2	-0.19239	>0.05	-0.510622	>0.05	-0.199742	>0.05	-1.00373	0.00984006
FBgn0032981	2	2	-0.0465206	>0.05	-0.379073	>0.05	-0.299669	>0.05	-1.19283	0.00787514
FBgn0262029	2	2	-0.261465	>0.05	-0.47598	>0.05	-0.527145	>0.05	-0.72841	0.00722166
FBgn0053137	2	2	0.0109252	>0.05	-0.430757	>0.05	-0.00398243	>0.05	-1.28962	0.00714545
FBgn0062565	2	2	-0.545352	>0.05	-0.423981	>0.05	-0.262698	>0.05	-0.819079	0.00686831
FBgn0264721	2	2	-0.1584	>0.05	-0.0193892	>0.05	-0.496381	>0.05	-0.999015	0.00660822
FBgn0250847	2	2	0.0074686	>0.05	-0.382644	>0.05	-0.749181	>0.05	-1.08173	0.00527076
FBgn0038181	2	2	0.0538818	>0.05	-0.442922	>0.05	0.107028	>0.05	-0.686662	0.00490374
FBgn0030859	2	2	-0.981641	0.00123511	-1.15454	0.000122191	-0.925218	0.00306396	-0.841123	0.00484098
FBgn0039039	2	2	-0.937711	>0.05	0.229906	>0.05	-0.344094	>0.05	-1.48639	0.00407386
FBgn0263413	2	2	-0.383673	>0.05	-0.297471	>0.05	-0.607695	>0.05	-0.947966	0.00391747
FBgn0003319	2	2	-0.266301	>0.05	-0.9244	0.000153406	-0.140177	>0.05	-0.674573	0.00383507
FBgn0000153	2	2	0.209606	>0.05	-0.268115	>0.05	-0.702461	0.00297929	-0.687137	0.00375186
FBgn0030886	2	2	-0.224455	>0.05	-0.513568	>0.05	-0.323875	>0.05	-0.643452	0.00363962
FBgn0262510	2	2	-0.77971	>0.05	-0.414341	>0.05	-0.618878	>0.05	-0.893104	0.00326175
FBgn0038751	2	2	-0.265789	>0.05	-0.984875	>0.05	-0.474661	>0.05	-1.01349	0.00325939
FBgn0035669	2	2	-0.614664	>0.05	-0.381984	>0.05	-0.38376	>0.05	-1.05852	0.00300832
FBgn0035282	2	2	-1.22502	7.0157e-06	0.186313	>0.05	-1.4527	1.76099e-09	-0.69735	0.00299719
FBgn0032322	2	2	-1.29402	3.26383e-07	-0.611922	>0.05	-1.18223	8.11165e-07	-0.703035	0.00294909
FBgn0052107	2	2	-0.566115	>0.05	-0.844613	9.2738e-06	-0.399616	>0.05	-0.610498	0.0029153
FBgn0001269	2	2	-0.189719	>0.05	-0.0730662	>0.05	-0.461542	>0.05	-0.87583	0.00289267
FBgn0043025	2	2	0.282979	>0.05	-0.497506	>0.05	-0.342815	>0.05	-1.02459	0.00285543
FBgn0052194	2	2	-0.287833	>0.05	-0.441466	>0.05	-0.0827443	>0.05	-0.99252	0.00256162
FBgn0261952	2	2	-1.20869	0.000670632	-1.97715	2.24509e-07	-0.438054	>0.05	-1.03259	0.00251982
FBgn0000577	2	2	0.0760275	>0.05	-0.313249	>0.05	-0.2032	>0.05	-0.785754	0.00237473
FBgn0020248	2	2	-0.373057	>0.05	-0.249945	>0.05	-0.233449	>0.05	-0.652022	0.00232196
FBgn0003130	2	2	-0.721017	0.00317025	-0.491876	>0.05	-0.734993	0.00311405	-0.7411	0.00225039
FBgn0003300	2	2	-0.298593	>0.05	-0.689459	0.00332129	-0.267009	>0.05	-0.711123	0.00209234
FBgn0262149	2	2	-0.382678	>0.05	-0.36396	>0.05	-0.435798	>0.05	-0.834309	0.00199523
FBgn0034126	2	2	-0.349012	>0.05	-0.0804746	>0.05	-0.270661	>0.05	-0.988324	0.00181408
FBgn0033807	2	2	-0.00222582	>0.05	-0.672056	0.00113651	0.019063	>0.05	-0.683821	0.00171659
FBgn0032470	2	2	0.198956	>0.05	-0.474825	>0.05	-0.134806	>0.05	-0.607835	0.00137162
FBgn0036670	2	2	-0.646491	>0.05	-0.495056	>0.05	-0.626452	>0.05	-0.967598	0.00114232
FBgn0013672	2	2	-1.0637	0.00026043	-1.03985	0.000324819	-0.675441	>0.05	-0.916614	0.00109526
FBgn0029990	2	2	-0.381838	>0.05	-0.236246	>0.05	-0.0459312	>0.05	-1.02808	0.000984673
FBgn0039683	2	2	-0.346626	>0.05	-0.397337	>0.05	-0.294926	>0.05	-0.651409	0.000923705
FBgn0031894	2	2	-0.138758	>0.05	-0.612572	>0.05	-0.425827	>0.05	-0.786874	0.000911086
FBgn0058298	2	2	-0.0547576	>0.05	-0.389526	>0.05	-0.26171	>0.05	-0.962083	0.000737953
FBgn0033635	2	2	0.16204	>0.05	-0.287238	>0.05	-0.669374	>0.05	-0.978995	0.000648649
FBgn0036479	2	2	-0.0741273	>0.05	-0.533246	>0.05	-0.101338	>0.05	-0.666822	0.000584877
FBgn0037696	2	2	-0.0628411	>0.05	-0.113229	>0.05	-0.103948	>0.05	-0.816865	0.000506715
FBgn0040843	2	2	-0.330409	>0.05	-1.02249	0.00165342	-0.521773	>0.05	-1.11202	0.000488206
FBgn0085424	2	2	-0.310621	>0.05	-0.359522	>0.05	-0.710616	0.00113209	-0.768438	0.000477109
FBgn0040343	2	2	0.160558	>0.05	-1.39838	9.75046e-07	0.0280896	>0.05	-1.0763	0.000476948
FBgn0037751	2	2	-0.512236	>0.05	-1.51897	3.17895e-06	-0.241156	>0.05	-1.08085	0.000445105
FBgn0035922	2	2	-0.347092	>0.05	-1.38992	4.8582e-15	-0.304428	>0.05	-0.621574	0.000438881
FBgn0039805	2	2	0.0683708	>0.05	-0.277373	>0.05	-0.626672	0.00228542	-0.731471	0.000346166
FBgn0038761	2	2	-0.43788	>0.05	-0.162597	>0.05	-0.610395	0.00112528	-0.675591	0.000301633
FBgn0031854	2	2	-0.720754	0.00312449	-0.561573	>0.05	-0.97043	8.01125e-05	-0.863609	0.000291535
FBgn0004009	2	2	0.0634686	>0.05	-0.191679	>0.05	-0.0748541	>0.05	-0.686831	0.000284744
FBgn0063498	2	2	0.0314733	>0.05	-0.690405	0.000221675	-0.0552328	>0.05	-0.667467	0.000266587
FBgn0085201	2	2	0.275343	>0.05	-0.349954	>0.05	0.143761	>0.05	-0.752124	0.000207104
FBgn0013676	2	2	-0.646005	0.00170463	-0.417222	>0.05	-0.556712	>0.05	-0.745057	0.000165248
FBgn0014903	2	2	-0.406943	>0.05	-0.636433	5.68709e-05	-0.266198	>0.05	-0.633581	0.000162243
FBgn0259209	2	2	-0.140378	>0.05	-0.858056	5.92957e-05	-0.524422	>0.05	-0.820793	0.000155522
FBgn0054025	2	2	-0.882564	7.35629e-06	-1.09725	2.38269e-08	-0.46635	>0.05	-0.769696	0.000153955
FBgn0263457	2	2	-0.380793	>0.05	-0.8132	6.33919e-05	-0.152184	>0.05	-0.755848	0.000134399
FBgn0004854	2	2	-0.136655	>0.05	0.00706982	>0.05	-0.323246	>0.05	-0.799457	8.53679e-05
FBgn0039856	2	2	-0.603588	0.000693356	-0.471868	>0.05	-0.903863	1.30517e-06	-0.731728	7.91229e-05
FBgn0000524	2	2	-0.179602	>0.05	-0.141343	>0.05	-0.323619	>0.05	-0.623272	7.31797e-05
FBgn0037713	2	2	0.0707118	>0.05	-0.363255	>0.05	-0.400206	>0.05	-0.622784	6.80448e-05
FBgn0027560	2	2	-0.845588	5.68788e-06	-0.0237435	>0.05	-0.761701	4.95655e-05	-0.74323	5.89254e-05
FBgn0040942	2	2	-0.0433783	>0.05	-0.75026	0.00524403	-0.790912	0.00321569	-1.07819	5.48439e-05
FBgn0037167	2	2	-0.0179742	>0.05	-0.0888438	>0.05	-0.772373	0.000229562	-0.859216	3.86728e-05
FBgn0033644	2	2	-0.0401999	>0.05	-0.209583	>0.05	-0.767247	4.80461e-06	-0.687807	3.65041e-05
FBgn0263006	2	2	0.0744605	>0.05	-0.434134	>0.05	-0.188087	>0.05	-0.923974	3.61086e-05
FBgn0001138	2	2	-0.645111	5.17736e-05	-0.73799	2.71461e-06	-0.33425	>0.05	-0.648892	3.46133e-05
FBgn0031111	2	2	-0.825785	0.000286344	-0.319193	>0.05	-0.843559	8.32811e-05	-0.878167	3.3177e-05
FBgn0030090	2	2	-0.458759	>0.05	-0.452472	>0.05	-0.543254	>0.05	-0.606546	3.01173e-05
FBgn0036044	2	2	-0.5469	>0.05	-0.114663	>0.05	-0.459784	>0.05	-0.695664	2.88634e-05
FBgn0030884	2	2	-0.625232	0.000113608	-0.318859	>0.05	-0.525265	>0.05	-0.616059	2.7835e-05
FBgn0011705	2	2	0.016172	>0.05	-0.245132	>0.05	-0.834724	2.04908e-05	-0.808653	2.55098e-05
FBgn0040832	2	2	-0.250896	>0.05	0.131817	>0.05	-0.367664	>0.05	-0.622572	2.1206e-05
FBgn0003499	2	2	-0.8241	3.08389e-07	-0.443061	>0.05	-0.968839	1.122e-09	-0.655098	1.9017e-05
FBgn0034262	2	2	-0.542173	>0.05	-0.47529	>0.05	-0.47422	>0.05	-0.646059	1.82212e-05
FBgn0013675	2	2	-0.571151	>0.05	-0.598063	0.000278841	-0.440289	>0.05	-0.69348	1.65329e-05
FBgn0039749	2	2	-0.239561	>0.05	-0.882574	4.0182e-06	-0.077727	>0.05	-0.859357	1.30154e-05
FBgn0036046	2	2	-0.476039	>0.05	-0.638031	7.6057e-06	-0.412071	>0.05	-0.64305	1.20714e-05
FBgn0004654	2	2	0.0229279	>0.05	-0.131156	>0.05	-0.685127	1.62473e-05	-0.703644	1.16018e-05
FBgn0039747	2	2	-0.115894	>0.05	-0.117881	>0.05	-0.569132	>0.05	-0.6428	1.11292e-05
FBgn0038874	2	2	-0.0710386	>0.05	-0.184293	>0.05	0.0212478	>0.05	-0.602421	1.09468e-05
FBgn0036715	2	2	0.0379836	>0.05	-0.211601	>0.05	-0.300421	>0.05	-0.735314	1.07163e-05
FBgn0051481	2	2	-0.516547	>0.05	-0.375127	>0.05	-0.679486	7.62957e-06	-0.680618	9.02502e-06
FBgn0002773	2	2	-0.0932949	>0.05	-0.478937	>0.05	-0.0708433	>0.05	-0.674303	8.66141e-06
FBgn0037217	2	2	-0.225999	>0.05	-0.0400139	>0.05	-0.869543	1.86668e-06	-0.809137	6.81795e-06
FBgn0023001	2	2	0.0109561	>0.05	-0.371746	>0.05	-0.294786	>0.05	-0.609701	6.08298e-06
FBgn0029170	2	2	-0.294748	>0.05	-1.33233	5.72244e-10	-0.511731	>0.05	-1.31262	5.06501e-06
FBgn0035104	2	2	-0.786934	0.000857942	-1.18455	6.7691e-07	-0.586411	0.00891576	-1.03384	4.80778e-06
FBgn0262904	2	2	-0.00497465	>0.05	-0.349347	>0.05	0.19552	>0.05	-0.775263	4.78512e-06
FBgn0037818	2	2	-0.62353	0.00116763	-0.38653	>0.05	-0.472035	>0.05	-0.776038	4.75776e-06
FBgn0011829	2	2	-0.0543597	>0.05	-0.165463	>0.05	-0.282891	>0.05	-0.715966	4.3508e-06
FBgn0001075	2	2	-0.169354	>0.05	-0.122529	>0.05	-0.538153	>0.05	-0.987509	3.84857e-06
FBgn0038774	2	2	-0.164497	>0.05	-0.895925	7.11043e-05	-0.263414	>0.05	-1.06818	3.61736e-06
FBgn0053199	2	2	-0.450504	>0.05	-0.438124	>0.05	-0.233365	>0.05	-0.607231	3.02609e-06
FBgn0035398	2	2	-0.364303	>0.05	-0.373833	>0.05	-0.208669	>0.05	-0.99546	2.54983e-06
FBgn0262599	2	2	-0.285755	>0.05	-0.778535	0.00047775	-0.879431	0.000114435	-1.10524	2.17808e-06
FBgn0030157	2	2	-0.29089	>0.05	-0.24742	>0.05	-0.63192	0.000795207	-0.906097	1.76483e-06
FBgn0053294	2	2	0.296935	>0.05	-0.381331	>0.05	-0.696107	0.000837582	-1.01829	1.69656e-06
FBgn0005664	2	2	-0.992546	7.50607e-07	0.00520238	>0.05	-1.05807	1.20452e-11	0.667589	1.68535e-06
FBgn0040773	2	2	-0.144643	>0.05	-0.397353	>0.05	-0.263391	>0.05	-0.644513	1.52356e-06
FBgn0030451	2	2	-0.112071	>0.05	-0.111542	>0.05	-0.414869	>0.05	-0.724897	1.43748e-06
FBgn0259993	2	2	-0.382785	>0.05	-0.177646	>0.05	-0.568497	>0.05	-0.636875	1.37604e-06
FBgn0053527	2	2	-0.214822	>0.05	-0.5906	0.000111829	-0.237212	>0.05	-0.749991	1.27098e-06
FBgn0030747	2	2	-0.537981	>0.05	-0.158582	>0.05	-0.944769	2.54545e-06	-0.971295	1.15603e-06
FBgn0039667	2	2	-0.214254	>0.05	-0.812119	2.40783e-05	-0.240131	>0.05	-0.978907	9.71548e-07
FBgn0038629	2	2	-0.29641	>0.05	-1.32691	4.67643e-07	0.244318	>0.05	-1.38084	8.92024e-07
FBgn0031753	2	2	-0.630461	4.13429e-07	-0.251813	>0.05	-0.362604	>0.05	-0.598882	8.2787e-07
FBgn0030058	2	2	-0.289452	>0.05	-0.362509	>0.05	-0.435408	>0.05	-0.730189	8.10494e-07
FBgn0037997	2	2	-0.082673	>0.05	-0.980749	5.15761e-06	-0.323634	>0.05	-1.19452	7.90673e-07
FBgn0052698	2	2	-0.121528	>0.05	-0.13794	>0.05	-0.61315	3.00333e-05	-0.714632	7.9067e-07
FBgn0035806	2	2	-0.65793	0.00264607	-0.344408	>0.05	-1.00074	7.05901e-06	-1.09515	6.40688e-07
FBgn0031002	2	2	-0.189426	>0.05	-0.282114	>0.05	-0.588472	2.16637e-05	-0.692011	5.9806e-07
FBgn0029838	2	2	-0.610967	5.13651e-07	-0.702784	3.88783e-09	-0.876411	2.91174e-12	-0.614417	5.32394e-07
FBgn0259144	2	2	-0.0490036	>0.05	-0.370241	>0.05	-0.61815	3.95734e-05	-0.779382	4.35906e-07
FBgn0030418	2	2	-0.391292	>0.05	-0.204395	>0.05	-0.491406	>0.05	-0.595644	3.54958e-07
FBgn0039031	2	2	-0.306716	>0.05	-0.0050544	>0.05	-0.151788	>0.05	-0.924546	3.18287e-07
FBgn0029950	2	2	-0.166394	>0.05	0.0132091	>0.05	0.077899	>0.05	-0.594561	2.37832e-07
FBgn0030041	2	2	-1.13814	1.13056e-11	-1.05593	1.56692e-10	-0.31937	>0.05	-0.844817	2.19051e-07
FBgn0003715	2	2	-0.472949	>0.05	-0.391305	>0.05	-0.461041	>0.05	-0.612809	1.95467e-07
FBgn0039311	2	2	-0.414588	>0.05	-1.43625	4.93231e-27	-0.777781	3.23875e-10	-0.637992	1.91013e-07
FBgn0039467	2	2	0.00298526	>0.05	-0.1658	>0.05	-0.131708	>0.05	-0.622237	1.67005e-07
FBgn0003028	2	2	-0.0588231	>0.05	-0.184141	>0.05	-0.50236	>0.05	-0.700193	7.23532e-08
FBgn0085360	2	2	-0.238422	>0.05	-0.14545	>0.05	-0.631385	0.000740486	-1.00983	6.76731e-08
FBgn0031717	2	2	-0.325361	>0.05	-0.246563	>0.05	-0.539684	>0.05	-0.592943	6.46312e-08
FBgn0036225	2	2	0.0580761	>0.05	-0.212118	>0.05	-0.0730672	>0.05	-0.615469	5.45751e-08
FBgn0037440	2	2	-0.0785075	>0.05	0.0384554	>0.05	-0.470404	>0.05	-0.591056	5.3154e-08
FBgn0032609	2	2	-0.120478	>0.05	-0.61464	0.00029934	-0.450072	>0.05	-0.712519	5.02448e-08
FBgn0028955	2	2	-0.232217	>0.05	-0.111907	>0.05	-0.289373	>0.05	-0.645482	4.76336e-08
FBgn0040850	2	2	-0.133524	>0.05	0.00681627	>0.05	-0.744434	2.65223e-06	-0.876303	4.75122e-08
FBgn0013674	2	2	-0.623117	0.000549111	-0.462525	>0.05	-0.820784	3.95444e-06	-0.954929	4.62018e-08
FBgn0028938	2	2	-0.429439	>0.05	-0.912806	8.76136e-06	-0.625542	0.00216663	-1.19057	4.01495e-08
FBgn0013949	2	2	-0.241699	>0.05	-0.0900397	>0.05	0.0515854	>0.05	-0.992291	3.79514e-08
FBgn0030612	2	2	-0.0849524	>0.05	-0.623153	1.02977e-05	-0.564099	>0.05	-0.818759	3.75021e-08
FBgn0050446	2	2	-0.197952	>0.05	-0.315153	>0.05	-0.423136	>0.05	-0.671843	3.28732e-08
FBgn0027343	2	2	-0.214963	>0.05	0.0648705	>0.05	-0.814135	8.87009e-07	-0.943346	3.28149e-08
FBgn0000459	2	2	-0.270866	>0.05	-0.390493	>0.05	-0.874975	3.24318e-14	-0.619638	2.95373e-08
FBgn0040718	2	2	-0.569236	>0.05	-0.469562	>0.05	-0.824514	3.99055e-06	-1.02882	2.68765e-08
FBgn0052791	2	2	-0.316837	>0.05	-0.341849	>0.05	-0.429152	>0.05	-0.666099	2.20489e-08
FBgn0033735	2	2	-0.271885	>0.05	-0.275101	>0.05	-0.604958	3.94712e-05	-0.813639	2.04066e-08
FBgn0000504	2	2	-0.702138	6.7753e-10	-0.609179	5.57428e-08	-0.920724	6.52727e-16	-0.62607	2.03915e-08
FBgn0051777	2	2	-0.293537	>0.05	-0.174486	>0.05	0.158877	>0.05	-1.02813	1.80112e-08
FBgn0035147	2	2	-0.0462293	>0.05	-0.171281	>0.05	-0.542014	>0.05	-0.725711	9.30769e-09
FBgn0004396	2	2	-0.401505	>0.05	-0.27388	>0.05	-0.379434	>0.05	-0.638775	9.08502e-09
FBgn0003090	2	2	-0.478869	>0.05	-0.413208	>0.05	-0.62534	1.07892e-07	-0.677911	8.36567e-09
FBgn0010482	2	2	-0.0792966	>0.05	-0.471842	>0.05	-0.284508	>0.05	-0.921967	6.58442e-09
FBgn0000497	2	2	-0.020728	>0.05	-0.253351	>0.05	-0.604328	1.38303e-06	-0.751645	4.08226e-09
FBgn0004359	2	2	-0.109253	>0.05	-0.155488	>0.05	-0.470485	>0.05	-0.767659	1.85925e-09
FBgn0264695	2	2	0.043131	>0.05	-0.390694	>0.05	-0.197375	>0.05	-0.839947	1.81265e-09
FBgn0031855	2	2	-0.498334	>0.05	-0.31079	>0.05	-0.406334	>0.05	-0.594813	1.76413e-09
FBgn0001137	2	2	-0.424962	>0.05	-0.511164	>0.05	-0.378968	>0.05	-0.642602	1.16804e-09
FBgn0086687	2	2	-1.04575	1.01662e-09	-0.126516	>0.05	-1.27343	9.86852e-14	-1.02851	1.16531e-09
FBgn0262475	2	2	-0.287753	>0.05	-0.441881	>0.05	-0.231712	>0.05	-0.628081	7.16908e-10
FBgn0262563	2	2	-0.532849	>0.05	-0.371574	>0.05	-0.451439	>0.05	-0.821166	7.01596e-10
FBgn0032836	2	2	-0.255369	>0.05	-0.289015	>0.05	0.258978	>0.05	-1.09149	6.44504e-10
FBgn0021795	2	2	-0.203548	>0.05	-0.258102	>0.05	-0.538665	>0.05	-0.639003	6.0556e-10
FBgn0031256	2	2	-0.379204	>0.05	-0.475911	>0.05	-0.94182	5.75159e-10	-0.94654	5.29939e-10
FBgn0011211	2	2	-0.110715	>0.05	-0.291641	>0.05	-0.281796	>0.05	-0.615029	2.95227e-10
FBgn0260653	2	2	-0.0377919	>0.05	-0.273694	>0.05	-0.806754	6.67441e-08	-0.971957	2.17055e-10
FBgn0020307	2	2	-0.325045	>0.05	-0.280861	>0.05	-0.611539	3.11287e-09	-0.658331	1.79161e-10
FBgn0263200	2	2	-0.114522	>0.05	-0.264759	>0.05	-0.404789	>0.05	-0.9985	1.64986e-10
FBgn0039742	2	2	0.0049506	>0.05	-0.673323	5.19243e-05	0.00153139	>0.05	-1.08022	1.63573e-10
FBgn0262559	2	2	-0.154416	>0.05	-0.303373	>0.05	-0.235759	>0.05	-0.629263	1.12691e-10
FBgn0053138	2	2	0.0665997	>0.05	-0.334814	>0.05	-0.442705	>0.05	-0.656408	9.07556e-11
FBgn0262116	2	2	-0.160509	>0.05	-0.185107	>0.05	-0.378172	>0.05	-0.603617	8.26442e-11
FBgn0086680	2	2	-0.127853	>0.05	-0.0338489	>0.05	-0.39581	>0.05	-0.602821	6.27678e-11
FBgn0085408	2	2	-0.357975	>0.05	-0.537769	>0.05	-0.485151	>0.05	-0.588542	5.95545e-11
FBgn0003295	2	2	-0.156156	>0.05	-0.387285	>0.05	-0.422989	>0.05	-0.922618	5.14574e-11
FBgn0036583	2	2	-0.837402	8.55443e-10	-0.34673	>0.05	-0.601301	4.83592e-06	-0.870123	3.31295e-11
FBgn0032730	2	2	-1.0406	1.5789e-14	-1.11631	7.1747e-17	-0.688804	1.33475e-07	-0.863083	2.68296e-11
FBgn0030743	2	2	-0.266674	>0.05	-0.363634	>0.05	-0.372536	>0.05	-0.66682	2.48782e-11
FBgn0027583	2	2	-0.173283	>0.05	-0.11079	>0.05	-0.411058	>0.05	-0.750209	2.43213e-11
FBgn0037718	2	2	-0.4875	>0.05	-0.406633	>0.05	-0.604993	1.98232e-10	-0.646941	1.81596e-11
FBgn0264607	2	2	-0.634605	9.48592e-10	-0.629412	8.52593e-10	-0.58877	9.25711e-09	-0.682541	1.74862e-11
FBgn0027108	2	2	-0.171949	>0.05	0.0161155	>0.05	-0.605807	1.62756e-06	-0.860394	1.50808e-11
FBgn0027070	2	2	0.00387473	>0.05	-0.224759	>0.05	-0.38454	>0.05	-0.685989	1.44436e-11
FBgn0029930	2	2	-0.266749	>0.05	-0.00762205	>0.05	-0.748675	1.54649e-11	-0.741495	1.28893e-11
FBgn0038662	2	2	-0.22289	>0.05	-0.304495	>0.05	-0.304819	>0.05	-0.594949	1.24025e-11
FBgn0038858	2	2	0.0946294	>0.05	-0.602495	1.14182e-05	-0.484025	>0.05	-0.988011	1.20038e-11
FBgn0051183	2	2	-0.289389	>0.05	-0.392842	>0.05	-0.845781	4.33228e-10	-0.926202	1.07668e-11
FBgn0036288	2	2	-0.0763227	>0.05	-0.331719	>0.05	-0.417566	>0.05	-1.05028	7.15646e-12
FBgn0004837	2	2	-0.074238	>0.05	-0.159923	>0.05	-0.317579	>0.05	-0.776324	6.60719e-12
FBgn0037146	2	2	-0.512381	>0.05	-0.184069	>0.05	-0.363588	>0.05	-0.885645	6.0973e-12
FBgn0035909	2	2	-0.27187	>0.05	-0.350286	>0.05	-0.369937	>0.05	-0.653958	5.60363e-12
FBgn0052451	2	2	-0.151373	>0.05	-0.145962	>0.05	-0.314503	>0.05	-0.594633	5.45543e-12
FBgn0035574	2	2	-0.37896	>0.05	-0.595483	3.49298e-09	-0.433608	>0.05	-0.700143	4.60374e-12
FBgn0036551	2	2	-0.281853	>0.05	-0.225908	>0.05	-0.574572	>0.05	-0.740924	4.09322e-12
FBgn0037228	2	2	-0.57959	>0.05	-0.611654	9.9052e-06	-0.727161	3.35883e-07	-1.01162	3.18915e-12
FBgn0004512	2	2	-0.341452	>0.05	-0.484859	>0.05	-0.818523	1.74542e-09	-0.972366	3.0323e-12
FBgn0003391	2	2	0.128323	>0.05	-0.145162	>0.05	-0.310693	>0.05	-0.61041	1.81272e-12
FBgn0036768	2	2	0.302394	>0.05	-0.650005	2.36616e-07	-0.323137	>0.05	-0.972643	1.00512e-12
FBgn0263112	2	2	-0.473609	>0.05	-0.452669	>0.05	-0.471795	>0.05	-0.598818	8.73313e-13
FBgn0039945	2	2	-0.441266	>0.05	-0.997071	2.79368e-14	-0.377085	>0.05	-0.93829	7.88256e-13
FBgn0026077	2	2	-0.1279	>0.05	-0.707605	1.48767e-06	-0.647505	5.98375e-06	-1.07999	7.1287e-13
FBgn0035204	2	2	-0.0773083	>0.05	-0.620439	8.72911e-10	-0.121836	>0.05	-0.743008	6.80313e-13
FBgn0050046	2	2	0.032452	>0.05	-0.172041	>0.05	-0.576799	>0.05	-1.10783	5.79248e-13
FBgn0016075	2	2	-0.174971	>0.05	-0.202008	>0.05	-0.490145	>0.05	-1.07009	4.3092e-13
FBgn0037895	2	2	-0.253653	>0.05	-0.290683	>0.05	-0.202261	>0.05	-0.976041	4.17583e-13
FBgn0042201	2	2	-0.436009	>0.05	-0.637428	0.000187629	-0.315058	>0.05	-1.2283	3.74315e-13
FBgn0030196	2	2	-0.755974	2.50025e-08	-0.630019	2.75169e-06	-0.629116	2.71167e-06	-0.972818	3.63548e-13
FBgn0053129	2	2	-0.204445	>0.05	-0.196736	>0.05	-0.381692	>0.05	-0.60371	3.45334e-13
FBgn0039914	2	2	-0.114873	>0.05	-0.210537	>0.05	-0.374432	>0.05	-0.640816	2.39902e-13
FBgn0020257	2	2	-0.16093	>0.05	-0.32426	>0.05	-0.36011	>0.05	-0.680115	2.13717e-13
FBgn0036834	2	2	0.0777443	>0.05	-0.636854	1.15172e-06	-0.479727	>0.05	-1.02628	1.01554e-13
FBgn0004652	2	2	-0.761225	5.58588e-20	-0.421172	>0.05	-1.01855	1.7676e-35	-0.602275	8.36225e-14
FBgn0014869	2	2	0.0128927	>0.05	-0.224119	>0.05	-0.372993	>0.05	-0.589402	5.85793e-14
FBgn0004893	2	2	-0.257232	>0.05	-0.164187	>0.05	-0.589073	7.34838e-07	-0.916731	3.98569e-14
FBgn0015577	2	2	-0.226717	>0.05	-0.168789	>0.05	-0.590488	2.72459e-12	-0.647777	3.73739e-14
FBgn0261551	2	2	-0.404779	>0.05	-0.811042	4.22626e-26	-0.574666	>0.05	-0.585228	1.64385e-14
FBgn0020235	2	2	-0.0167952	>0.05	-0.252107	>0.05	-0.253905	>0.05	-0.596673	1.5436e-14
FBgn0022361	2	2	-0.540532	>0.05	-0.556626	>0.05	-0.461467	>0.05	-0.587452	1.52516e-14
FBgn0036935	2	2	-0.556754	>0.05	-0.49028	>0.05	-0.475789	>0.05	-0.76173	1.46088e-14
FBgn0058002	2	2	0.0963329	>0.05	-0.150945	>0.05	-0.219258	>0.05	-0.64786	1.41036e-14
FBgn0053080	2	2	-0.133982	>0.05	-0.0824792	>0.05	-0.831604	1.15072e-19	-0.710139	9.63716e-15
FBgn0038652	2	2	-0.893006	3.24189e-17	-0.701597	1.4834e-11	-0.93892	2.3135e-17	-0.865406	8.22902e-15
FBgn0264494	2	2	-0.196208	>0.05	-0.794437	4.60103e-21	-0.68887	3.59728e-16	-0.656265	7.86148e-15
FBgn0031126	2	2	-0.881585	7.23684e-12	-0.84761	1.95689e-11	-0.884469	1.53792e-10	-1.09604	6.48899e-15
FBgn0037138	2	2	-0.139879	>0.05	-0.285383	>0.05	-0.266741	>0.05	-0.591604	5.76951e-15
FBgn0003016	2	2	-0.0965361	>0.05	-0.295923	>0.05	-0.35946	>0.05	-0.65327	3.90891e-15
FBgn0034438	2	2	-0.0308412	>0.05	-0.460576	>0.05	-0.484034	>0.05	-1.00226	3.10062e-15
FBgn0086348	2	2	-0.768759	4.18211e-13	-0.45898	>0.05	-0.535737	>0.05	-0.760859	2.89195e-15
FBgn0031627	2	2	-0.499404	>0.05	-0.424602	>0.05	-0.738639	3.91504e-20	-0.630799	2.87009e-15
FBgn0000542	2	2	-0.143427	>0.05	-0.292722	>0.05	-0.66385	1.7424e-06	-1.12889	2.48902e-15
FBgn0052855	2	2	0.182574	>0.05	-0.403217	>0.05	-0.352038	>0.05	-1.26331	2.16212e-15
FBgn0260960	2	2	-0.162612	>0.05	-0.18176	>0.05	-0.359919	>0.05	-0.634302	2.0245e-15
FBgn0037723	2	2	-0.085995	>0.05	-0.254507	>0.05	-0.792146	3.29877e-09	-1.08475	1.72498e-15
FBgn0263046	2	2	-0.070478	>0.05	-0.453781	>0.05	-0.392056	>0.05	-1.1039	1.44188e-15
FBgn0005633	2	2	-0.396826	>0.05	-0.547683	>0.05	-0.301675	>0.05	-1.0063	5.26221e-16
FBgn0035734	2	2	-0.402087	>0.05	-0.60334	2.40503e-08	-0.871799	5.07472e-15	-0.903397	4.94805e-16
FBgn0028622	2	2	-0.0103358	>0.05	-0.475589	>0.05	-0.387477	>0.05	-0.774957	4.28993e-16
FBgn0039562	2	2	-0.356653	>0.05	-0.425987	>0.05	-0.649284	1.26659e-14	-0.686604	3.89839e-16
FBgn0034618	2	2	-0.149567	>0.05	-0.465758	>0.05	-0.461856	>0.05	-0.795775	2.83681e-16
FBgn0035287	2	2	-0.296961	>0.05	-0.581699	>0.05	-0.402046	>0.05	-0.696402	1.65254e-16
FBgn0031951	2	2	-0.582724	>0.05	-0.606198	9.721e-09	-0.736959	9.14339e-12	-0.88297	8.80501e-17
FBgn0000064	2	2	-0.23395	>0.05	-0.440472	>0.05	-0.334274	>0.05	-0.619566	6.17562e-17
FBgn0037890	2	2	-0.394882	>0.05	-0.444112	>0.05	-0.447708	>0.05	-0.731051	5.16014e-17
FBgn0011701	2	2	-0.27242	>0.05	-0.154413	>0.05	-0.454175	>0.05	-0.798556	4.69251e-17
FBgn0030773	2	2	-0.642725	1.12082e-07	-0.545228	>0.05	-0.670686	1.46245e-08	-1.00996	3.66837e-17
FBgn0033949	2	2	-0.489214	>0.05	-0.557365	>0.05	-0.409327	>0.05	-1.35917	1.92199e-17
FBgn0015031	2	2	-0.112389	>0.05	-0.413547	>0.05	-0.313657	>0.05	-0.702011	1.06134e-17
FBgn0031299	2	2	-0.253316	>0.05	-0.434176	>0.05	-0.493995	>0.05	-0.702862	6.27437e-18
FBgn0050033	2	2	-0.992873	1.46129e-18	-0.250019	>0.05	-0.33509	>0.05	-1.10765	4.45159e-18
FBgn0039830	2	2	-0.0931159	>0.05	-0.332846	>0.05	-0.183883	>0.05	-0.643026	4.24392e-18
FBgn0036380	2	2	-0.119182	>0.05	-0.537421	>0.05	-0.521815	>0.05	-1.18998	3.66551e-18
FBgn0004646	2	2	-0.349755	>0.05	-0.160965	>0.05	-0.636363	9.73522e-10	-0.932235	2.18188e-18
FBgn0033247	2	2	-0.283964	>0.05	-0.661671	2.16112e-10	-0.848997	1.27785e-15	-0.939824	1.96667e-18
FBgn0025777	2	2	-0.358906	>0.05	-0.481232	>0.05	-0.517555	>0.05	-0.716149	5.61926e-19
FBgn0015576	2	2	0.146298	>0.05	-0.181825	>0.05	-0.589545	2.07675e-11	-0.793135	4.85222e-19
FBgn0037715	2	2	-0.173077	>0.05	-0.442529	>0.05	-0.555289	>0.05	-0.807978	2.35632e-19
FBgn0023537	2	2	-0.0769906	>0.05	-0.307139	>0.05	-0.345677	>0.05	-0.735911	2.35439e-19
FBgn0261642	2	2	-0.576775	>0.05	-0.842619	1.39576e-13	-0.63093	2.20579e-08	-1.01384	2.20987e-19
FBgn0035978	2	2	0.029894	>0.05	-0.383336	>0.05	-0.588375	4.0072e-09	-0.918065	1.44756e-19
FBgn0037935	2	2	0.0836158	>0.05	-0.367767	>0.05	-0.0274884	>0.05	-0.999193	1.00609e-19
FBgn0031858	2	2	-0.28148	>0.05	-0.439516	>0.05	-0.546186	>0.05	-0.734213	5.52819e-20
FBgn0005585	2	2	-0.238784	>0.05	-0.322784	>0.05	-0.527814	>0.05	-0.712306	3.96231e-20
FBgn0003885	2	2	-0.210742	>0.05	-0.363941	>0.05	-0.527901	>0.05	-0.736937	3.56993e-20
FBgn0031816	2	2	-0.237842	>0.05	-0.0414045	>0.05	-0.45644	>0.05	-1.07207	3.44474e-20
FBgn0031814	2	2	-0.545356	>0.05	-0.488567	>0.05	-0.544972	>0.05	-0.740205	1.98329e-20
FBgn0040775	2	2	-0.365206	>0.05	-0.14238	>0.05	-0.553086	>0.05	-0.997834	1.54562e-20
FBgn0032405	2	2	-0.306931	>0.05	-0.594609	2.44206e-06	-0.665908	2.27149e-08	-1.12734	1.49706e-20
FBgn0000116	2	2	-0.0865995	>0.05	-0.444337	>0.05	-0.445447	>0.05	-0.953196	1.47058e-20
FBgn0001083	2	2	-0.32569	>0.05	-0.367082	>0.05	-0.718356	6.6853e-11	-1.05021	9.65118e-21
FBgn0036022	2	2	-0.49985	>0.05	-0.427541	>0.05	-0.436344	>0.05	-0.983865	8.5135e-21
FBgn0260008	2	2	-0.0242383	>0.05	-0.282815	>0.05	-0.435682	>0.05	-0.817674	7.14743e-21
FBgn0033544	2	2	-0.522234	>0.05	-0.470753	>0.05	-0.6927	2.33171e-19	-0.727937	2.50829e-21
FBgn0012034	2	2	-0.301168	>0.05	-0.472455	>0.05	-0.717737	2.82065e-21	-0.715946	2.44128e-21
FBgn0034693	2	2	0.177644	>0.05	-0.319995	>0.05	-0.232739	>0.05	-0.772199	1.93923e-21
FBgn0010414	2	2	-0.154054	>0.05	-0.350608	>0.05	-0.465032	>0.05	-1.0476	9.39439e-22
FBgn0044048	2	2	-0.460956	>0.05	-0.698976	2.13291e-09	-0.486079	>0.05	-1.2562	7.28084e-22
FBgn0004364	2	2	-0.203208	>0.05	-0.137206	>0.05	-0.794155	6.08733e-18	-0.880156	7.07636e-22
FBgn0002306	2	2	0.00445759	>0.05	-0.494277	>0.05	-0.450712	>0.05	-0.930477	5.16458e-22
FBgn0032857	2	2	-0.322176	>0.05	-0.550757	>0.05	-0.525968	>0.05	-0.938899	1.65454e-22
FBgn0013686	2	2	-0.719037	5.5502e-14	-0.945337	2.48345e-23	-0.639046	2.15937e-11	-0.923915	8.62209e-23
FBgn0032904	2	2	-0.399408	>0.05	-0.292671	>0.05	-0.801863	1.22842e-12	-1.12871	4.23448e-23
FBgn0010350	2	2	-0.07021	>0.05	-0.225991	>0.05	-0.329832	>0.05	-0.746267	3.19151e-23
FBgn0031489	2	2	-0.321114	>0.05	-0.138151	>0.05	-0.419936	>0.05	-1.00626	2.75875e-23
FBgn0011693	2	2	-0.251034	>0.05	-0.897427	2.37653e-12	-0.240158	>0.05	-1.2935	4.0727e-24
FBgn0002936	2	2	-0.145946	>0.05	-0.65397	5.0452e-10	-0.564022	>0.05	-1.08538	2.3016e-24
FBgn0039487	2	2	0.167331	>0.05	-0.646584	2.04864e-09	-0.330815	>0.05	-1.094	1.50451e-24
FBgn0033631	2	2	-0.214905	>0.05	-0.287388	>0.05	-0.508814	>0.05	-0.969114	9.18044e-25
FBgn0035896	2	2	-0.267101	>0.05	-0.343323	>0.05	-0.538174	>0.05	-0.835468	1.2249e-25
FBgn0027356	2	2	-0.237581	>0.05	-0.46729	>0.05	-0.402479	>0.05	-0.824989	1.20163e-25
FBgn0039703	2	2	-0.296545	>0.05	-0.287805	>0.05	-0.398215	>0.05	-0.913724	1.13336e-25
FBgn0030574	2	2	-0.440362	>0.05	-0.393617	>0.05	-0.630008	5.30824e-16	-0.831583	1.36533e-26
FBgn0037835	2	2	-0.662325	1.01303e-11	-0.584864	>0.05	-0.552483	>0.05	-1.07517	4.71151e-27
FBgn0259985	2	2	-0.141355	>0.05	-0.466522	>0.05	-0.340213	>0.05	-0.84539	4.38342e-27
FBgn0027580	2	2	-0.343927	>0.05	-0.447265	>0.05	-0.940448	9.24134e-23	-1.05535	3.29739e-28
FBgn0051522	2	2	-0.0492422	>0.05	-0.0805561	>0.05	-0.579448	>0.05	-0.898633	7.16318e-29
FBgn0039737	2	2	-0.235425	>0.05	-0.537165	>0.05	-0.448282	>0.05	-0.862207	1.23943e-29
FBgn0036620	2	2	-0.50054	>0.05	-0.24974	>0.05	-0.666104	1.11294e-14	-0.987371	7.3545e-30
FBgn0036279	2	2	-0.0142151	>0.05	-0.17807	>0.05	-0.479843	>0.05	-0.981725	5.18706e-32
FBgn0035103	2	2	-0.354726	>0.05	-0.615723	4.66782e-12	-0.699943	5.03581e-15	-1.11048	6.34133e-34
FBgn0041630	2	2	-0.0718308	>0.05	-0.540286	>0.05	-0.532871	>0.05	-1.02826	5.69088e-35
FBgn0038321	2	2	-0.391761	>0.05	-1.00238	2.68126e-28	-0.628378	4.91226e-12	-1.159	1.83599e-35
FBgn0031692	2	2	-0.256496	>0.05	-0.391204	>0.05	-0.509535	>0.05	-1.06281	1.76968e-40
FBgn0001263	2	2	-0.123517	>0.05	-0.42746	>0.05	-0.670689	4.5741e-19	-1.00842	1.00564e-40
FBgn0261788	2	2	-0.31413	>0.05	-1.00318	7.65946e-42	-0.497585	>0.05	-1.0084	3.27188e-42
FBgn0029768	2	2	-0.496205	>0.05	-0.779247	2.94829e-18	-0.626687	1.57076e-12	-1.26537	6.92027e-44
FBgn0261955	2	2	-0.113952	>0.05	-0.503044	>0.05	-0.415131	>0.05	-1.07353	1.62462e-45
FBgn0015777	2	2	-0.306658	>0.05	-0.484977	>0.05	-0.41974	>0.05	-1.17532	2.68295e-51
FBgn0062961	3	3	0.103203	>0.05	0.649499	0.00771692	0.282835	>0.05	0.421448	>0.05
FBgn0001216	3	3	0.0650802	>0.05	-0.734165	0.00416026	0.234856	>0.05	0.118302	>0.05
FBgn0034966	3	3	-0.0562066	>0.05	0.74908	0.000862642	0.500918	>0.05	0.362238	>0.05
FBgn0033312	3	3	-0.104467	>0.05	0.722238	0.000805729	0.0860053	>0.05	0.394594	>0.05
FBgn0038247	3	3	-0.00628841	>0.05	-1.06274	0.000210043	0.629707	>0.05	0.0963617	>0.05
FBgn0051974	3	3	0.0688161	>0.05	0.597183	4.37178e-06	0.0331448	>0.05	0.536885	>0.05
FBgn0035499	3	3	-0.361443	>0.05	-0.688273	2.52794e-08	0.0778652	>0.05	0.327774	>0.05
FBgn0050147	3	3	0.067464	>0.05	0.593207	5.9308e-10	-0.116026	>0.05	0.447961	>0.05
FBgn0033310	3	3	0.0208841	>0.05	0.628705	2.2452e-10	-0.0780648	>0.05	0.398733	>0.05
FBgn0014033	3	3	-0.80978	1.88481e-05	-0.739686	6.03953e-05	0.549211	>0.05	0.556573	>0.05
FBgn0034253	3	3	0.603348	2.0768e-08	-0.12964	>0.05	0.0960712	>0.05	0.324968	>0.05
FBgn0039299	3	3	-2.15712	9.61171e-14	-1.02363	0.000182846	0.912075	>0.05	0.463416	>0.05
FBgn0051467	3	3	0.30817	>0.05	-0.0688516	>0.05	0.619524	0.00588347	0.543926	>0.05
FBgn0050339	3	3	0.191847	>0.05	0.285306	>0.05	0.676791	0.00580579	0.565261	>0.05
FBgn0036336	3	3	0.392049	>0.05	0.186599	>0.05	0.590148	0.0052313	0.20202	>0.05
FBgn0037359	3	3	0.504869	>0.05	0.160741	>0.05	0.597123	0.00276383	0.392501	>0.05
FBgn0026598	3	3	-0.0144881	>0.05	0.113113	>0.05	0.648438	0.000832504	0.465769	>0.05
FBgn0037850	3	3	-0.022908	>0.05	-0.167734	>0.05	0.741532	0.000794783	0.421369	>0.05
FBgn0032751	3	3	-0.142718	>0.05	0.0486912	>0.05	0.836739	0.000164211	0.308719	>0.05
FBgn0040251	3	3	-0.231207	>0.05	-1.58358	1.6712e-09	1.05076	0.000105729	0.563842	>0.05
FBgn0033453	3	3	0.20321	>0.05	0.38407	>0.05	0.642514	9.7208e-05	0.526394	>0.05
FBgn0040528	3	3	0.0848309	>0.05	-0.101159	>0.05	0.8802	8.84764e-08	0.287418	>0.05
FBgn0038569	3	3	0.17622	>0.05	0.333492	>0.05	0.601221	1.38652e-09	0.465886	>0.05
FBgn0020392	3	3	0.273042	>0.05	0.221108	>0.05	0.717523	2.49636e-10	0.394341	>0.05
FBgn0027561	3	3	-0.0886962	>0.05	-0.0813335	>0.05	0.605504	4.9833e-14	0.57298	>0.05
FBgn0039656	3	3	0.477964	>0.05	-0.0186874	>0.05	0.947327	4.06119e-17	0.409934	>0.05
FBgn0039319	3	3	-0.0791518	>0.05	0.166458	>0.05	0.37245	>0.05	0.5886	0.0146552
FBgn0035838	3	3	-0.193611	>0.05	0.0559144	>0.05	0.382056	>0.05	0.644751	0.0121628
FBgn0263143	3	3	0.401587	>0.05	0.0987301	>0.05	0.380968	>0.05	1.19108	0.0112588
FBgn0000079	3	3	0.0589432	>0.05	0.133227	>0.05	0.196996	>0.05	0.831198	0.0110375
FBgn0033136	3	3	-0.710391	>0.05	-0.0876723	>0.05	0.343612	>0.05	0.998885	0.0106911
FBgn0037685	3	3	0.0823311	>0.05	0.586687	>0.05	-0.0870084	>0.05	0.807391	0.0101814
FBgn0039101	3	3	0.0233424	>0.05	-0.085864	>0.05	0.466001	>0.05	1.26499	0.00917225
FBgn0032055	3	3	-0.0230955	>0.05	-0.204501	>0.05	0.565251	>0.05	1.16081	0.00908671
FBgn0085203	3	3	0.0702665	>0.05	-0.0026227	>0.05	0.658946	>0.05	0.732085	0.00876472
FBgn0033748	3	3	0.523152	>0.05	0.104171	>0.05	0.442204	>0.05	0.59573	0.00838414
FBgn0261287	3	3	0.0598869	>0.05	0.178161	>0.05	0.388213	>0.05	1.13753	0.00788215
FBgn0031970	3	3	0.0229464	>0.05	-0.0120633	>0.05	-0.306708	>0.05	0.612784	0.00774019
FBgn0029821	3	3	0.191619	>0.05	-0.0815776	>0.05	0.762932	>0.05	0.994901	0.00559371
FBgn0035640	3	3	-0.560991	>0.05	-0.310582	>0.05	0.298866	>0.05	1.11836	0.00555334
FBgn0030933	3	3	-0.0409861	>0.05	-0.130859	>0.05	0.0926109	>0.05	0.612804	0.00534671
FBgn0039017	3	3	0.0239729	>0.05	0.357657	>0.05	0.563967	>0.05	0.664938	0.00480936
FBgn0037432	3	3	0.227747	>0.05	0.142678	>0.05	0.987899	0.0011355	0.872877	0.0045637
FBgn0085260	3	3	0.256582	>0.05	0.236058	>0.05	0.237688	>0.05	0.719483	0.00450998
FBgn0050178	3	3	-0.0975036	>0.05	-0.13002	>0.05	-0.18436	>0.05	0.639661	0.00421951
FBgn0262541	3	3	0.369573	>0.05	-0.701948	>0.05	1.10838	>0.05	1.23676	0.00398669
FBgn0034175	3	3	0.258517	>0.05	0.0134714	>0.05	0.253504	>0.05	0.748881	0.00386146
FBgn0030877	3	3	0.180296	>0.05	0.220874	>0.05	0.154321	>0.05	0.59593	0.00381047
FBgn0037746	3	3	0.106357	>0.05	-0.063577	>0.05	0.173911	>0.05	0.907787	0.00369241
FBgn0037431	3	3	0.152857	>0.05	-0.0512197	>0.05	0.740057	0.0084597	0.843628	0.00363379
FBgn0039415	3	3	-0.0647719	>0.05	0.309283	>0.05	-0.0255959	>0.05	1.02377	0.00358896
FBgn0052205	3	3	-0.230898	>0.05	-0.197759	>0.05	0.306446	>0.05	1.28467	0.00356121
FBgn0082937	3	3	-0.530125	>0.05	0.00902185	>0.05	0.387909	>0.05	1.2905	0.0033941
FBgn0038390	3	3	-0.215375	>0.05	-0.242538	>0.05	0.526923	>0.05	0.985916	0.0032801
FBgn0052029	3	3	0.159768	>0.05	-0.855672	>0.05	-0.199802	>0.05	1.04448	0.00318234
FBgn0036121	3	3	0.0211875	>0.05	-0.446909	>0.05	0.320446	>0.05	0.873288	0.00306276
FBgn0032921	3	3	0.30671	>0.05	0.20078	>0.05	0.515971	>0.05	0.589023	0.00305077
FBgn0004197	3	3	-0.616884	>0.05	-0.702704	>0.05	0.114803	>0.05	0.77423	0.00293825
FBgn0051812	3	3	0.388558	>0.05	0.140562	>0.05	0.704117	0.00116714	0.661982	0.00278632
FBgn0030805	3	3	0.584184	>0.05	0.114689	>0.05	0.386121	>0.05	0.942971	0.0027255
FBgn0086447	3	3	0.0868976	>0.05	0.409935	>0.05	0.526104	>0.05	0.689546	0.00253546
FBgn0062928	3	3	-0.124681	>0.05	0.0217066	>0.05	0.177284	>0.05	0.586901	0.00245448
FBgn0062517	3	3	-0.0236711	>0.05	-0.0388965	>0.05	0.690008	>0.05	0.99885	0.00198578
FBgn0039348	3	3	0.195247	>0.05	-0.302069	>0.05	0.885816	0.0011189	0.813157	0.00196435
FBgn0036931	3	3	-0.102857	>0.05	-0.116286	>0.05	0.413394	>0.05	0.738891	0.0018533
FBgn0000046	3	3	0.254834	>0.05	0.0283589	>0.05	0.581284	>0.05	0.747502	0.0017376
FBgn0016080	3	3	0.0857026	>0.05	0.182352	>0.05	0.298584	>0.05	0.634774	0.00170926
FBgn0262888	3	3	-0.0784031	>0.05	0.0323936	>0.05	0.797418	0.00706207	0.905112	0.00167382
FBgn0261004	3	3	0.193127	>0.05	0.00551579	>0.05	0.119873	>0.05	0.628023	0.00153959
FBgn0022936	3	3	0.162808	>0.05	-0.00469513	>0.05	0.538042	>0.05	0.588969	0.00148419
FBgn0051675	3	3	-0.296486	>0.05	-0.265948	>0.05	0.662741	0.00763605	0.753703	0.00146945
FBgn0035431	3	3	0.138345	>0.05	0.395154	>0.05	0.501569	>0.05	0.728782	0.00120451
FBgn0263662	3	3	0.316607	>0.05	-0.00551906	>0.05	0.472274	>0.05	0.902386	0.00107234
FBgn0262142	3	3	-0.576382	>0.05	0.337361	>0.05	0.672377	>0.05	1.13267	0.00104469
FBgn0036377	3	3	0.235755	>0.05	-0.208051	>0.05	0.30066	>0.05	0.693531	0.000970664
FBgn0034249	3	3	-0.138584	>0.05	0.110192	>0.05	0.325617	>0.05	0.875019	0.000925009
FBgn0039341	3	3	0.210702	>0.05	0.0576354	>0.05	0.805906	6.63599e-05	0.661168	0.000754585
FBgn0034065	3	3	0.317414	>0.05	0.296889	>0.05	0.281988	>0.05	0.670577	0.000686728
FBgn0038144	3	3	-0.106336	>0.05	0.242223	>0.05	0.192704	>0.05	1.34949	0.000680546
FBgn0035461	3	3	0.138183	>0.05	0.211256	>0.05	0.187912	>0.05	0.716018	0.000612535
FBgn0034588	3	3	-0.035072	>0.05	0.811282	9.50734e-05	0.363242	>0.05	0.713957	0.000547616
FBgn0016970	3	3	-0.0184822	>0.05	0.188259	>0.05	0.458247	>0.05	0.724156	0.00054071
FBgn0035711	3	3	0.226952	>0.05	-0.158713	>0.05	0.727762	>0.05	1.04926	0.000524324
FBgn0024194	3	3	0.269118	>0.05	0.157915	>0.05	0.67673	0.000191396	0.639303	0.000509599
FBgn0034156	3	3	-0.328	>0.05	-0.113379	>0.05	0.915301	0.00127388	0.995122	0.000469782
FBgn0036696	3	3	0.109359	>0.05	0.3271	>0.05	0.613708	>0.05	0.88686	0.000469705
FBgn0015271	3	3	0.0465131	>0.05	0.105812	>0.05	0.288673	>0.05	0.733403	0.000466101
FBgn0002542	3	3	0.322075	>0.05	0.314869	>0.05	0.0921407	>0.05	0.815598	0.000361676
FBgn0051104	3	3	0.0288321	>0.05	0.260895	>0.05	0.711326	0.00102767	0.768896	0.000330506
FBgn0033985	3	3	-0.0262409	>0.05	-0.425598	>0.05	0.0528633	>0.05	0.620497	0.000320707
FBgn0037667	3	3	0.20171	>0.05	-0.0447342	>0.05	0.200866	>0.05	0.768936	0.000284007
FBgn0036849	3	3	0.242097	>0.05	0.00460358	>0.05	0.708925	>0.05	1.07123	0.000270556
FBgn0034595	3	3	-0.0164057	>0.05	-0.0420599	>0.05	0.47838	>0.05	1.15208	0.000259767
FBgn0264718	3	3	0.12971	>0.05	0.375055	>0.05	0.299105	>0.05	0.760052	0.000241772
FBgn0039274	3	3	0.259883	>0.05	0.188575	>0.05	0.294811	>0.05	0.59872	0.000235869
FBgn0264602	3	3	-0.0294216	>0.05	0.278312	>0.05	0.681841	>0.05	1.21028	0.000233542
FBgn0264556	3	3	-0.0446918	>0.05	0.338202	>0.05	0.298316	>0.05	0.612797	0.0002252
FBgn0024361	3	3	-0.266954	>0.05	0.174329	>0.05	0.73977	>0.05	1.09709	0.000214139
FBgn0085789	3	3	-0.199562	>0.05	0.216797	>0.05	0.254084	>0.05	0.661008	0.000196543
FBgn0039685	3	3	-0.118479	>0.05	-0.380586	>0.05	1.15734	1.884e-07	0.837658	0.000196053
FBgn0039225	3	3	-0.173722	>0.05	-0.00269834	>0.05	0.71286	9.10298e-05	0.670577	0.000195395
FBgn0026702	3	3	0.0803393	>0.05	0.315242	>0.05	-0.157631	>0.05	0.774444	0.000187749
FBgn0010223	3	3	0.330142	>0.05	0.239508	>0.05	0.647388	>0.05	0.998345	0.000148651
FBgn0038705	3	3	0.0801916	>0.05	-0.162116	>0.05	0.802872	0.00266307	0.98882	0.00014835
FBgn0033781	3	3	0.366558	>0.05	0.17644	>0.05	0.564245	>0.05	0.585579	0.000143383
FBgn0041225	3	3	-0.0420713	>0.05	0.103373	>0.05	0.293965	>0.05	1.17973	0.000118785
FBgn0038921	3	3	0.675918	>0.05	-0.269647	>0.05	0.483948	>0.05	1.2493	0.000110465
FBgn0013983	3	3	0.254004	>0.05	0.265222	>0.05	0.26047	>0.05	0.628513	0.000107289
FBgn0032863	3	3	0.255759	>0.05	0.14168	>0.05	0.458722	>0.05	0.605114	0.000103783
FBgn0039371	3	3	0.328398	>0.05	0.0275516	>0.05	0.300473	>0.05	0.927791	0.000102537
FBgn0004901	3	3	0.136482	>0.05	0.0783577	>0.05	0.15771	>0.05	0.666233	9.95777e-05
FBgn0053505	3	3	0.284054	>0.05	0.384903	>0.05	0.133648	>0.05	0.696774	9.37969e-05
FBgn0051004	3	3	-0.294549	>0.05	-0.106638	>0.05	-0.027904	>0.05	1.44334	9.12201e-05
FBgn0086697	3	3	0.0448495	>0.05	-0.0712783	>0.05	0.223687	>0.05	0.606516	8.16102e-05
FBgn0038772	3	3	0.281568	>0.05	0.263378	>0.05	0.438482	>0.05	0.7435	8.14567e-05
FBgn0025874	3	3	0.134158	>0.05	0.0745384	>0.05	0.216057	>0.05	0.596264	7.95491e-05
FBgn0086912	3	3	0.0275836	>0.05	0.251171	>0.05	0.0658498	>0.05	0.614235	7.35602e-05
FBgn0003507	3	3	-0.526931	>0.05	-0.115759	>0.05	-0.0906971	>0.05	0.826552	5.10008e-05
FBgn0003479	3	3	0.0833327	>0.05	0.00791752	>0.05	0.200983	>0.05	0.690978	4.50204e-05
FBgn0050187	3	3	0.054516	>0.05	-0.325275	>0.05	0.573969	>0.05	0.942106	4.47047e-05
FBgn0026738	3	3	0.0962151	>0.05	0.276462	>0.05	0.25099	>0.05	0.586238	4.21101e-05
FBgn0039538	3	3	0.252637	>0.05	-0.00824549	>0.05	0.541353	>0.05	0.907747	3.609e-05
FBgn0033321	3	3	0.187768	>0.05	0.291484	>0.05	-0.384774	>0.05	0.59967	3.38119e-05
FBgn0011762	3	3	0.415538	>0.05	0.118111	>0.05	0.626157	0.00229725	0.845713	3.15505e-05
FBgn0038952	3	3	0.477342	>0.05	0.0068881	>0.05	-0.0327154	>0.05	0.932289	3.05691e-05
FBgn0039527	3	3	-0.661487	1.32334e-06	-0.901414	5.80498e-11	0.274611	>0.05	0.605827	2.90697e-05
FBgn0036514	3	3	0.102717	>0.05	0.183684	>0.05	0.260786	>0.05	0.607124	2.6773e-05
FBgn0036017	3	3	-0.0835354	>0.05	0.0859575	>0.05	-0.0192603	>0.05	0.7845	2.24768e-05
FBgn0053193	3	3	0.0104633	>0.05	0.0347054	>0.05	0.280237	>0.05	0.646628	1.64427e-05
FBgn0263106	3	3	-0.104179	>0.05	-0.111943	>0.05	-0.357272	>0.05	0.658441	1.04384e-05
FBgn0026373	3	3	0.326355	>0.05	0.386754	>0.05	0.222568	>0.05	0.605851	1.00695e-05
FBgn0035917	3	3	0.215581	>0.05	-0.0217381	>0.05	0.753363	0.00042144	0.922807	9.15742e-06
FBgn0030876	3	3	0.0855793	>0.05	0.209078	>0.05	0.393774	>0.05	0.67988	9.01233e-06
FBgn0035186	3	3	-0.726146	0.000387219	-0.224971	>0.05	-0.554643	>0.05	0.886507	5.99107e-06
FBgn0030607	3	3	-0.544217	>0.05	0.233084	>0.05	-0.715908	2.10026e-06	0.629061	5.82244e-06
FBgn0036287	3	3	0.000892571	>0.05	0.0127079	>0.05	0.455387	>0.05	0.990543	5.79467e-06
FBgn0032811	3	3	-0.013932	>0.05	-0.0884239	>0.05	0.174389	>0.05	0.71688	4.98304e-06
FBgn0010438	3	3	0.41103	>0.05	0.163434	>0.05	0.285098	>0.05	0.712361	4.92096e-06
FBgn0037646	3	3	0.000691062	>0.05	-0.024313	>0.05	-0.133222	>0.05	1.00443	4.88655e-06
FBgn0050485	3	3	0.601708	>0.05	0.256064	>0.05	-0.58215	>0.05	1.5738	3.33284e-06
FBgn0030964	3	3	0.19116	>0.05	0.393384	>0.05	0.504308	>0.05	0.701462	3.1121e-06
FBgn0085285	3	3	0.0244753	>0.05	0.246388	>0.05	0.505846	>0.05	1.24497	2.14008e-06
FBgn0032390	3	3	0.0546994	>0.05	-0.151081	>0.05	0.421388	>0.05	0.764964	1.75235e-06
FBgn0036018	3	3	0.355235	>0.05	0.431124	>0.05	0.139446	>0.05	0.609552	1.56698e-06
FBgn0031148	3	3	0.135324	>0.05	0.439852	>0.05	-0.145989	>0.05	0.644688	1.55621e-06
FBgn0031700	3	3	0.138449	>0.05	0.0845138	>0.05	0.745521	1.40903e-05	0.806135	1.326e-06
FBgn0028894	3	3	-0.0879695	>0.05	0.157691	>0.05	0.547978	>0.05	0.631597	1.24452e-06
FBgn0034493	3	3	-0.11277	>0.05	-0.072738	>0.05	0.357254	>0.05	0.867654	1.17447e-06
FBgn0034412	3	3	0.0489949	>0.05	0.00682947	>0.05	0.376204	>0.05	0.656729	1.00088e-06
FBgn0032178	3	3	0.0838929	>0.05	0.0265272	>0.05	0.799017	4.3995e-05	0.936467	9.43052e-07
FBgn0034199	3	3	0.128526	>0.05	0.255337	>0.05	0.341392	>0.05	0.697778	7.94296e-07
FBgn0036462	3	3	0.111428	>0.05	0.224957	>0.05	0.518678	>0.05	0.585431	7.34581e-07
FBgn0015393	3	3	0.13339	>0.05	0.313441	>0.05	0.194693	>0.05	0.807123	7.19956e-07
FBgn0036461	3	3	0.0120812	>0.05	0.0984135	>0.05	0.587839	1.70484e-05	0.682461	6.79878e-07
FBgn0261975	3	3	0.222699	>0.05	0.230177	>0.05	0.33515	>0.05	0.70664	5.77417e-07
FBgn0037923	3	3	0.0667266	>0.05	-0.10218	>0.05	0.474893	>0.05	0.769358	5.58534e-07
FBgn0037275	3	3	0.234167	>0.05	-0.0958903	>0.05	0.6258	0.000205825	0.810969	5.05274e-07
FBgn0032790	3	3	0.138817	>0.05	0.242106	>0.05	0.145578	>0.05	0.657412	4.78162e-07
FBgn0027783	3	3	0.267765	>0.05	0.0463628	>0.05	0.518535	>0.05	0.753584	3.46894e-07
FBgn0026876	3	3	0.0079528	>0.05	0.0595638	>0.05	0.150495	>0.05	0.853488	3.02211e-07
FBgn0026257	3	3	-0.033252	>0.05	0.0487562	>0.05	0.479727	>0.05	0.841729	2.63629e-07
FBgn0262656	3	3	-0.0610594	>0.05	0.120584	>0.05	0.344985	>0.05	0.838439	2.4079e-07
FBgn0036772	3	3	0.149953	>0.05	0.271839	>0.05	0.449608	>0.05	0.763031	2.31312e-07
FBgn0020272	3	3	0.369718	>0.05	0.361202	>0.05	0.238889	>0.05	1.03786	2.29803e-07
FBgn0030006	3	3	0.0489032	>0.05	0.175383	>0.05	0.461038	>0.05	0.730624	2.14303e-07
FBgn0037960	3	3	0.110477	>0.05	0.0806568	>0.05	0.240125	>0.05	0.661463	1.98697e-07
FBgn0036096	3	3	0.114902	>0.05	0.221931	>0.05	0.230655	>0.05	0.676317	1.83755e-07
FBgn0038238	3	3	-0.139612	>0.05	0.220896	>0.05	0.653855	0.00664907	1.20702	1.75248e-07
FBgn0047114	3	3	0.101708	>0.05	0.33609	>0.05	0.683299	1.92129e-05	0.832741	1.61687e-07
FBgn0031824	3	3	0.208187	>0.05	0.461113	>0.05	0.552304	>0.05	0.694452	1.33209e-07
FBgn0262560	3	3	0.225968	>0.05	0.284176	>0.05	0.463831	>0.05	0.80539	1.28949e-07
FBgn0037207	3	3	-0.322496	>0.05	0.252767	>0.05	0.0360903	>0.05	1.72257	1.20833e-07
FBgn0027526	3	3	0.280449	>0.05	0.316653	>0.05	0.527205	>0.05	0.673007	1.15116e-07
FBgn0031251	3	3	0.161943	>0.05	-0.103806	>0.05	1.00843	6.97971e-07	1.05078	1.10947e-07
FBgn0031907	3	3	-0.0787118	>0.05	0.551395	>0.05	-0.209627	>0.05	0.972416	9.0337e-08
FBgn0030575	3	3	-0.063062	>0.05	0.307407	>0.05	0.599861	0.00155047	1.02384	6.31719e-08
FBgn0040268	3	3	0.19821	>0.05	0.304221	>0.05	0.302377	>0.05	0.616769	6.25852e-08
FBgn0087039	3	3	0.248262	>0.05	0.283855	>0.05	0.353047	>0.05	0.586356	5.87739e-08
FBgn0031092	3	3	0.32155	>0.05	0.339322	>0.05	0.329808	>0.05	0.634276	5.83065e-08
FBgn0051390	3	3	0.17546	>0.05	0.262574	>0.05	0.440859	>0.05	0.597392	4.84598e-08
FBgn0030101	3	3	0.314239	>0.05	0.391141	>0.05	0.343821	>0.05	0.649057	4.0007e-08
FBgn0263755	3	3	0.098279	>0.05	0.256903	>0.05	0.256444	>0.05	0.982752	3.90738e-08
FBgn0039114	3	3	-0.554912	>0.05	-0.125668	>0.05	1.17308	8.94177e-08	1.21012	3.32233e-08
FBgn0039008	3	3	0.083308	>0.05	-0.0222131	>0.05	0.506646	>0.05	0.714661	3.18774e-08
FBgn0028476	3	3	-0.0408932	>0.05	-0.0280086	>0.05	0.352934	>0.05	0.792924	2.9669e-08
FBgn0004374	3	3	-0.35739	>0.05	0.357612	>0.05	0.432012	>0.05	1.34245	2.5065e-08
FBgn0037309	3	3	-0.154218	>0.05	0.221163	>0.05	0.190594	>0.05	0.625662	2.02779e-08
FBgn0031321	3	3	0.0757908	>0.05	-0.144256	>0.05	0.424643	>0.05	0.85418	1.92353e-08
FBgn0260756	3	3	0.262852	>0.05	0.168045	>0.05	0.376571	>0.05	0.637034	1.89643e-08
FBgn0037447	3	3	0.323746	>0.05	0.223033	>0.05	0.454277	>0.05	0.710482	1.51739e-08
FBgn0030156	3	3	0.211871	>0.05	-0.161847	>0.05	0.593918	5.87092e-06	0.725194	1.4656e-08
FBgn0000520	3	3	-0.0997977	>0.05	0.0445932	>0.05	0.0834315	>0.05	0.619652	1.45082e-08
FBgn0037350	3	3	-0.0707603	>0.05	0.0579742	>0.05	0.374129	>0.05	1.01241	1.2486e-08
FBgn0035831	3	3	0.266224	>0.05	0.11771	>0.05	0.739028	5.45341e-08	0.76945	1.113e-08
FBgn0086251	3	3	0.145572	>0.05	0.0630442	>0.05	0.460388	>0.05	0.849381	9.31191e-09
FBgn0051102	3	3	0.114387	>0.05	0.453038	>0.05	0.33703	>0.05	0.681774	8.95545e-09
FBgn0264572	3	3	0.159935	>0.05	-0.0951139	>0.05	0.426615	>0.05	0.930531	8.77957e-09
FBgn0031161	3	3	0.164715	>0.05	0.149038	>0.05	0.417656	>0.05	0.597543	6.62806e-09
FBgn0003062	3	3	0.00877522	>0.05	0.167704	>0.05	-0.0909836	>0.05	0.726915	5.39059e-09
FBgn0052111	3	3	-0.233817	>0.05	0.592943	2.35519e-05	-0.127096	>0.05	0.816193	4.90908e-09
FBgn0052695	3	3	-0.0285577	>0.05	0.176724	>0.05	0.467351	>0.05	1.26319	4.6539e-09
FBgn0086445	3	3	-0.0184557	>0.05	0.0103417	>0.05	0.255498	>0.05	0.830054	4.57724e-09
FBgn0250869	3	3	0.114674	>0.05	0.10321	>0.05	0.450006	>0.05	0.630492	4.42637e-09
FBgn0259937	3	3	-0.142219	>0.05	0.00121361	>0.05	0.151242	>0.05	0.615314	4.38954e-09
FBgn0262167	3	3	0.0119294	>0.05	0.113415	>0.05	0.179392	>0.05	0.639345	4.06364e-09
FBgn0052500	3	3	0.00230583	>0.05	0.0248489	>0.05	0.0893369	>0.05	0.656032	3.94683e-09
FBgn0036476	3	3	0.015282	>0.05	-0.0565916	>0.05	0.288087	>0.05	0.701081	3.6372e-09
FBgn0036040	3	3	0.175938	>0.05	0.17547	>0.05	0.412734	>0.05	1.17699	3.40927e-09
FBgn0028425	3	3	-0.0234905	>0.05	0.393641	>0.05	0.187572	>0.05	0.627707	3.22018e-09
FBgn0052438	3	3	0.238663	>0.05	0.216342	>0.05	0.539149	>0.05	0.597163	2.65088e-09
FBgn0034029	3	3	0.125665	>0.05	0.172305	>0.05	0.274231	>0.05	0.622746	2.09478e-09
FBgn0042125	3	3	0.0968728	>0.05	0.238144	>0.05	0.450738	>0.05	0.934141	1.93441e-09
FBgn0032819	3	3	0.191696	>0.05	0.260424	>0.05	0.611271	3.11342e-05	0.856039	1.92372e-09
FBgn0023542	3	3	0.172167	>0.05	0.257117	>0.05	0.122939	>0.05	0.62349	1.81588e-09
FBgn0042127	3	3	0.0712759	>0.05	0.340114	>0.05	0.388249	>0.05	0.9432	1.80649e-09
FBgn0036493	3	3	0.0150609	>0.05	-0.41328	>0.05	0.678885	1.39469e-08	0.717613	1.75879e-09
FBgn0028992	3	3	0.338868	>0.05	0.322932	>0.05	0.393468	>0.05	0.605881	1.69213e-09
FBgn0261674	3	3	0.181893	>0.05	0.238694	>0.05	0.600933	6.44584e-09	0.61103	1.6285e-09
FBgn0037882	3	3	0.0919608	>0.05	0.0952573	>0.05	0.193819	>0.05	0.85334	1.55459e-09
FBgn0038746	3	3	0.0530063	>0.05	0.149832	>0.05	0.215191	>0.05	0.893975	1.24609e-09
FBgn0034706	3	3	0.294207	>0.05	0.174453	>0.05	0.12387	>0.05	0.585614	1.03303e-09
FBgn0015765	3	3	0.0962454	>0.05	0.264437	>0.05	0.649642	1.50882e-06	0.828512	8.83158e-10
FBgn0033032	3	3	0.320284	>0.05	0.267643	>0.05	0.333671	>0.05	0.620846	7.70092e-10
FBgn0037750	3	3	0.0394997	>0.05	0.163547	>0.05	0.477144	>0.05	1.34559	7.54611e-10
FBgn0037299	3	3	0.128484	>0.05	-0.0122319	>0.05	0.159135	>0.05	0.607788	7.51263e-10
FBgn0041582	3	3	-0.0534245	>0.05	0.013816	>0.05	0.445375	>0.05	0.605844	5.45832e-10
FBgn0085453	3	3	0.214365	>0.05	0.334692	>0.05	0.448604	>0.05	1.0561	5.1839e-10
FBgn0260632	3	3	0.0675779	>0.05	-0.145717	>0.05	0.440996	>0.05	0.587657	4.18608e-10
FBgn0052495	3	3	0.168253	>0.05	0.238619	>0.05	0.369858	>0.05	0.638026	3.56588e-10
FBgn0011205	3	3	-0.262478	>0.05	0.0639072	>0.05	0.329151	>0.05	0.944237	2.5427e-10
FBgn0052594	3	3	0.109836	>0.05	0.144886	>0.05	0.234649	>0.05	0.623789	2.42646e-10
FBgn0039164	3	3	0.144437	>0.05	0.137918	>0.05	0.493348	>0.05	0.607442	2.35163e-10
FBgn0260049	3	3	0.389001	>0.05	0.328291	>0.05	0.303775	>0.05	0.615633	2.00702e-10
FBgn0002905	3	3	0.208598	>0.05	0.304082	>0.05	0.772716	1.37758e-08	0.866217	1.22096e-10
FBgn0042180	3	3	0.0732184	>0.05	0.146625	>0.05	0.32	>0.05	0.708798	1.14277e-10
FBgn0032727	3	3	0.19926	>0.05	0.269447	>0.05	0.245535	>0.05	0.686188	1.12923e-10
FBgn0264694	3	3	0.206457	>0.05	0.17277	>0.05	0.374614	>0.05	0.665859	9.92287e-11
FBgn0033050	3	3	0.264728	>0.05	0.180722	>0.05	0.548062	>0.05	0.590635	9.02018e-11
FBgn0263749	3	3	-0.114502	>0.05	0.2363	>0.05	0.27853	>0.05	0.817009	7.60947e-11
FBgn0034744	3	3	0.178411	>0.05	0.280445	>0.05	0.37334	>0.05	0.682652	7.16975e-11
FBgn0015808	3	3	0.175976	>0.05	0.39068	>0.05	-0.0609107	>0.05	0.623637	6.3586e-11
FBgn0036152	3	3	-0.0372118	>0.05	0.38053	>0.05	0.132762	>0.05	0.780466	5.55416e-11
FBgn0262716	3	3	0.148153	>0.05	0.241804	>0.05	0.169474	>0.05	0.638868	5.40425e-11
FBgn0039849	3	3	0.0833848	>0.05	0.580633	>0.05	0.406688	>0.05	0.970486	4.99422e-11
FBgn0032741	3	3	0.350049	>0.05	-0.0366615	>0.05	0.646905	9.25474e-13	0.594511	4.48374e-11
FBgn0044826	3	3	0.0158977	>0.05	0.233002	>0.05	0.37524	>0.05	1.06738	4.29342e-11
FBgn0039804	3	3	-0.0127316	>0.05	-0.245932	>0.05	0.0831284	>0.05	0.810595	3.44494e-11
FBgn0034243	3	3	0.117452	>0.05	0.302534	>0.05	0.280243	>0.05	0.614118	3.34299e-11
FBgn0038516	3	3	0.18008	>0.05	0.271281	>0.05	0.263768	>0.05	1.05022	3.28112e-11
FBgn0036173	3	3	-0.153527	>0.05	-0.121717	>0.05	0.145704	>0.05	0.653811	2.94482e-11
FBgn0030882	3	3	0.149314	>0.05	0.254512	>0.05	0.338151	>0.05	0.679252	2.26405e-11
FBgn0031484	3	3	0.298141	>0.05	0.178236	>0.05	0.545734	>0.05	0.884313	2.16717e-11
FBgn0263740	3	3	0.151576	>0.05	0.246467	>0.05	0.183125	>0.05	0.598216	1.48074e-11
FBgn0000043	3	3	-0.145285	>0.05	0.0268571	>0.05	0.167866	>0.05	0.693798	1.33629e-11
FBgn0028675	3	3	-0.0904477	>0.05	-0.00560582	>0.05	0.444498	>0.05	0.998941	8.72173e-12
FBgn0026582	3	3	0.281643	>0.05	0.409453	>0.05	0.348596	>0.05	0.943479	8.53694e-12
FBgn0020443	3	3	0.0821512	>0.05	0.217711	>0.05	0.489549	>0.05	0.688903	8.18932e-12
FBgn0003651	3	3	-0.0648735	>0.05	0.257028	>0.05	0.277883	>0.05	1.27848	8.18224e-12
FBgn0025631	3	3	0.179938	>0.05	0.45457	>0.05	0.335536	>0.05	0.831846	7.70642e-12
FBgn0033809	3	3	0.140178	>0.05	0.490076	>0.05	-0.00980178	>0.05	0.895088	7.27948e-12
FBgn0038475	3	3	0.0540848	>0.05	0.0293445	>0.05	0.57629	>0.05	0.752887	6.92899e-12
FBgn0035488	3	3	0.0678525	>0.05	0.0661714	>0.05	0.267163	>0.05	0.603977	5.57709e-12
FBgn0030878	3	3	0.227767	>0.05	0.282624	>0.05	0.425701	>0.05	0.778915	5.3496e-12
FBgn0025335	3	3	0.269268	>0.05	0.473307	>0.05	0.34019	>0.05	0.674231	5.30675e-12
FBgn0015562	3	3	0.184111	>0.05	0.203897	>0.05	0.51757	>0.05	0.902653	4.41166e-12
FBgn0035689	3	3	0.041422	>0.05	0.116224	>0.05	0.564241	>0.05	0.926405	3.22637e-12
FBgn0034141	3	3	0.0811431	>0.05	0.214836	>0.05	0.338454	>0.05	0.645911	2.70765e-12
FBgn0001104	3	3	0.0727252	>0.05	0.321772	>0.05	0.526058	>0.05	0.902104	2.5152e-12
FBgn0036333	3	3	0.0867772	>0.05	0.116449	>0.05	0.411511	>0.05	0.624218	2.23332e-12
FBgn0003257	3	3	0.017355	>0.05	0.306039	>0.05	0.710458	1.3066e-08	0.870109	2.21367e-12
FBgn0053267	3	3	-0.0852059	>0.05	-0.290182	>0.05	0.496995	>0.05	1.18802	1.67046e-12
FBgn0033777	3	3	-0.161047	>0.05	0.12812	>0.05	0.929637	5.36328e-18	0.764459	1.57519e-12
FBgn0052857	3	3	-0.0133428	>0.05	-0.00510217	>0.05	0.0755389	>0.05	0.687755	1.46678e-12
FBgn0087012	3	3	0.111982	>0.05	0.401145	>0.05	0.306372	>0.05	0.586526	9.31401e-13
FBgn0034650	3	3	0.116766	>0.05	0.164581	>0.05	0.633734	3.03288e-06	0.965423	9.30036e-13
FBgn0011837	3	3	0.143153	>0.05	0.468108	>0.05	0.425719	>0.05	1.10023	8.7626e-13
FBgn0031399	3	3	0.22081	>0.05	0.269639	>0.05	0.317354	>0.05	0.785744	7.36372e-13
FBgn0037012	3	3	0.169862	>0.05	-0.0149026	>0.05	0.424588	>0.05	0.949207	5.1034e-13
FBgn0027565	3	3	0.341758	>0.05	0.353601	>0.05	0.391728	>0.05	0.711889	4.16825e-13
FBgn0035811	3	3	0.167669	>0.05	0.363234	>0.05	0.422051	>0.05	0.875151	4.12403e-13
FBgn0026777	3	3	0.224923	>0.05	0.258074	>0.05	0.490915	>0.05	0.587185	3.82303e-13
FBgn0032679	3	3	0.145704	>0.05	0.336159	>0.05	0.139283	>0.05	0.596603	3.59033e-13
FBgn0036237	3	3	0.15176	>0.05	0.040726	>0.05	0.317195	>0.05	0.877336	3.45216e-13
FBgn0024734	3	3	0.0410396	>0.05	0.472718	>0.05	0.398527	>0.05	0.6753	3.11656e-13
FBgn0034849	3	3	-0.0579714	>0.05	0.0987287	>0.05	0.335607	>0.05	1.00797	2.80578e-13
FBgn0040153	3	3	-0.0564255	>0.05	0.241092	>0.05	0.10259	>0.05	0.632587	2.67279e-13
FBgn0037293	3	3	0.0929932	>0.05	0.236966	>0.05	0.371656	>0.05	0.944102	2.55312e-13
FBgn0004657	3	3	-0.120459	>0.05	-0.0558027	>0.05	0.31859	>0.05	0.592556	2.2281e-13
FBgn0027080	3	3	0.28871	>0.05	0.238942	>0.05	0.480132	>0.05	0.672607	2.06756e-13
FBgn0033906	3	3	0.256476	>0.05	0.309132	>0.05	0.192855	>0.05	0.614148	2.00506e-13
FBgn0035539	3	3	0.105946	>0.05	0.111211	>0.05	-0.561057	>0.05	1.01818	1.49992e-13
FBgn0039402	3	3	0.158341	>0.05	0.226566	>0.05	0.503951	>0.05	0.860007	1.33824e-13
FBgn0034938	3	3	0.0651534	>0.05	0.120946	>0.05	0.434047	>0.05	0.825238	1.33115e-13
FBgn0015794	3	3	0.215481	>0.05	0.424737	>0.05	0.557574	>0.05	0.848778	1.22029e-13
FBgn0038376	3	3	0.200398	>0.05	0.385752	>0.05	0.261431	>0.05	0.634095	1.01955e-13
FBgn0031051	3	3	0.152354	>0.05	0.309517	>0.05	0.167499	>0.05	0.720378	9.93924e-14
FBgn0263606	3	3	0.0882034	>0.05	0.305854	>0.05	0.612883	3.21212e-05	1.0522	9.40689e-14
FBgn0017558	3	3	0.146282	>0.05	0.269773	>0.05	0.333935	>0.05	0.781288	7.40624e-14
FBgn0031906	3	3	0.069011	>0.05	-0.142646	>0.05	0.581866	>0.05	1.00908	7.16968e-14
FBgn0053502	3	3	0.0298387	>0.05	-0.0673759	>0.05	0.0637955	>0.05	0.740023	6.49353e-14
FBgn0032859	3	3	0.0315621	>0.05	0.151272	>0.05	0.31577	>0.05	0.694025	6.48786e-14
FBgn0040212	3	3	0.0150387	>0.05	0.132633	>0.05	0.36511	>0.05	0.913921	6.3904e-14
FBgn0002543	3	3	-0.161556	>0.05	-0.0608318	>0.05	0.294835	>0.05	1.21871	5.98632e-14
FBgn0036836	3	3	-0.0655499	>0.05	-0.044928	>0.05	0.577219	>0.05	1.07806	5.61036e-14
FBgn0001247	3	3	0.148266	>0.05	0.221961	>0.05	0.273944	>0.05	0.596626	5.57176e-14
FBgn0034948	3	3	-0.0908478	>0.05	0.00407791	>0.05	0.19053	>0.05	0.603645	5.39694e-14
FBgn0038388	3	3	0.132979	>0.05	0.183733	>0.05	0.424601	>0.05	0.655038	5.30779e-14
FBgn0036827	3	3	-0.0137325	>0.05	0.304573	>0.05	0.359168	>0.05	0.867386	4.88768e-14
FBgn0032702	3	3	0.190914	>0.05	0.392089	>0.05	0.528419	>0.05	0.721722	4.77143e-14
FBgn0000326	3	3	0.0637837	>0.05	0.277114	>0.05	0.346609	>0.05	0.797753	4.68739e-14
FBgn0036187	3	3	0.150287	>0.05	0.337249	>0.05	0.481612	>0.05	0.966939	4.33379e-14
FBgn0264357	3	3	-0.0365047	>0.05	0.0958817	>0.05	0.190607	>0.05	0.585091	4.29803e-14
FBgn0015522	3	3	0.0307665	>0.05	0.337867	>0.05	0.166269	>0.05	0.833793	2.60553e-14
FBgn0039302	3	3	0.198249	>0.05	0.265647	>0.05	0.384451	>0.05	0.605862	2.46307e-14
FBgn0026181	3	3	0.167512	>0.05	0.369221	>0.05	0.394067	>0.05	0.673472	2.08403e-14
FBgn0050052	3	3	-0.364706	>0.05	-0.00835264	>0.05	0.313881	>0.05	0.624916	2.04523e-14
FBgn0039205	3	3	0.0672478	>0.05	0.0882953	>0.05	0.306536	>0.05	1.06153	1.88507e-14
FBgn0030086	3	3	0.277899	>0.05	0.347139	>0.05	0.424578	>0.05	0.652506	1.83072e-14
FBgn0039234	3	3	0.269867	>0.05	0.33509	>0.05	0.454343	>0.05	0.723972	1.7396e-14
FBgn0028411	3	3	0.11314	>0.05	0.137281	>0.05	0.728601	5.06338e-08	1.01973	1.6552e-14
FBgn0016984	3	3	0.147636	>0.05	0.322326	>0.05	0.283133	>0.05	0.776801	1.55654e-14
FBgn0038100	3	3	0.0379639	>0.05	0.167734	>0.05	0.384642	>0.05	0.626363	1.4968e-14
FBgn0026737	3	3	0.118557	>0.05	0.0533539	>0.05	0.574824	>0.05	0.817271	1.18248e-14
FBgn0038016	3	3	0.174596	>0.05	0.284044	>0.05	0.383849	>0.05	0.67214	4.69343e-15
FBgn0033903	3	3	0.124503	>0.05	0.284824	>0.05	0.340199	>0.05	0.728192	4.31774e-15
FBgn0061469	3	3	0.240831	>0.05	0.218191	>0.05	0.780998	7.31819e-18	0.718766	3.10461e-15
FBgn0030808	3	3	0.0678203	>0.05	0.266896	>0.05	0.593454	9.36591e-05	1.20165	3.09596e-15
FBgn0039636	3	3	-0.069418	>0.05	0.0322492	>0.05	0.278682	>0.05	0.778676	2.81274e-15
FBgn0085442	3	3	-0.0782742	>0.05	-0.00504506	>0.05	0.276178	>0.05	0.613638	2.36345e-15
FBgn0023083	3	3	0.0221309	>0.05	0.143476	>0.05	0.300448	>0.05	0.639367	2.30726e-15
FBgn0039208	3	3	0.350199	>0.05	0.129308	>0.05	0.615161	1.97688e-14	0.638807	2.25969e-15
FBgn0020386	3	3	-0.0171345	>0.05	0.233507	>0.05	0.231832	>0.05	0.615829	1.95976e-15
FBgn0010379	3	3	0.0239334	>0.05	0.165466	>0.05	0.311961	>0.05	0.678294	1.44663e-15
FBgn0035251	3	3	0.205636	>0.05	0.21533	>0.05	0.451367	>0.05	0.743086	1.3896e-15
FBgn0086708	3	3	0.138885	>0.05	0.23904	>0.05	0.465414	>0.05	1.29752	1.15111e-15
FBgn0039066	3	3	0.213737	>0.05	0.256744	>0.05	0.40359	>0.05	0.715415	9.984e-16
FBgn0001297	3	3	-0.0657961	>0.05	-0.0237399	>0.05	0.429742	>0.05	0.882822	9.91837e-16
FBgn0004635	3	3	0.0503668	>0.05	0.252376	>0.05	0.873803	1.11421e-10	1.08578	8.52081e-16
FBgn0032005	3	3	0.142254	>0.05	0.253073	>0.05	0.415696	>0.05	0.692087	4.77521e-16
FBgn0051864	3	3	-0.0284158	>0.05	0.232697	>0.05	0.456679	>0.05	1.13554	3.59071e-16
FBgn0032208	3	3	0.0647296	>0.05	0.181514	>0.05	0.267827	>0.05	0.61654	3.52122e-16
FBgn0028984	3	3	0.0673031	>0.05	0.204524	>0.05	0.318066	>0.05	0.703789	3.22311e-16
FBgn0019890	3	3	0.154359	>0.05	0.231399	>0.05	0.455969	>0.05	0.634023	3.10894e-16
FBgn0004606	3	3	-0.103162	>0.05	0.247313	>0.05	0.183616	>0.05	1.08351	2.82981e-16
FBgn0259152	3	3	0.170679	>0.05	0.172382	>0.05	0.489867	>0.05	0.729572	2.12396e-16
FBgn0034577	3	3	0.151827	>0.05	0.29421	>0.05	0.780618	2.35008e-09	1.07652	1.95527e-16
FBgn0001220	3	3	0.209121	>0.05	0.439506	>0.05	0.166786	>0.05	0.639734	1.0613e-16
FBgn0034362	3	3	0.194124	>0.05	0.386082	>0.05	0.16973	>0.05	0.961866	9.2598e-17
FBgn0027091	3	3	0.110065	>0.05	0.222754	>0.05	0.207741	>0.05	0.886012	7.66505e-17
FBgn0027558	3	3	0.207115	>0.05	0.123283	>0.05	0.506041	>0.05	0.821099	7.18052e-17
FBgn0037363	3	3	0.0819749	>0.05	0.263313	>0.05	0.483507	>0.05	0.66776	7.15458e-17
FBgn0052138	3	3	0.172102	>0.05	0.220146	>0.05	0.434465	>0.05	0.700359	6.8713e-17
FBgn0020621	3	3	0.100961	>0.05	0.703926	2.03628e-20	0.0644406	>0.05	0.630651	6.8204e-17
FBgn0031990	3	3	0.0900644	>0.05	0.127796	>0.05	0.184732	>0.05	0.650916	6.60248e-17
FBgn0034259	3	3	0.109662	>0.05	0.274832	>0.05	0.217918	>0.05	0.840572	4.83611e-17
FBgn0039209	3	3	-0.0625017	>0.05	0.20257	>0.05	0.407573	>0.05	0.691464	4.31143e-17
FBgn0039266	3	3	0.0511926	>0.05	0.1777	>0.05	0.452305	>0.05	0.684474	4.211e-17
FBgn0028985	3	3	0.0865155	>0.05	0.229689	>0.05	0.664117	3.09524e-13	0.762584	2.87983e-17
FBgn0011672	3	3	-0.0660292	>0.05	0.047458	>0.05	0.323466	>0.05	1.19145	2.6965e-17
FBgn0011726	3	3	0.339413	>0.05	0.362714	>0.05	0.427224	>0.05	0.702722	2.41786e-17
FBgn0036376	3	3	0.260772	>0.05	0.305958	>0.05	0.49624	>0.05	0.871057	2.17092e-17
FBgn0033107	3	3	-0.042225	>0.05	0.0246929	>0.05	0.617188	7.79206e-08	0.947386	2.10715e-17
FBgn0033814	3	3	0.137016	>0.05	0.406591	>0.05	0.325638	>0.05	0.715126	1.94654e-17
FBgn0042185	3	3	-0.0574727	>0.05	0.01069	>0.05	0.436671	>0.05	0.775611	1.56226e-17
FBgn0067102	3	3	0.0764901	>0.05	0.223049	>0.05	0.667688	9.55362e-08	1.07222	1.4256e-17
FBgn0040600	3	3	-0.0693207	>0.05	0.684232	1.29572e-08	0.167437	>0.05	1.03445	1.12259e-17
FBgn0261458	3	3	0.0205145	>0.05	-0.0230226	>0.05	0.185199	>0.05	0.672662	8.29848e-18
FBgn0029925	3	3	0.0350823	>0.05	0.0990677	>0.05	0.0134518	>0.05	0.837979	8.28995e-18
FBgn0261274	3	3	0.104532	>0.05	0.191198	>0.05	0.424376	>0.05	0.814386	6.50192e-18
FBgn0040070	3	3	0.0721293	>0.05	0.075943	>0.05	0.425001	>0.05	0.683885	5.75113e-18
FBgn0037755	3	3	0.0869285	>0.05	0.423884	>0.05	0.56647	>0.05	0.859359	4.05078e-18
FBgn0013765	3	3	0.0120749	>0.05	0.130707	>0.05	0.206668	>0.05	0.70104	3.56903e-18
FBgn0030608	3	3	-0.137065	>0.05	0.18752	>0.05	0.491146	>0.05	1.4735	3.18371e-18
FBgn0026196	3	3	0.0432501	>0.05	0.556333	>0.05	0.0135298	>0.05	1.01766	2.67601e-18
FBgn0035262	3	3	-0.166462	>0.05	0.146203	>0.05	0.902972	7.61576e-11	1.18899	2.57388e-18
FBgn0028429	3	3	0.220997	>0.05	0.388926	>0.05	0.522473	>0.05	0.938729	2.26389e-18
FBgn0035805	3	3	0.0974898	>0.05	0.280745	>0.05	0.479914	>0.05	1.00881	1.61176e-18
FBgn0031359	3	3	0.143849	>0.05	0.455216	>0.05	0.525928	>0.05	0.706128	1.55135e-18
FBgn0004406	3	3	0.240091	>0.05	0.188141	>0.05	0.399099	>0.05	1.34494	1.3143e-18
FBgn0037609	3	3	0.0472773	>0.05	0.387535	>0.05	0.460489	>0.05	1.00237	1.11274e-18
FBgn0034718	3	3	0.167161	>0.05	0.114029	>0.05	0.212932	>0.05	0.788196	1.06568e-18
FBgn0051121	3	3	0.100014	>0.05	-0.0781891	>0.05	0.419029	>0.05	1.00155	1.01183e-18
FBgn0028473	3	3	0.289284	>0.05	0.437624	>0.05	0.396481	>0.05	0.685472	6.5176e-19
FBgn0028954	3	3	0.141054	>0.05	0.254841	>0.05	0.526262	>0.05	0.753629	5.87285e-19
FBgn0029896	3	3	-0.245278	>0.05	0.215354	>0.05	0.259534	>0.05	1.17101	5.66372e-19
FBgn0031115	3	3	0.128205	>0.05	0.253345	>0.05	0.304815	>0.05	0.89712	5.6468e-19
FBgn0031190	3	3	0.176018	>0.05	0.294009	>0.05	0.398106	>0.05	0.726992	4.34785e-19
FBgn0036663	3	3	0.233218	>0.05	0.401287	>0.05	0.465343	>0.05	0.663472	4.32452e-19
FBgn0031939	3	3	-0.096582	>0.05	0.178898	>0.05	0.4469	>0.05	1.0861	3.19713e-19
FBgn0026751	3	3	0.209488	>0.05	0.34935	>0.05	0.487579	>0.05	1.313	1.61506e-19
FBgn0260866	3	3	0.0670471	>0.05	0.823658	5.10365e-24	0.0633942	>0.05	0.73174	1.48966e-19
FBgn0036805	3	3	0.193838	>0.05	0.2685	>0.05	0.473845	>0.05	0.956009	1.21054e-19
FBgn0037379	3	3	0.190436	>0.05	0.316383	>0.05	0.678288	4.67713e-12	0.89815	5.95529e-20
FBgn0031250	3	3	0.081019	>0.05	0.409587	>0.05	0.293463	>0.05	0.824561	5.73252e-20
FBgn0015321	3	3	0.0811574	>0.05	0.215835	>0.05	0.233307	>0.05	0.84861	4.37074e-20
FBgn0260817	3	3	0.0235963	>0.05	0.0486217	>0.05	0.67996	1.29958e-06	1.26717	3.90051e-20
FBgn0250871	3	3	0.0923471	>0.05	0.397051	>0.05	0.54347	>0.05	0.8174	2.95075e-20
FBgn0036997	3	3	-0.0177803	>0.05	0.233862	>0.05	0.0709985	>0.05	1.31734	2.78819e-20
FBgn0033677	3	3	0.142928	>0.05	0.118782	>0.05	0.58638	7.13247e-11	0.828586	2.41236e-20
FBgn0032821	3	3	-0.0392679	>0.05	0.128692	>0.05	0.328519	>0.05	0.758784	2.05792e-20
FBgn0039207	3	3	0.188813	>0.05	0.180668	>0.05	0.112664	>0.05	0.823792	1.58025e-20
FBgn0039257	3	3	-0.0404353	>0.05	-0.126097	>0.05	0.799611	6.38174e-17	0.87413	1.4871e-20
FBgn0011661	3	3	-0.246898	>0.05	0.614121	1.42154e-16	-0.073939	>0.05	0.698416	1.3486e-20
FBgn0033128	3	3	0.123612	>0.05	0.426171	>0.05	0.610451	2.20539e-09	0.942266	1.20424e-20
FBgn0032388	3	3	0.117738	>0.05	0.103315	>0.05	0.475069	>0.05	0.766179	1.01526e-20
FBgn0036515	3	3	0.391658	>0.05	0.365091	>0.05	0.348183	>0.05	0.914307	6.16129e-21
FBgn0050015	3	3	0.0629446	>0.05	0.240907	>0.05	0.209396	>0.05	0.774977	6.12073e-21
FBgn0020304	3	3	0.0592114	>0.05	0.243807	>0.05	0.298426	>0.05	0.740902	4.71638e-21
FBgn0033087	3	3	0.0443295	>0.05	0.203258	>0.05	0.529636	>0.05	1.00499	4.27392e-21
FBgn0033194	3	3	0.133666	>0.05	0.144921	>0.05	0.938249	1.19947e-32	0.747912	3.18787e-21
FBgn0037279	3	3	0.078895	>0.05	0.244106	>0.05	0.542566	>0.05	0.946207	2.91321e-21
FBgn0011638	3	3	0.142447	>0.05	0.160589	>0.05	0.415154	>0.05	0.821618	2.52748e-21
FBgn0036341	3	3	-0.132803	>0.05	-0.0252436	>0.05	0.155058	>0.05	1.0684	2.21157e-21
FBgn0032130	3	3	-0.159579	>0.05	-0.103502	>0.05	0.257715	>0.05	0.897988	2.16358e-21
FBgn0001092	3	3	0.0779623	>0.05	0.0285138	>0.05	-0.0827481	>0.05	0.718512	1.35954e-21
FBgn0031993	3	3	0.113379	>0.05	0.0863295	>0.05	0.802881	2.39363e-24	0.75401	1.17122e-21
FBgn0029629	3	3	0.132705	>0.05	0.181381	>0.05	0.338629	>0.05	0.827999	1.1627e-21
FBgn0038744	3	3	0.0468315	>0.05	0.132518	>0.05	0.368125	>0.05	0.908693	1.14341e-21
FBgn0011769	3	3	0.154406	>0.05	0.295543	>0.05	0.437527	>0.05	1.32848	1.07229e-21
FBgn0001291	3	3	0.12849	>0.05	0.331137	>0.05	0.509428	>0.05	0.853542	8.37982e-22
FBgn0041342	3	3	-0.108189	>0.05	-0.117678	>0.05	0.0970608	>0.05	0.753762	6.42973e-22
FBgn0011202	3	3	-0.131498	>0.05	0.0433414	>0.05	0.176995	>0.05	0.808564	5.72615e-22
FBgn0040305	3	3	-0.0610727	>0.05	0.160239	>0.05	0.330918	>0.05	1.23073	5.23026e-22
FBgn0003514	3	3	0.166675	>0.05	0.276456	>0.05	0.427493	>0.05	0.788329	4.9249e-22
FBgn0037554	3	3	-0.0175428	>0.05	0.0527833	>0.05	0.447253	>0.05	0.959637	3.70162e-22
FBgn0036837	3	3	-0.39101	>0.05	-0.164894	>0.05	0.159686	>0.05	0.731436	3.00411e-22
FBgn0005612	3	3	-0.324206	>0.05	0.14422	>0.05	0.155624	>0.05	1.0739	2.97933e-22
FBgn0029980	3	3	0.188606	>0.05	0.420821	>0.05	0.268181	>0.05	1.22301	2.32455e-22
FBgn0037647	3	3	0.0689591	>0.05	0.224862	>0.05	0.395478	>0.05	0.975922	1.25249e-22
FBgn0027569	3	3	0.00591731	>0.05	-0.00667053	>0.05	0.274079	>0.05	0.866738	7.11775e-23
FBgn0050421	3	3	-0.100161	>0.05	0.0947134	>0.05	0.19137	>0.05	0.79801	5.38092e-23
FBgn0027594	3	3	0.0291109	>0.05	0.155796	>0.05	0.460334	>0.05	0.771971	5.25076e-23
FBgn0034258	3	3	0.233228	>0.05	0.387035	>0.05	0.480418	>0.05	0.774136	4.55717e-23
FBgn0030263	3	3	0.353383	>0.05	0.349459	>0.05	0.394029	>0.05	0.828873	3.09044e-23
FBgn0052103	3	3	0.0856537	>0.05	0.110841	>0.05	0.507774	>0.05	1.12587	2.84395e-23
FBgn0032467	3	3	0.106538	>0.05	0.180252	>0.05	0.474187	>0.05	0.819449	2.20488e-23
FBgn0051248	3	3	0.0529319	>0.05	0.357047	>0.05	0.4616	>0.05	0.98771	2.03665e-23
FBgn0010397	3	3	0.26563	>0.05	0.31349	>0.05	0.588614	4.53644e-09	0.991275	1.71361e-23
FBgn0040805	3	3	0.0347062	>0.05	0.547681	>0.05	0.363992	>0.05	0.941411	1.69254e-23
FBgn0086656	3	3	0.146841	>0.05	0.220231	>0.05	0.537867	>0.05	0.809388	1.05457e-23
FBgn0031012	3	3	-0.231277	>0.05	0.336705	>0.05	-0.0818323	>0.05	1.78042	1.00534e-23
FBgn0004698	3	3	0.135152	>0.05	0.146421	>0.05	0.676003	9.09957e-17	0.811261	8.16265e-24
FBgn0000489	3	3	0.0955439	>0.05	0.360214	>0.05	0.288023	>0.05	0.815449	7.04911e-24
FBgn0031799	3	3	0.077866	>0.05	0.393272	>0.05	0.447821	>0.05	1.11024	7.027e-24
FBgn0037743	3	3	0.186383	>0.05	0.0750139	>0.05	0.547146	>0.05	0.866569	5.44646e-24
FBgn0030246	3	3	0.236559	>0.05	0.30052	>0.05	0.629944	2.46818e-11	0.943798	4.89957e-24
FBgn0035444	3	3	0.0627506	>0.05	0.296648	>0.05	0.610529	2.93519e-08	1.09998	2.7954e-24
FBgn0000042	3	3	0.0658982	>0.05	0.269333	>0.05	0.215943	>0.05	0.867192	2.54694e-24
FBgn0261258	3	3	-0.0368064	>0.05	0.0368491	>0.05	0.171499	>0.05	0.793286	2.18906e-24
FBgn0034501	3	3	0.110115	>0.05	0.172402	>0.05	0.644445	1.3147e-10	1.01532	1.74843e-24
FBgn0033465	3	3	0.196983	>0.05	0.345762	>0.05	0.279686	>0.05	0.887781	5.11401e-25
FBgn0039668	3	3	0.195724	>0.05	0.299235	>0.05	0.583586	>0.05	0.874793	2.64248e-25
FBgn0039726	3	3	0.134043	>0.05	0.260688	>0.05	0.269701	>0.05	1.15456	2.28999e-25
FBgn0051683	3	3	0.198519	>0.05	0.266444	>0.05	0.48635	>0.05	0.937571	1.80861e-25
FBgn0038981	3	3	0.294421	>0.05	0.425797	>0.05	0.371277	>0.05	1.17402	1.34665e-25
FBgn0033391	3	3	-0.113413	>0.05	0.241459	>0.05	0.254076	>0.05	0.840266	1.14394e-25
FBgn0041588	3	3	0.212635	>0.05	0.366095	>0.05	0.387449	>0.05	1.07152	1.07426e-25
FBgn0032393	3	3	0.122681	>0.05	0.305587	>0.05	0.396472	>0.05	0.919414	1.00715e-25
FBgn0039637	3	3	0.207938	>0.05	0.437285	>0.05	0.51441	>0.05	0.910195	7.29932e-26
FBgn0030894	3	3	0.0181255	>0.05	0.209066	>0.05	0.609093	1.94057e-09	1.04608	7.28712e-26
FBgn0035346	3	3	0.0668547	>0.05	0.0467472	>0.05	0.590172	7.70577e-11	0.932922	6.74268e-26
FBgn0087035	3	3	0.209859	>0.05	0.363062	>0.05	0.656387	2.72289e-17	0.814335	4.76812e-26
FBgn0032694	3	3	-0.102907	>0.05	0.531271	>0.05	0.295135	>0.05	0.943061	2.13201e-26
FBgn0027601	3	3	0.205512	>0.05	0.02882	>0.05	0.672205	3.17149e-17	0.844578	1.772e-26
FBgn0000308	3	3	0.118496	>0.05	0.181941	>0.05	0.572965	>0.05	0.810018	1.6445e-26
FBgn0040475	3	3	0.178116	>0.05	0.365678	>0.05	0.389835	>0.05	1.11646	1.51425e-26
FBgn0001332	3	3	0.102727	>0.05	0.341873	>0.05	0.482481	>0.05	0.991577	8.50547e-27
FBgn0038638	3	3	-0.120805	>0.05	-0.149511	>0.05	0.191231	>0.05	1.26259	3.38342e-28
FBgn0013998	3	3	0.138811	>0.05	0.325419	>0.05	0.324674	>0.05	1.01924	2.8313e-28
FBgn0033038	3	3	0.167694	>0.05	0.233773	>0.05	0.50218	>0.05	1.0633	1.16727e-28
FBgn0033109	3	3	0.233972	>0.05	0.176582	>0.05	0.718796	1.62113e-17	0.93363	6.01154e-29
FBgn0051678	3	3	0.0485693	>0.05	0.121267	>0.05	0.195142	>0.05	0.916872	3.2604e-29
FBgn0026404	3	3	-0.250881	>0.05	-0.0916912	>0.05	0.686473	8.1829e-09	1.30481	2.39235e-29
FBgn0260635	3	3	0.121865	>0.05	0.266028	>0.05	0.505535	>0.05	0.877947	5.39366e-30
FBgn0263832	3	3	0.238169	>0.05	0.31669	>0.05	0.517958	>0.05	1.0381	5.32497e-30
FBgn0015296	3	3	0.0459351	>0.05	0.102919	>0.05	0.369779	>0.05	1.13978	3.44654e-30
FBgn0039120	3	3	0.182969	>0.05	0.219767	>0.05	0.509231	>0.05	0.953517	1.97895e-30
FBgn0032934	3	3	0.0469604	>0.05	0.235248	>0.05	0.440508	>0.05	1.2942	1.90704e-30
FBgn0042175	3	3	0.272004	>0.05	0.347316	>0.05	0.54479	>0.05	1.02236	1.38247e-30
FBgn0015279	3	3	0.154972	>0.05	0.347018	>0.05	0.544365	>0.05	0.981858	1.27663e-30
FBgn0027081	3	3	0.104034	>0.05	0.295327	>0.05	0.204858	>0.05	0.979922	1.00969e-30
FBgn0027579	3	3	-0.442941	>0.05	0.134445	>0.05	0.0716058	>0.05	0.984676	1.48696e-31
FBgn0035498	3	3	0.19101	>0.05	0.254795	>0.05	0.591284	1.32781e-12	0.973577	1.42915e-31
FBgn0034401	3	3	0.212818	>0.05	0.282735	>0.05	0.582087	>0.05	1.10386	2.44509e-32
FBgn0039260	3	3	0.197537	>0.05	0.217384	>0.05	0.743948	1.02555e-20	0.94734	1.13639e-32
FBgn0027493	3	3	0.127128	>0.05	0.373959	>0.05	0.219598	>0.05	1.05212	4.79106e-33
FBgn0037327	3	3	0.0993418	>0.05	0.261329	>0.05	0.701197	3.67055e-12	1.22392	1.05853e-33
FBgn0000250	3	3	0.106508	>0.05	0.230479	>0.05	0.429991	>0.05	0.987935	4.14248e-34
FBgn0025381	3	3	0.171305	>0.05	0.396072	>0.05	0.599654	1.85984e-10	1.1635	3.41231e-35
FBgn0034858	3	3	-0.163546	>0.05	0.137037	>0.05	0.395368	>0.05	1.1876	2.7139e-35
FBgn0039109	3	3	-0.0833627	>0.05	0.176203	>0.05	0.659458	5.29995e-12	1.18092	4.45157e-36
FBgn0045761	3	3	0.184181	>0.05	0.19802	>0.05	0.741583	7.95164e-15	1.18251	1.97177e-36
FBgn0020278	3	3	0.0780222	>0.05	0.0880454	>0.05	0.259733	>0.05	1.1825	2.67027e-38
FBgn0032935	3	3	-0.0153842	>0.05	0.0742626	>0.05	0.356328	>0.05	1.09957	2.9673e-39
FBgn0036196	3	3	-0.0671496	>0.05	-0.105338	>0.05	0.332868	>0.05	1.10624	1.51076e-41
FBgn0024329	3	3	0.135548	>0.05	0.282331	>0.05	0.514197	>0.05	1.13475	1.36234e-41
FBgn0005642	3	3	0.265392	>0.05	0.344976	>0.05	0.46128	>0.05	1.25148	8.15446e-42
FBgn0052702	3	3	0.0412981	>0.05	0.275218	>0.05	0.325211	>0.05	1.2638	8.80418e-43
FBgn0000454	3	3	-0.167679	>0.05	-0.879739	8.29549e-27	0.107628	>0.05	1.10794	5.6914e-43
FBgn0038256	3	3	0.0248232	>0.05	0.341346	>0.05	0.493166	>0.05	1.22689	5.97172e-46
FBgn0019886	3	3	0.145262	>0.05	0.336128	>0.05	0.434429	>0.05	1.13605	1.38199e-47
FBgn0001978	3	3	0.207135	>0.05	0.244874	>0.05	0.597604	7.12684e-12	1.25947	1.25451e-48
FBgn0027087	3	3	0.125586	>0.05	0.404609	>0.05	0.347979	>0.05	1.29472	5.17268e-49
FBgn0039224	4	3	-0.421682	>0.05	1.47972	0.00298771	0.149445	>0.05	1.47353	>0.05
FBgn0067311	4	3	1.11781	>0.05	-1.29176	>0.05	2.13756	0.00277662	0.786432	>0.05
FBgn0061476	4	3	-0.27373	>0.05	0.344788	>0.05	1.77768	0.00247334	1.4474	>0.05
FBgn0032669	4	3	0.487478	>0.05	0.820625	>0.05	1.7846	0.000201854	1.08756	>0.05
FBgn0050343	4	3	0.149198	>0.05	-0.592996	>0.05	1.59557	0.000199481	0.966511	>0.05
FBgn0262316	4	3	0.610822	>0.05	0.167996	>0.05	1.96153	5.71968e-05	0.746856	>0.05
FBgn0069354	4	3	0.0898852	>0.05	0.432556	>0.05	0.870376	>0.05	1.7763	0.0123758
FBgn0003930	4	3	0.0956788	>0.05	0.82489	>0.05	0.485344	>0.05	1.88357	0.0112855
FBgn0039108	4	3	-0.270028	>0.05	-0.121515	>0.05	1.09102	>0.05	1.99262	0.00967655
FBgn0038142	4	3	0.902956	>0.05	-0.535009	>0.05	1.99851	0.000826335	1.48725	0.00907745
FBgn0038888	4	3	0.895066	>0.05	-2.12262	0.00245046	1.59388	>0.05	1.81206	0.00882074
FBgn0037547	4	3	-0.160736	>0.05	-0.350583	>0.05	1.42316	>0.05	1.80848	0.00790097
FBgn0051354	4	3	1.02111	>0.05	0.423667	>0.05	0.193882	>0.05	2.80456	0.0074813
FBgn0034047	4	3	-0.720871	>0.05	-1.07799	>0.05	2.09712	>0.05	3.01187	0.00730642
FBgn0035399	4	3	0.0970963	>0.05	0.378835	>0.05	0.681199	>0.05	1.47798	0.0060147
FBgn0033498	4	3	0.534294	>0.05	-0.43595	>0.05	1.37084	>0.05	2.46458	0.00582509
FBgn0052027	4	3	-0.585056	>0.05	-0.0841803	>0.05	1.50504	>0.05	1.8061	0.00579318
FBgn0051525	4	3	0.132978	>0.05	0.421722	>0.05	0.910953	>0.05	1.53779	0.00578091
FBgn0035312	4	3	0.0853965	>0.05	0.418584	>0.05	0.260762	>0.05	1.95197	0.00540035
FBgn0027360	4	3	-0.130009	>0.05	0.461986	>0.05	1.04045	>0.05	1.53407	0.00524324
FBgn0039694	4	3	0.480307	>0.05	1.43988	>0.05	0.709574	>0.05	1.51088	0.00469881
FBgn0013279	4	3	1.04858	>0.05	0.41744	>0.05	0.186193	>0.05	2.65877	0.00410995
FBgn0035918	4	3	0.384124	>0.05	-0.298771	>0.05	1.09275	>0.05	1.73475	0.00360663
FBgn0261998	4	3	0.159266	>0.05	0.086557	>0.05	0.653394	>0.05	1.55893	0.00343687
FBgn0030764	4	3	0.248466	>0.05	-0.140802	>0.05	1.09287	>0.05	1.82798	0.00336999
FBgn0051439	4	3	-0.00474682	>0.05	0.633275	>0.05	1.25327	>0.05	1.77804	0.00312485
FBgn0038866	4	3	0.500564	>0.05	0.446045	>0.05	0.481503	>0.05	2.25212	0.0029505
FBgn0033124	4	3	0.75081	>0.05	-0.0243076	>0.05	0.679782	>0.05	1.79226	0.00260522
FBgn0250821	4	3	-0.314646	>0.05	0.427411	>0.05	0.332179	>0.05	1.85522	0.00239039
FBgn0039655	4	3	0.345592	>0.05	0.1035	>0.05	0.949472	0.00922608	1.13647	0.00211971
FBgn0260758	4	3	-2.05151	>0.05	-0.229458	>0.05	1.59764	>0.05	3.62712	0.00204408
FBgn0013275	4	3	0.766024	>0.05	0.326359	>0.05	0.0686958	>0.05	2.8782	0.00190954
FBgn0013673	4	3	0.97325	>0.05	0.919613	>0.05	1.2635	0.000658843	1.12357	0.0016136
FBgn0050160	4	3	0.893358	>0.05	-0.255268	>0.05	1.52445	0.0068355	1.76592	0.0013885
FBgn0028542	4	3	-0.00959923	>0.05	0.387828	>0.05	1.13935	0.00721047	1.33317	0.0013657
FBgn0013276	4	3	0.817075	>0.05	0.336509	>0.05	0.0727398	>0.05	2.87158	0.00134357
FBgn0034612	4	3	-0.0386836	>0.05	-0.151033	>0.05	0.979371	>0.05	2.57394	0.00128515
FBgn0034569	4	3	0.561476	>0.05	0.243116	>0.05	1.4063	1.92601e-05	1.11388	0.00107724
FBgn0036895	4	3	0.478839	>0.05	0.252442	>0.05	0.699108	>0.05	1.47622	0.000955642
FBgn0264563	4	3	0.333474	>0.05	0.509434	>0.05	0.975828	>0.05	1.54054	0.000917655
FBgn0028956	4	3	-0.444361	>0.05	0.104508	>0.05	1.44993	1.01967e-05	1.16205	0.000555932
FBgn0264704	4	3	0.307651	>0.05	0.557868	>0.05	1.02349	0.00547466	1.25841	0.000503075
FBgn0030641	4	3	0.450241	>0.05	0.467611	>0.05	1.18492	0.00473993	1.43001	0.000471874
FBgn0014861	4	3	0.896993	>0.05	0.482516	>0.05	1.09398	0.00175113	1.25749	0.000371954
FBgn0033388	4	3	0.0533357	>0.05	1.11523	0.00255724	0.77117	>0.05	1.44425	0.000234304
FBgn0005655	4	3	0.377178	>0.05	-0.439593	>0.05	0.591628	>0.05	1.73287	0.000137518
FBgn0033554	4	3	0.513553	>0.05	0.375417	>0.05	1.35837	5.73429e-07	1.10833	7.44401e-05
FBgn0036226	4	3	-0.327193	>0.05	0.472505	>0.05	1.1232	>0.05	2.29065	5.41913e-05
FBgn0001224	4	3	0.500221	>0.05	0.217918	>0.05	0.996056	0.00757792	1.52447	5.00336e-05
FBgn0263493	4	3	0.675315	>0.05	0.509525	>0.05	0.342019	>0.05	2.47964	4.94757e-05
FBgn0036417	4	3	-0.820388	>0.05	0.590927	>0.05	0.802979	>0.05	1.78537	4.73522e-05
FBgn0047205	4	3	-0.362014	>0.05	-0.35679	>0.05	1.32739	0.000564221	1.50619	2.98268e-05
FBgn0034219	4	3	-0.45944	>0.05	-0.0320152	>0.05	1.31326	6.71142e-05	1.37529	2.71322e-05
FBgn0034005	4	3	0.0519662	>0.05	0.752666	>0.05	1.38317	0.000854965	1.71452	1.78497e-05
FBgn0039411	4	3	0.278339	>0.05	0.741722	>0.05	0.965093	0.00542882	1.41949	1.17454e-05
FBgn0038071	4	3	0.17856	>0.05	0.698087	>0.05	0.719263	>0.05	1.26237	9.43272e-06
FBgn0001253	4	3	0.379648	>0.05	1.09699	0.00180701	1.18151	0.000970795	1.56958	8.81533e-06
FBgn0263039	4	3	-0.173222	>0.05	0.464753	>0.05	0.906293	>0.05	1.71703	7.96823e-06
FBgn0051157	4	3	0.0880637	>0.05	-0.130349	>0.05	1.00946	>0.05	1.59876	7.77633e-06
FBgn0050001	4	3	-0.126328	>0.05	-0.0803059	>0.05	0.851819	>0.05	1.519	3.02994e-06
FBgn0053963	4	3	0.502394	>0.05	0.537638	>0.05	0.426569	>0.05	1.59312	2.325e-06
FBgn0033979	4	3	0.43864	>0.05	0.357462	>0.05	1.32555	4.37992e-05	1.64494	2.49441e-07
FBgn0263445	4	3	0.21087	>0.05	1.07122	0.000405793	1.11829	3.20721e-05	1.39694	7.77869e-08
FBgn0051810	4	3	0.471258	>0.05	0.651187	>0.05	1.10189	3.14706e-06	1.24532	7.46465e-08
FBgn0262141	4	3	-0.167578	>0.05	0.934501	>0.05	1.05121	>0.05	2.10991	5.38949e-08
FBgn0051370	4	3	0.360821	>0.05	0.636715	>0.05	0.781583	0.00140435	1.31548	4.81456e-08
FBgn0053120	4	3	0.335547	>0.05	0.87577	1.27906e-05	1.18212	1.05015e-08	1.1293	2.98488e-08
FBgn0053057	4	3	0.239338	>0.05	0.660746	>0.05	1.255	1.72555e-07	1.32519	1.67109e-08
FBgn0041607	4	3	0.164275	>0.05	0.990625	1.58276e-05	0.616245	0.00715719	1.30138	1.20515e-08
FBgn0039127	4	3	0.297106	>0.05	0.279673	>0.05	1.47945	6.71436e-09	1.46952	1.07795e-08
FBgn0033190	4	3	0.435273	>0.05	0.474578	>0.05	0.894094	>0.05	2.04716	3.94812e-09
FBgn0039665	4	3	0.264473	>0.05	0.719081	0.00194476	0.841683	0.000229144	1.29695	2.69005e-09
FBgn0038582	4	3	0.233749	>0.05	0.223335	>0.05	1.08172	8.87714e-09	1.11078	1.8299e-09
FBgn0038302	4	3	0.178048	>0.05	0.874272	1.6089e-05	0.779197	0.000245993	1.25686	9.68779e-10
FBgn0051953	4	3	-0.0100677	>0.05	-0.0899377	>0.05	0.889889	0.000649782	1.50637	8.21355e-10
FBgn0035985	4	3	0.592211	>0.05	0.397902	>0.05	0.750847	0.000541514	1.32782	7.30985e-10
FBgn0014931	4	3	0.454501	>0.05	0.711297	0.0026045	1.03239	2.74795e-05	1.47202	6.15917e-10
FBgn0014000	4	3	0.30083	>0.05	0.454249	>0.05	1.2609	1.47892e-13	1.07566	3.13784e-10
FBgn0014135	4	3	-0.0171366	>0.05	0.0454748	>0.05	0.289388	>0.05	3.6719	1.49058e-10
FBgn0051809	4	3	0.487246	>0.05	0.390889	>0.05	1.41374	4.14246e-12	1.29152	1.27188e-10
FBgn0023214	4	3	-0.356878	>0.05	0.370859	>0.05	0.638532	>0.05	1.97515	1.16429e-10
FBgn0037345	4	3	0.212253	>0.05	0.244581	>0.05	1.2335	8.28069e-16	1.01735	6.40683e-11
FBgn0031253	4	3	0.48037	>0.05	0.451355	>0.05	1.24761	3.81049e-09	1.40547	6.08925e-11
FBgn0052479	4	3	0.162041	>0.05	0.369289	>0.05	0.881982	9.60725e-08	1.08973	6.01438e-11
FBgn0038466	4	3	0.0903846	>0.05	0.576097	>0.05	1.23495	9.14299e-08	1.5057	2.60018e-11
FBgn0011327	4	3	0.558713	>0.05	0.581613	>0.05	1.21313	2.79267e-12	1.20204	7.60938e-12
FBgn0039848	4	3	0.246621	>0.05	0.282183	>0.05	0.830297	0.00127229	1.69942	3.73769e-12
FBgn0034937	4	3	0.109729	>0.05	0.0553931	>0.05	1.64278	4.86459e-10	1.82419	3.23909e-12
FBgn0030078	4	3	0.051431	>0.05	0.163565	>0.05	1.38818	1.05818e-07	1.84247	3.11668e-12
FBgn0053969	4	3	0.273875	>0.05	0.507151	>0.05	0.718451	>0.05	2.20811	2.72761e-12
FBgn0037565	4	3	0.429086	>0.05	0.368466	>0.05	0.887236	3.80691e-05	1.48514	2.36384e-12
FBgn0037901	4	3	0.433686	>0.05	0.61841	0.000135612	1.27596	1.50333e-15	1.14293	1.25125e-12
FBgn0036240	4	3	0.652889	0.00156062	0.572335	>0.05	1.36529	2.1385e-11	1.45931	7.89622e-13
FBgn0063449	4	3	0.388064	>0.05	0.514613	>0.05	1.26098	1.66961e-07	1.75156	6.37299e-13
FBgn0035589	4	3	0.216202	>0.05	0.406235	>0.05	0.70817	6.05531e-05	1.27132	3.90042e-13
FBgn0000052	4	3	0.319259	>0.05	0.922109	1.74401e-05	0.31027	>0.05	1.572	2.65322e-13
FBgn0034140	4	3	-0.027146	>0.05	0.610569	0.00165655	0.789507	9.67197e-05	1.51079	1.97164e-13
FBgn0034417	4	3	0.687159	0.000121819	0.747138	2.15731e-05	0.980046	1.43203e-08	1.3263	2.2802e-14
FBgn0039255	4	3	0.906564	>0.05	0.545214	>0.05	0.494233	>0.05	1.74488	1.51857e-14
FBgn0039060	4	3	0.209308	>0.05	1.5928	7.11694e-12	0.574904	>0.05	1.66568	6.08904e-15
FBgn0035830	4	3	0.443749	>0.05	0.567999	>0.05	0.978607	3.93657e-11	1.16301	4.40334e-15
FBgn0034484	4	3	0.649368	0.000164393	0.400602	>0.05	0.897151	9.18706e-08	1.2934	4.36518e-15
FBgn0052640	4	3	0.666572	0.00225074	1.34287	6.4045e-11	0.90464	1.01477e-05	1.557	3.828e-15
FBgn0262531	4	3	0.335287	>0.05	-0.0671618	>0.05	1.22731	1.43305e-07	1.83922	1.98919e-15
FBgn0034451	4	3	0.513578	>0.05	0.514549	>0.05	1.05329	1.02628e-12	1.1813	1.37153e-15
FBgn0051908	4	3	0.351781	>0.05	0.651976	0.00152932	0.7548	0.000289352	1.69148	8.46244e-16
FBgn0031693	4	3	0.0418221	>0.05	0.449525	>0.05	1.34893	2.65401e-17	1.28149	7.64594e-16
FBgn0032002	4	3	0.260668	>0.05	0.598564	0.000222295	1.02227	8.9967e-11	1.26116	7.391e-16
FBgn0031003	4	3	0.513135	>0.05	0.39066	>0.05	1.00838	6.77172e-10	1.3248	3.14628e-16
FBgn0028693	4	3	0.745013	3.36697e-07	0.817544	1.39395e-08	1.08011	6.2974e-14	1.22762	2.29506e-17
FBgn0033051	4	3	0.481178	>0.05	0.101403	>0.05	0.640395	>0.05	2.01562	1.57115e-17
FBgn0030925	4	3	0.393194	>0.05	0.899597	2.75837e-07	1.0006	6.01408e-09	1.47651	1.13639e-17
FBgn0037710	4	3	0.20852	>0.05	0.311175	>0.05	0.553288	>0.05	1.43977	3.92993e-18
FBgn0041160	4	3	0.511698	>0.05	0.488456	>0.05	0.973058	2.75732e-05	2.08868	9.63924e-19
FBgn0052641	4	3	0.669706	0.000252273	1.1168	7.64553e-11	0.82955	4.08322e-07	1.40336	9.4718e-19
FBgn0015019	4	3	0.391819	>0.05	0.629162	0.000188633	0.745817	8.68248e-06	1.4717	8.98634e-19
FBgn0028689	4	3	0.770424	9.82656e-08	0.848262	3.71129e-09	1.08128	6.52887e-14	1.27917	8.60151e-19
FBgn0024912	4	3	0.399469	>0.05	0.591938	0.000397079	0.947046	1.28759e-10	1.26867	8.34593e-19
FBgn0028983	4	3	0.357972	>0.05	0.413389	>0.05	1.01612	9.58749e-06	2.06846	6.45472e-19
FBgn0083120	4	3	0.299176	>0.05	0.715986	0.00257272	0.796451	0.0037512	2.15175	2.41089e-19
FBgn0032793	4	3	0.527505	>0.05	0.613941	6.18914e-06	1.04505	1.33362e-15	1.15983	2.24568e-19
FBgn0031114	4	3	0.340528	>0.05	0.60039	0.000140217	0.709853	7.96707e-06	1.41284	1.71464e-19
FBgn0052512	4	3	-0.196159	>0.05	0.630261	0.00309392	0.389791	>0.05	1.92953	9.86895e-20
FBgn0028684	4	3	0.718434	5.63845e-06	0.819183	1.81979e-07	1.23492	4.92273e-15	1.4384	8.37953e-20
FBgn0028691	4	3	0.714837	3.71417e-07	0.674901	1.35678e-06	1.23072	1.35192e-18	1.27949	5.39745e-20
FBgn0010611	4	3	0.0727066	>0.05	0.721759	0.00316154	0.796751	0.00110302	2.30946	5.20198e-20
FBgn0025628	4	3	0.176439	>0.05	0.418683	>0.05	0.847239	8.20263e-09	1.35054	5.1295e-20
FBgn0014018	4	3	0.388253	>0.05	0.769713	2.38576e-05	1.26641	5.22832e-12	1.7028	3.69436e-20
FBgn0051146	4	3	0.474926	>0.05	0.58689	2.20115e-07	1.23289	8.42699e-27	1.05868	3.06606e-20
FBgn0261396	4	3	0.829771	1.60801e-09	0.958722	2.16485e-12	1.18911	4.4273e-18	1.27154	2.14129e-20
FBgn0028394	4	3	0.0592318	>0.05	0.466754	>0.05	0.825195	1.9242e-11	1.13911	2.04571e-20
FBgn0037999	4	3	0.312419	>0.05	0.506504	>0.05	0.855483	1.0746e-05	1.67961	1.9231e-20
FBgn0036876	4	3	-0.515014	>0.05	-0.117331	>0.05	1.32389	1.87082e-05	3.05383	1.37953e-20
FBgn0032896	4	3	0.32208	>0.05	0.694629	0.000191039	0.887628	5.33993e-06	1.81257	4.90484e-21
FBgn0259236	4	3	0.519354	>0.05	0.569704	>0.05	0.866744	2.7154e-08	1.42692	3.0445e-21
FBgn0260985	4	3	0.207178	>0.05	0.337269	>0.05	0.871281	3.11811e-05	1.96852	2.25548e-21
FBgn0031267	4	3	0.45391	>0.05	0.705222	0.000189853	1.23123	1.6477e-11	1.72825	1.98547e-21
FBgn0033397	4	3	0.72521	1.63722e-06	0.568448	>0.05	1.49794	6.8097e-25	1.4012	1.5428e-21
FBgn0001987	4	3	0.510964	>0.05	0.867571	8.62525e-07	0.817207	2.19482e-06	1.63659	1.38705e-21
FBgn0031261	4	3	-1.03143	0.00246458	-0.37009	>0.05	1.33191	0.000114135	3.30525	6.48759e-22
FBgn0051769	4	3	0.765075	7.9724e-08	1.28682	2.6084e-19	1.03923	4.24517e-13	1.39343	5.89897e-22
FBgn0003660	4	3	0.17752	>0.05	0.363059	>0.05	0.863615	4.57762e-12	1.22015	2.14097e-22
FBgn0027929	4	3	-0.00528394	>0.05	0.432662	>0.05	1.26464	7.27665e-13	1.68005	1.73789e-22
FBgn0035715	4	3	0.237967	>0.05	0.569575	>0.05	1.11743	2.81898e-10	1.75699	1.45955e-22
FBgn0015737	4	3	0.648374	1.25931e-07	0.731343	1.92059e-09	1.0064	5.02779e-16	1.21952	1.20804e-22
FBgn0020513	4	3	0.433874	>0.05	0.769979	1.75459e-05	1.04156	2.70738e-09	1.7723	5.95867e-23
FBgn0014427	4	3	0.651183	2.02868e-05	1.26615	1.53637e-17	1.07653	1.29747e-13	1.44341	5.12023e-23
FBgn0029094	4	3	0.423305	>0.05	0.308875	>0.05	0.548338	>0.05	2.24178	2.38491e-23
FBgn0037007	4	3	0.0836263	>0.05	0.72941	1.94814e-09	0.688871	1.89775e-08	1.23483	1.82762e-23
FBgn0033918	4	3	0.384488	>0.05	0.682909	8.35236e-05	0.872648	6.67268e-07	1.76374	9.61159e-24
FBgn0031560	4	3	0.399843	>0.05	0.0948153	>0.05	1.03244	4.32532e-13	1.46147	1.2285e-24
FBgn0035632	4	3	0.503973	>0.05	0.650273	2.67112e-05	1.38063	1.24418e-19	1.56019	1.15062e-24
FBgn0028690	4	3	0.751482	1.72402e-08	0.838437	2.16527e-10	1.14087	4.32168e-18	1.3572	1.1415e-24
FBgn0020270	4	3	0.341607	>0.05	0.198145	>0.05	0.695157	1.80261e-07	1.29915	1.05613e-24
FBgn0039044	4	3	0.213532	>0.05	0.360848	>0.05	0.598195	3.27418e-05	1.46482	5.72125e-25
FBgn0032512	4	3	0.352872	>0.05	0.74746	1.58722e-06	0.775579	6.59646e-07	1.6011	5.72057e-25
FBgn0031969	4	3	0.333711	>0.05	0.472755	>0.05	0.610732	1.20593e-05	1.45132	5.23111e-25
FBgn0004066	4	3	0.830634	2.24051e-10	0.977812	4.71981e-14	1.14438	6.09135e-19	1.35563	7.27321e-26
FBgn0035529	4	3	0.219628	>0.05	0.62806	7.98853e-08	0.769901	5.0227e-11	1.23091	3.42931e-26
FBgn0028426	4	3	0.431708	>0.05	0.57262	>0.05	1.03697	6.34079e-17	1.30335	2.80134e-26
FBgn0016794	4	3	0.0705411	>0.05	0.119558	>0.05	0.797455	4.50698e-08	1.55035	2.37375e-26
FBgn0033266	4	3	0.322875	>0.05	0.538678	>0.05	1.06065	2.48835e-15	1.42783	1.74547e-26
FBgn0020388	4	3	0.297292	>0.05	0.386405	>0.05	0.763567	1.2447e-10	1.26464	1.18462e-26
FBgn0028515	4	3	0.456236	>0.05	0.717697	5.36958e-07	0.855892	9.40326e-10	1.50677	1.11034e-26
FBgn0261548	4	3	-0.0908218	>0.05	0.435508	>0.05	0.933308	6.93561e-05	2.57438	5.37935e-27
FBgn0031037	4	3	0.295029	>0.05	0.381023	>0.05	0.740455	2.19211e-08	1.46324	4.46273e-28
FBgn0023174	4	3	0.840743	3.02565e-10	0.874888	3.54592e-11	1.18359	6.15245e-19	1.46399	2.95426e-28
FBgn0052280	4	3	0.364362	>0.05	0.531218	>0.05	1.02306	4.78179e-11	1.73089	2.18759e-28
FBgn0021872	4	3	0.267091	>0.05	0.480391	>0.05	0.862934	8.71147e-17	1.15021	1.54698e-28
FBgn0243512	4	3	0.464809	>0.05	0.802524	1.542e-08	0.926017	6.33243e-11	1.60851	4.42854e-29
FBgn0020653	4	3	0.749397	1.83175e-09	0.888648	6.5524e-13	1.22702	2.37798e-23	1.39403	1.42366e-29
FBgn0030079	4	3	0.595839	0.000254329	0.643243	6.37801e-05	1.04525	2.95527e-11	1.80675	8.34383e-30
FBgn0260933	4	3	0.843667	3.74745e-09	0.693149	1.16705e-06	0.863959	4.21299e-11	1.45951	4.65993e-30
FBgn0029134	4	3	0.769204	2.22327e-10	0.81369	1.07218e-11	0.998224	6.68666e-17	1.36926	3.3633e-30
FBgn0259682	4	3	0.262223	>0.05	0.495963	>0.05	1.46695	2.6183e-26	1.58589	2.26644e-30
FBgn0033235	4	3	0.273365	>0.05	0.441652	>0.05	0.547664	>0.05	1.32999	1.68109e-30
FBgn0037082	4	3	0.273797	>0.05	0.267181	>0.05	0.940303	4.01592e-19	1.19634	1.50256e-30
FBgn0259936	4	3	0.217077	>0.05	0.211402	>0.05	0.688885	9.76129e-06	1.81218	1.24673e-30
FBgn0015282	4	3	0.807395	1.87136e-13	0.791225	3.30845e-13	1.26932	4.00913e-32	1.24892	6.29923e-31
FBgn0035591	4	3	0.161491	>0.05	0.271514	>0.05	0.678016	7.30918e-08	1.40921	3.08116e-31
FBgn0259896	4	3	-1.0954	2.223e-05	-0.674802	0.0058127	0.952546	0.00208077	3.08016	2.72324e-31
FBgn0028692	4	3	0.717	1.01473e-09	0.801005	5.41126e-12	1.2242	4.27257e-26	1.35287	2.56354e-31
FBgn0032451	4	3	0.50544	>0.05	0.680329	2.49319e-08	0.875309	2.32434e-12	1.43819	2.01009e-31
FBgn0040609	4	3	-0.420131	>0.05	0.0421837	>0.05	0.416305	>0.05	2.28331	1.85356e-31
FBgn0037580	4	3	0.73075	1.53112e-07	0.759051	3.88045e-08	1.26649	3.62957e-20	1.61569	1.21927e-31
FBgn0035445	4	3	0.642862	1.19636e-05	0.929498	4.08223e-11	1.10676	1.14264e-16	1.52889	9.28205e-32
FBgn0001977	4	3	0.606249	1.29549e-08	0.710276	1.01169e-11	1.11642	1.7883e-28	1.1862	6.26173e-32
FBgn0035770	4	3	0.143891	>0.05	0.696056	8.46906e-14	1.01347	2.67205e-27	1.10033	5.25745e-32
FBgn0002031	4	3	0.123463	>0.05	0.487729	>0.05	0.60509	9.05862e-06	1.61205	3.92824e-32
FBgn0052687	4	3	0.345877	>0.05	0.914242	7.31704e-13	0.995198	4.13544e-15	1.51198	3.84895e-32
FBgn0037555	4	3	0.153931	>0.05	0.106403	>0.05	1.11593	4.87653e-15	1.68943	3.18506e-32
FBgn0035309	4	3	0.225492	>0.05	0.0743372	>0.05	0.96361	2.77305e-07	2.10342	2.99698e-32
FBgn0045842	4	3	0.100936	>0.05	0.119911	>0.05	0.716882	1.6858e-08	1.51694	2.94936e-33
FBgn0046685	4	3	0.336827	>0.05	0.545691	>0.05	0.768249	3.83434e-10	1.4325	1.1722e-33
FBgn0033775	4	3	0.709134	3.76036e-09	1.22258	3.29204e-26	1.11331	7.85217e-24	1.33679	8.42221e-34
FBgn0036126	4	3	0.450189	>0.05	0.37047	>0.05	0.676425	5.66558e-10	1.28385	7.79787e-34
FBgn0028543	4	3	0.407592	>0.05	0.822121	3.35721e-10	1.02482	3.66109e-15	1.59284	6.67561e-34
FBgn0086346	4	3	0.322668	>0.05	0.613139	2.19508e-05	1.04537	4.45279e-13	1.7912	1.81107e-34
FBgn0032136	4	3	0.152352	>0.05	0.681642	1.45987e-09	1.47296	1.92759e-37	1.40851	1.42928e-34
FBgn0026319	4	3	-0.0879906	>0.05	0.103656	>0.05	1.23144	1.07817e-16	1.77511	1.2741e-34
FBgn0039525	4	3	0.00886784	>0.05	0.256197	>0.05	0.700473	2.18047e-06	1.81175	7.81758e-35
FBgn0050382	4	3	0.807274	1.04795e-14	0.8086	3.45977e-15	1.23551	9.73603e-36	1.22282	6.33853e-35
FBgn0030026	4	3	0.547726	>0.05	0.779821	2.74885e-11	0.892973	1.55849e-15	1.3601	2.16692e-35
FBgn0038035	4	3	0.129261	>0.05	0.209382	>0.05	0.827654	2.60622e-17	1.1996	2.05016e-35
FBgn0032900	4	3	0.248719	>0.05	0.242691	>0.05	1.17093	1.54077e-15	1.80304	1.83671e-35
FBgn0002787	4	3	0.397274	>0.05	0.405498	>0.05	1.12752	3.85073e-23	1.4292	7.36336e-36
FBgn0038088	4	3	0.749758	1.04342e-13	0.954971	1.36313e-22	1.17672	4.51661e-35	1.19632	1.66395e-36
FBgn0032781	4	3	0.286663	>0.05	0.377947	>0.05	0.795456	1.80786e-11	1.47919	7.01931e-37
FBgn0032001	4	3	0.305284	>0.05	0.467007	>0.05	0.964493	5.03051e-21	1.28888	6.32184e-37
FBgn0263121	4	3	0.852979	3.25733e-17	0.855515	1.00393e-17	1.25065	9.14805e-39	1.22343	2.85217e-37
FBgn0262732	4	3	0.472806	>0.05	0.673899	3.68148e-07	1.19904	5.29728e-19	1.73217	1.68799e-37
FBgn0033130	4	3	0.654409	1.98018e-09	0.670649	2.7893e-10	0.874966	1.72286e-17	1.30565	8.59281e-38
FBgn0035132	4	3	0.486387	>0.05	0.72933	5.75256e-14	1.06559	4.69109e-29	1.23334	2.07998e-38
FBgn0031689	4	3	0.60301	1.2713e-09	0.965215	2.20142e-22	1.25215	1.18121e-35	1.30954	9.00274e-39
FBgn0053123	4	3	0.383453	>0.05	0.763864	3.76142e-07	0.913354	6.64711e-10	1.96925	2.68677e-39
FBgn0038957	4	3	0.0889793	>0.05	0.0918031	>0.05	1.00441	1.01795e-11	1.95744	2.15713e-39
FBgn0036053	4	3	0.155608	>0.05	0.272362	>0.05	0.791868	4.10985e-14	1.38541	1.7261e-39
FBgn0032167	4	3	-0.0180162	>0.05	1.03478	1.97589e-07	0.576682	>0.05	2.7046	1.14889e-39
FBgn0085378	4	3	0.225318	>0.05	0.345735	>0.05	1.17171	7.06659e-20	1.71008	8.71867e-40
FBgn0034398	4	3	0.595863	4.21963e-09	0.916438	1.46963e-19	0.961492	3.18543e-21	1.35068	5.40405e-40
FBgn0034915	4	3	0.330396	>0.05	0.362607	>0.05	1.02432	1.9429e-20	1.44418	2.24577e-40
FBgn0040236	4	3	0.348326	>0.05	0.706462	6.94554e-07	0.928862	7.42511e-11	1.93911	3.46887e-41
FBgn0042712	4	3	0.257979	>0.05	0.445263	>0.05	0.729794	2.70893e-14	1.2832	6.0598e-42
FBgn0032006	4	3	0.104947	>0.05	0.499863	>0.05	0.743957	1.15643e-18	1.16164	3.08938e-43
FBgn0030679	4	3	0.690074	1.5339e-16	0.80158	2.05682e-22	1.18052	1.08028e-45	1.14626	1.73423e-43
FBgn0038107	4	3	0.245173	>0.05	0.22797	>0.05	0.64872	7.05157e-08	1.63397	1.73395e-43
FBgn0031571	4	3	0.185733	>0.05	0.490963	>0.05	1.06195	2.97567e-28	1.32812	1.57124e-43
FBgn0031498	4	3	0.503912	>0.05	0.606494	4.58834e-06	1.05864	5.03288e-17	1.71353	1.93713e-44
FBgn0037852	4	3	0.338398	>0.05	0.688508	1.63921e-06	1.11628	8.44912e-15	2.02396	9.98979e-45
FBgn0034936	4	3	0.30681	>0.05	0.424376	>0.05	0.537224	>0.05	1.30364	1.97734e-45
FBgn0031635	4	3	0.365435	>0.05	0.425268	>0.05	0.762544	4.72357e-15	1.34812	1.09839e-45
FBgn0050005	4	3	0.224164	>0.05	0.15444	>0.05	1.15776	1.16444e-27	1.50084	8.83075e-46
FBgn0024957	4	3	0.206199	>0.05	0.310816	>0.05	0.776435	2.15094e-21	1.15648	4.93465e-46
FBgn0027079	4	3	0.316767	>0.05	0.758996	6.01791e-08	1.0076	5.69724e-13	2.0344	6.05514e-47
FBgn0034793	4	3	0.408618	>0.05	0.597889	2.08582e-08	0.817985	3.74726e-15	1.46552	3.74529e-47
FBgn0046687	4	3	0.105057	>0.05	0.432343	>0.05	0.874734	2.28276e-09	2.01689	2.47721e-47
FBgn0082585	4	3	0.30915	>0.05	0.251581	>0.05	0.9741	1.65379e-23	1.40834	9.94089e-48
FBgn0035049	4	3	0.307723	>0.05	0.672349	1.08022e-12	0.828451	8.03401e-20	1.32914	1.33186e-49
FBgn0024992	4	3	0.187829	>0.05	0.29423	>0.05	0.529908	>0.05	1.40065	5.16765e-50
FBgn0020414	4	3	0.634424	1.09941e-12	0.935813	2.17651e-26	0.953684	8.71309e-28	1.30977	3.79052e-51
FBgn0015221	4	3	0.964194	4.03314e-32	0.881579	1.26918e-27	1.25904	1.04605e-52	1.23929	3.05712e-51
FBgn0010278	4	3	0.440226	>0.05	0.345149	>0.05	1.35848	1.37457e-43	1.47621	2.27837e-51
FBgn0035089	4	3	-0.336373	>0.05	-0.448156	>0.05	1.92058	2.06048e-64	1.71553	5.14197e-52
FBgn0022029	4	3	0.566386	>0.05	0.784926	4.84682e-18	1.16541	9.56953e-39	1.36519	6.60895e-53
FBgn0033835	4	3	0.940116	2.15381e-21	0.920806	4.94102e-21	1.12763	5.00725e-30	1.49986	4.20111e-53
FBgn0031977	4	3	0.549072	>0.05	0.707134	3.04768e-12	1.34739	1.22382e-44	1.47454	2.49977e-53
FBgn0025879	4	3	0.196868	>0.05	0.638008	2.35966e-13	1.00732	3.26511e-31	1.32708	5.71623e-54
FBgn0015623	4	3	0.0540064	>0.05	0.438781	>0.05	0.276403	>0.05	1.73238	3.20396e-54
FBgn0010173	4	3	0.340154	>0.05	0.502198	>0.05	1.13233	4.28981e-31	1.54011	1.00094e-56
FBgn0040259	4	3	0.797027	4.52905e-18	0.634035	4.11839e-12	0.811298	4.07053e-20	1.38917	1.91874e-57
FBgn0034194	4	3	0.2624	>0.05	0.33835	>0.05	1.1391	2.84181e-34	1.48886	3.19992e-58
FBgn0031307	4	3	-0.405266	>0.05	-0.104401	>0.05	-0.234299	>0.05	2.43126	2.17119e-58
FBgn0029664	4	3	0.188277	>0.05	0.448054	>0.05	0.591406	2.5162e-09	1.57805	1.76073e-58
FBgn0033476	4	3	0.2712	>0.05	1.11455	2.22089e-27	0.590697	8.8611e-09	1.6783	1.36956e-58
FBgn0031959	4	3	0.212935	>0.05	0.37787	>0.05	0.992418	1.72357e-12	2.15645	3.52639e-60
FBgn0034728	4	3	0.382915	>0.05	0.534918	>0.05	1.17024	2.30738e-34	1.56381	3.8549e-61
FBgn0039580	4	3	0.247675	>0.05	0.420274	>0.05	0.633127	1.41067e-12	1.45717	1.17619e-61
FBgn0033980	4	3	0.546352	>0.05	0.347927	>0.05	0.713533	5.21573e-19	1.31912	1.08204e-61
FBgn0260747	4	3	0.395266	>0.05	0.668136	1.23673e-13	0.94121	1.04941e-24	1.5318	4.11184e-62
FBgn0051710	4	3	0.247774	>0.05	1.74064	3.43839e-50	0.471542	>0.05	1.90556	1.5693e-62
FBgn0026718	4	3	0.327355	>0.05	0.595365	5.18743e-09	0.987571	6.42597e-24	1.61562	3.16488e-63
FBgn0002891	4	3	0.451601	>0.05	0.397962	>0.05	1.22724	5.57143e-29	1.81678	1.15489e-63
FBgn0051694	4	3	0.155799	>0.05	0.217303	>0.05	1.38923	2.05226e-68	1.33621	8.73311e-64
FBgn0039644	4	3	0.255335	>0.05	0.281075	>0.05	1.79055	4.08519e-92	1.48901	1.728e-64
FBgn0035039	4	3	0.180144	>0.05	0.629788	7.93664e-06	1.02104	2.19678e-13	2.23876	5.66324e-66
FBgn0035714	4	3	0.418529	>0.05	0.635805	1.65361e-07	1.18616	2.63563e-24	1.96184	1.69789e-67
FBgn0030321	4	3	0.240238	>0.05	0.617225	5.05366e-11	0.585255	4.55241e-10	1.66114	1.34049e-73
FBgn0037391	4	3	0.261302	>0.05	0.309865	>0.05	0.897538	2.0718e-25	1.5671	3.4884e-74
FBgn0261984	4	3	0.285345	>0.05	0.523616	>0.05	0.881617	2.46746e-23	1.61896	2.09358e-74
FBgn0051793	4	3	0.329817	>0.05	0.691488	7.24659e-13	1.43429	5.81069e-50	1.78089	4.36784e-76
FBgn0041184	4	3	0.100389	>0.05	0.276787	>0.05	1.23753	4.67785e-22	2.42876	9.59062e-77
FBgn0040237	4	3	0.179562	>0.05	0.755554	2.87645e-12	0.922516	3.2302e-18	1.97459	4.75056e-78
FBgn0034897	4	3	0.293946	>0.05	0.570803	>0.05	0.829283	5.21526e-25	1.52249	6.06287e-80
FBgn0011722	4	3	-0.127997	>0.05	0.202068	>0.05	1.12314	1.79477e-39	1.61152	1.85663e-80
FBgn0036702	4	3	0.368023	>0.05	0.560664	>0.05	1.0024	4.41855e-30	1.7079	1.87919e-83
FBgn0037796	4	3	0.399838	>0.05	0.769632	9.23569e-19	0.970179	8.65088e-30	1.65495	6.81556e-84
FBgn0259938	4	3	-0.198141	>0.05	1.24616	1.19675e-50	0.339617	>0.05	1.68468	1.34102e-88
FBgn0013984	4	3	0.453442	>0.05	0.718953	1.36112e-14	1.11819	1.80476e-33	1.94141	2.44087e-97
FBgn0005674	4	3	0.477746	>0.05	0.93764	3.34303e-28	0.657318	2.0409e-14	1.7985	8.40764e-100
FBgn0037926	4	3	0.276871	>0.05	0.543821	>0.05	0.896736	1.50216e-23	1.90498	3.68991e-101
FBgn0052091	4	3	0.351489	>0.05	0.846641	1.711e-11	0.171055	>0.05	2.59805	5.71429e-110
FBgn0000395	4	3	0.175193	>0.05	0.215868	>0.05	1.26006	3.04013e-43	2.3218	4.90319e-145
FBgn0040262	5	3	1.48779	>0.05	2.36224	0.00591035	0.885357	>0.05	2.25088	>0.05
FBgn0039413	5	3	0.881929	>0.05	2.62842	0.000231197	0.213301	>0.05	1.51791	>0.05
FBgn0032929	5	3	1.27552	>0.05	0.846361	>0.05	1.94956	0.00720922	1.03712	>0.05
FBgn0038873	5	3	2.59599	0.000150094	2.20215	0.00198187	1.72042	0.000714052	0.879883	>0.05
FBgn0262594	5	3	0.66218	>0.05	-0.892848	>0.05	3.43021	0.000443422	2.3612	>0.05
FBgn0030398	5	3	2.15793	4.3958e-21	2.46601	1.43519e-28	1.58244	3.14522e-10	0.511614	>0.05
FBgn0261831	5	3	-1.1521	>0.05	0.989904	>0.05	1.46851	>0.05	3.63771	0.0161449
FBgn0051438	5	3	1.77519	>0.05	0.037253	>0.05	2.87762	0.000119968	1.8875	0.0141545
FBgn0037035	5	3	0.960068	>0.05	0.933221	>0.05	1.02521	>0.05	1.59822	0.0137282
FBgn0040232	5	3	-0.800359	>0.05	-0.336258	>0.05	2.99077	>0.05	3.81067	0.0123655
FBgn0050374	5	3	1.82078	>0.05	1.21309	>0.05	0.779259	>0.05	2.5066	0.0121194
FBgn0034582	5	3	0.342156	>0.05	-0.181828	>0.05	2.14192	>0.05	2.61719	0.0115898
FBgn0264564	5	3	0.87654	>0.05	0.925527	>0.05	2.31169	>0.05	2.41511	0.0106933
FBgn0021767	5	3	1.86698	>0.05	2.16115	>0.05	0.452006	>0.05	1.79911	0.00771154
FBgn0032281	5	3	1.91828	6.53493e-05	1.3423	0.00795351	1.77007	0.000426183	1.36906	0.00657993
FBgn0030159	5	3	2.41366	4.57236e-10	2.97102	2.30351e-14	1.21342	0.000918994	0.991863	0.00599999
FBgn0035582	5	3	1.73735	>0.05	0.609904	>0.05	1.01459	>0.05	2.94396	0.00478662
FBgn0042086	5	3	1.0485	>0.05	0.764544	>0.05	1.99346	0.000584705	1.72341	0.00372222
FBgn0013278	5	3	1.20662	>0.05	0.459117	>0.05	0.269939	>0.05	2.78581	0.00370387
FBgn0031545	5	3	-0.204566	>0.05	-0.378657	>0.05	2.23793	>0.05	3.11897	0.00351629
FBgn0030050	5	3	-0.0515142	>0.05	1.57364	>0.05	1.05761	>0.05	2.8579	0.0025488
FBgn0033594	5	3	2.31697	>0.05	0.623038	>0.05	1.06021	>0.05	2.14657	0.00246108
FBgn0052572	5	3	0.447367	>0.05	0.760163	>0.05	1.58949	0.00553592	1.77782	0.00159478
FBgn0013277	5	3	1.21398	>0.05	0.581881	>0.05	0.258862	>0.05	2.84091	0.00126915
FBgn0263019	5	3	0.340351	>0.05	1.96204	0.00123891	2.33693	0.00020973	2.11127	0.000776488
FBgn0035608	5	3	0.892868	>0.05	1.02281	>0.05	1.7428	>0.05	2.57043	0.000739192
FBgn0050087	5	3	-1.14751	>0.05	1.58496	>0.05	1.97868	>0.05	2.62125	0.000725386
FBgn0001230	5	3	1.01157	>0.05	0.539797	>0.05	0.550155	>0.05	2.85959	0.000474385
FBgn0001226	5	3	0.993235	>0.05	0.523736	>0.05	0.905031	>0.05	2.89758	0.000385694
FBgn0030080	5	3	1.10342	>0.05	0.867293	>0.05	2.40084	6.73979e-05	2.19538	0.000384929
FBgn0034052	5	3	0.610278	>0.05	2.21441	>0.05	-0.114643	>0.05	3.12221	0.000380675
FBgn0050154	5	3	1.38396	>0.05	2.0411	0.000236667	1.59103	0.00256916	1.91902	0.000326261
FBgn0264460	5	3	0.704662	>0.05	0.556004	>0.05	1.55858	0.00126874	1.68997	0.000323581
FBgn0053937	5	3	0.183717	>0.05	1.39068	>0.05	1.92845	0.00159129	2.15036	0.000312716
FBgn0262902	5	3	1.07107	>0.05	0.726814	>0.05	1.18439	0.00841424	1.61793	0.00015628
FBgn0030993	5	3	0.396559	>0.05	0.521129	>0.05	1.57455	0.00134337	1.8696	0.000125373
FBgn0036597	5	3	0.608952	>0.05	1.23824	4.35532e-05	1.56369	2.91856e-06	1.2785	9.56581e-05
FBgn0264549	5	3	0.369587	>0.05	0.271359	>0.05	1.04157	>0.05	3.01879	4.59974e-05
FBgn0034758	5	3	-0.0545549	>0.05	0.403121	>0.05	1.79901	0.00171076	2.35726	2.72372e-05
FBgn0001225	5	3	1.02627	>0.05	0.827105	>0.05	1.41985	>0.05	3.14592	1.35642e-05
FBgn0036806	5	3	1.11798	2.67041e-09	0.871473	3.05706e-06	2.14531	9.98077e-31	0.833275	1.35513e-05
FBgn0033292	5	3	-0.0889801	>0.05	0.761985	>0.05	1.3513	>0.05	2.87326	8.71217e-06
FBgn0051454	5	3	0.603341	>0.05	0.87799	>0.05	0.843893	>0.05	2.46827	5.38062e-06
FBgn0085520	5	3	0.887324	>0.05	0.368322	>0.05	1.03486	>0.05	2.18126	5.10201e-06
FBgn0014019	5	3	2.575	1.18836e-27	3.24407	1.35829e-41	0.566257	>0.05	1.00838	4.99758e-06
FBgn0011596	5	3	0.154823	>0.05	0.0141114	>0.05	2.31535	0.00801576	3.45327	3.73348e-06
FBgn0261514	5	3	-0.680949	>0.05	0.330283	>0.05	1.33755	>0.05	3.34805	2.91438e-06
FBgn0030569	5	3	-1.22826	>0.05	-2.39275	>0.05	3.37541	1.36539e-05	3.5656	2.08503e-06
FBgn0036612	5	3	0.624734	>0.05	1.53281	1.27696e-05	1.77322	3.43565e-06	1.89321	5.2157e-07
FBgn0037975	5	3	0.880626	3.0127e-06	1.06895	9.79397e-09	1.80646	5.68116e-07	1.82712	3.2467e-07
FBgn0054054	5	3	0.491617	>0.05	1.48091	0.00111396	2.23351	2.23679e-06	2.50098	1.49213e-07
FBgn0038160	5	3	1.89444	1.77209e-12	2.33905	1.91164e-18	1.14851	2.88807e-05	1.45648	8.55459e-08
FBgn0065032	5	3	0.291885	>0.05	0.405285	>0.05	1.5872	0.000111691	2.13222	4.38407e-08
FBgn0031476	5	3	0.501609	>0.05	0.0755125	>0.05	2.02826	9.59086e-12	1.71096	2.06052e-08
FBgn0040732	5	3	0.651751	0.00219154	1.34233	5.20831e-10	1.92723	1.03163e-18	1.23372	1.04317e-08
FBgn0051956	5	3	0.0387567	>0.05	-0.136911	>0.05	1.24903	>0.05	3.02494	9.15049e-09
FBgn0263981	5	3	0.385799	>0.05	0.264224	>0.05	2.02426	9.09658e-08	2.21849	2.42467e-09
FBgn0033395	5	3	0.872769	2.69942e-05	1.84591	1.31917e-21	0.89252	0.000998804	1.48062	1.79831e-09
FBgn0031913	5	3	-0.0225634	>0.05	0.797656	>0.05	0.750057	>0.05	3.41119	6.44526e-10
FBgn0030310	5	3	0.791831	>0.05	0.880408	0.00846848	2.21937	1.95399e-11	2.13337	1.00409e-10
FBgn0063497	5	3	1.31782	3.86422e-10	1.22446	4.72961e-09	1.77683	2.78732e-17	1.34645	9.20934e-11
FBgn0034647	5	3	0.301768	>0.05	0.719976	>0.05	1.40493	6.40888e-06	2.05057	8.7851e-11
FBgn0042206	5	3	1.43195	6.65406e-08	1.4543	2.53974e-08	1.09872	1.13861e-05	1.57458	8.29183e-11
FBgn0050334	5	3	0.634805	>0.05	0.846591	>0.05	0.823063	>0.05	3.42214	7.99928e-11
FBgn0030262	5	3	1.27286	4.80008e-14	1.66248	3.10143e-23	2.27124	1.36665e-41	1.10091	7.87072e-11
FBgn0050151	5	3	0.804146	>0.05	1.21525	0.000206086	1.56759	1.25029e-06	2.14426	7.14853e-11
FBgn0035557	5	3	0.917194	0.0048387	1.21465	0.00010306	0.938717	0.00111606	1.78056	5.11892e-11
FBgn0040736	5	3	0.826774	2.50698e-05	1.48066	6.05268e-14	1.32688	3.42574e-11	1.33198	3.43764e-11
FBgn0028940	5	3	1.0345	0.000164995	2.19659	6.1631e-15	0.883783	0.00580566	2.03364	2.356e-11
FBgn0040658	5	3	0.658177	>0.05	0.897007	0.00271999	1.74125	1.03728e-08	2.15803	2.16643e-12
FBgn0050273	5	3	0.774131	>0.05	1.2213	0.000192332	1.935	1.04492e-08	2.47247	3.84872e-13
FBgn0032684	5	3	0.765835	6.39575e-05	1.30856	1.04162e-11	1.09591	2.06135e-08	1.41245	3.48846e-13
FBgn0022772	5	3	0.371491	>0.05	0.363309	>0.05	1.80241	1.31285e-06	2.66629	4.23631e-14
FBgn0038986	5	3	1.12014	0.000634523	1.43656	3.25165e-06	0.901784	0.000886151	1.87722	4.07293e-14
FBgn0035868	5	3	0.185374	>0.05	0.790852	>0.05	1.50954	2.41495e-06	2.31327	1.33843e-14
FBgn0259710	5	3	-0.39958	>0.05	0.778985	>0.05	1.5227	0.0073987	3.4729	3.78914e-15
FBgn0039023	5	3	0.898265	0.00381034	1.05936	0.000558394	1.61859	1.31995e-07	2.49872	1.59168e-15
FBgn0043854	5	3	0.575044	>0.05	0.864225	>0.05	2.59676	1.2314e-16	2.51957	8.81931e-16
FBgn0262364	5	3	0.537056	>0.05	1.35344	0.000194969	2.00446	4.07802e-08	2.78394	7.84652e-16
FBgn0031039	5	3	0.532106	>0.05	1.09939	7.31953e-06	1.16735	1.35777e-06	1.82827	6.43197e-16
FBgn0053460	5	3	0.943247	0.00356683	1.23843	5.09642e-05	0.886415	0.000630877	1.95705	4.51361e-16
FBgn0038795	5	3	-0.0534798	>0.05	0.974623	0.000321903	1.13088	3.12314e-05	2.26262	2.85949e-16
FBgn0037683	5	3	1.00736	0.00260386	1.22748	0.000139421	1.47959	0.000214052	2.85937	5.87324e-17
FBgn0260746	5	3	0.771297	0.000122425	1.42657	4.78173e-13	1.70457	2.94023e-18	1.62617	5.29359e-17
FBgn0040582	5	3	0.656659	0.00464567	0.273883	>0.05	2.08687	5.32226e-18	2.03181	4.00883e-17
FBgn0030048	5	3	0.286623	>0.05	0.710056	>0.05	1.27182	3.70606e-06	2.33749	1.80144e-17
FBgn0013773	5	3	0.54883	>0.05	0.913767	5.82265e-05	1.09329	1.32494e-06	1.96132	8.10474e-18
FBgn0037531	5	3	0.410103	>0.05	1.05245	0.00130579	1.41114	1.12276e-05	2.56859	4.69074e-18
FBgn0000092	5	3	0.0709841	>0.05	0.847752	0.0013901	1.09746	0.000144038	2.26692	1.42666e-18
FBgn0028694	5	3	0.874468	6.35573e-06	1.07622	2.04877e-08	1.41572	1.37279e-13	1.7251	3.97388e-19
FBgn0085281	5	3	0.831723	0.000645814	1.2347	8.21966e-08	1.07269	7.42977e-06	2.00892	2.86446e-19
FBgn0036627	5	3	0.762447	0.00179634	1.47795	5.30158e-10	1.4942	2.59722e-10	2.14157	1.37017e-19
FBgn0040954	5	3	0.899007	4.649e-09	0.88775	5.47975e-09	1.41253	5.02758e-20	1.40991	8.94662e-20
FBgn0085249	5	3	0.459737	>0.05	0.891745	0.00433821	1.40381	2.02491e-05	2.8975	6.20202e-20
FBgn0039022	5	3	0.816765	0.000488363	0.938014	4.89513e-05	1.68871	1.25122e-13	2.10117	5.69139e-20
FBgn0040972	5	3	1.13268	3.80911e-12	1.14345	1.23701e-12	2.10458	8.94336e-40	1.45797	1.87092e-20
FBgn0010222	5	3	0.991311	4.51212e-05	1.56031	8.30366e-11	1.5733	2.70893e-11	2.23188	1.8601e-20
FBgn0026380	5	3	0.863948	5.67063e-07	0.979059	1.10686e-08	1.38476	4.20393e-16	1.61588	4.96487e-21
FBgn0050026	5	3	0.197086	>0.05	1.1721	2.34312e-10	1.46626	2.25299e-14	1.80459	2.8762e-21
FBgn0031496	5	3	0.64509	>0.05	0.388651	>0.05	1.98758	2.18498e-12	2.64894	2.17758e-21
FBgn0002284	5	3	0.922754	8.93898e-08	1.1338	3.19803e-11	1.3759	6.7958e-16	1.64006	1.27852e-21
FBgn0036995	5	3	0.045357	>0.05	1.43492	1.1732e-05	1.57805	9.24496e-06	3.45133	7.1488e-22
FBgn0039024	5	3	1.17707	1.83555e-07	1.29899	7.17197e-09	1.41729	2.32712e-10	2.20674	2.64032e-22
FBgn0030189	5	3	0.686333	>0.05	0.915207	0.000864536	1.93562	2.08545e-12	2.73075	2.39615e-22
FBgn0039296	5	3	0.457206	>0.05	1.06207	4.15074e-05	1.43649	3.42571e-08	2.63679	9.71164e-23
FBgn0001168	5	3	0.0941495	>0.05	0.486494	>0.05	1.45285	7.83457e-10	2.36861	8.99863e-23
FBgn0024947	5	3	0.513731	>0.05	1.01939	8.97183e-06	1.32156	1.1327e-08	2.31981	8.38118e-23
FBgn0040064	5	3	0.666116	9.59614e-06	0.870754	5.89127e-09	1.57612	3.401e-26	1.48792	1.50162e-23
FBgn0037236	5	3	0.412512	>0.05	0.780948	0.000116151	1.23528	3.9565e-09	1.98709	1.46345e-23
FBgn0035165	5	3	0.599249	0.00033211	0.719858	1.45635e-05	1.46608	2.90865e-18	1.70008	7.6672e-24
FBgn0003067	5	3	1.50192	1.20171e-09	1.36216	2.61278e-08	1.50742	5.5433e-10	2.53485	5.67209e-24
FBgn0040837	5	3	0.378908	>0.05	0.670485	>0.05	1.62409	1.56923e-16	1.95111	5.04684e-24
FBgn0031851	5	3	0.261156	>0.05	1.01167	0.000352939	1.30534	6.91836e-06	3.0586	2.56417e-24
FBgn0039543	5	3	0.449263	>0.05	0.886331	0.000389274	1.90677	2.84649e-14	2.6217	1.30236e-24
FBgn0016697	5	3	0.92132	1.89538e-07	1.02982	4.03417e-09	1.45076	1.18295e-16	1.83777	1.84565e-25
FBgn0016715	5	3	0.890827	4.90732e-06	1.36093	1.74089e-12	1.49743	4.29547e-15	2.06315	3.30988e-26
FBgn0029689	5	3	0.337645	>0.05	0.643192	0.00386417	1.55283	2.59783e-12	2.3948	1.79037e-26
FBgn0250746	5	3	0.897849	8.9519e-07	1.04878	7.16261e-09	1.53313	4.25881e-17	1.97422	1.06703e-26
FBgn0040256	5	3	1.04426	2.74935e-13	1.74488	1.13413e-34	1.3874	1.08247e-20	1.60523	5.89744e-27
FBgn0010590	5	3	0.795107	7.36959e-07	0.958863	1.53146e-09	1.39716	1.24875e-18	1.71536	5.27706e-27
FBgn0046763	5	3	1.03678	2.42205e-07	1.29605	8.9944e-11	2.31667	1.75261e-29	2.21757	2.69828e-27
FBgn0063491	5	3	0.657845	0.00237089	0.870739	5.03679e-05	1.65443	1.44372e-14	2.36811	2.51039e-27
FBgn0260857	5	3	0.295618	>0.05	0.588733	>0.05	1.10044	7.4186e-07	2.48936	1.72618e-27
FBgn0029704	5	3	0.878507	3.53843e-13	0.908651	2.06062e-14	1.67562	4.53621e-49	1.26369	1.11613e-27
FBgn0031562	5	3	0.893279	2.6383e-05	1.02073	7.53817e-07	1.32105	1.73226e-08	2.39633	6.60179e-28
FBgn0004926	5	3	0.660473	0.00376524	1.19413	1.31361e-07	1.64157	6.82979e-13	2.56425	6.05119e-28
FBgn0015038	5	3	1.38975	8.18695e-12	1.90084	7.46154e-21	1.48281	2.20031e-12	2.30006	5.54278e-28
FBgn0014469	5	3	1.06419	1.10614e-15	1.11097	4.15725e-17	1.47448	2.22826e-28	1.48121	1.01217e-28
FBgn0020545	5	3	0.555464	>0.05	1.14547	2.69524e-07	1.66145	1.48186e-13	2.552	7.72158e-29
FBgn0037684	5	3	0.497943	>0.05	0.874928	1.9073e-07	1.32695	1.59656e-16	1.8239	1.40586e-29
FBgn0035812	5	3	0.285569	>0.05	0.586771	0.00120665	1.55235	4.32402e-20	1.93203	2.90605e-30
FBgn0028695	5	3	0.834397	4.51833e-11	0.90984	4.81025e-13	1.28156	3.76452e-24	1.4539	2.21459e-30
FBgn0261808	5	3	0.315611	>0.05	0.757854	7.88312e-06	1.27751	3.31133e-14	1.9952	6.64192e-31
FBgn0032596	5	3	1.02662	1.9413e-09	1.2746	5.94289e-14	1.56789	3.0138e-20	1.9789	6.26581e-31
FBgn0036290	5	3	0.831722	2.34903e-08	1.00118	1.00978e-11	1.58129	4.06848e-27	1.70188	4.7371e-31
FBgn0036186	5	3	0.584325	>0.05	0.62912	0.00419638	1.11662	1.61411e-07	2.37092	2.33463e-32
FBgn0023175	5	3	0.831924	5.35345e-09	0.836659	3.27754e-09	1.3865	1.25297e-22	1.68561	2.29628e-32
FBgn0028936	5	3	0.481393	>0.05	1.30635	1.44409e-07	1.78389	1.33855e-12	3.06419	1.18387e-32
FBgn0010395	5	3	0.0838516	>0.05	0.17141	>0.05	2.04244	2.11424e-22	2.4907	3.90976e-33
FBgn0034512	5	3	0.872634	3.09292e-14	1.13817	2.81424e-23	1.30628	2.38684e-30	1.37618	3.37333e-33
FBgn0032906	5	3	0.494948	>0.05	0.570863	>0.05	1.24367	6.21141e-10	2.34427	2.52094e-33
FBgn0261563	5	3	0.745543	2.33245e-05	0.944684	4.39088e-08	1.56912	2.78122e-20	2.08025	1.83973e-33
FBgn0050269	5	3	0.588302	0.0042709	0.934167	3.40481e-06	2.02894	1.03246e-22	2.52587	2.44184e-34
FBgn0262524	5	3	0.459556	>0.05	0.54798	>0.05	1.43513	1.89367e-14	2.22387	9.40527e-35
FBgn0032382	5	3	0.689803	5.6616e-05	1.26141	1.47906e-13	2.10388	3.84429e-34	2.14544	6.38821e-35
FBgn0002641	5	3	1.07741	6.68827e-10	1.18227	8.63459e-12	1.89787	1.09841e-27	2.16934	1.55217e-35
FBgn0038577	5	3	0.977274	1.33283e-10	1.08261	5.25783e-13	1.82907	2.39486e-36	1.81873	8.43277e-36
FBgn0033127	5	3	0.631264	0.00141737	0.88199	6.8481e-06	1.61899	2.73379e-16	2.54282	5.42859e-36
FBgn0033226	5	3	0.542395	>0.05	0.981861	6.26881e-07	1.77031	7.2628e-19	2.5685	1.58233e-36
FBgn0032216	5	3	0.777287	8.58495e-11	0.869237	2.25662e-13	1.43678	6.51857e-34	1.49639	1.15656e-36
FBgn0037378	5	3	1.15519	3.58718e-11	1.10096	1.93221e-10	2.25527	3.80581e-39	2.19242	5.41886e-37
FBgn0261394	5	3	0.954575	1.98738e-12	1.06079	2.81344e-15	1.56247	2.72679e-31	1.73206	7.41743e-38
FBgn0011774	5	3	0.497252	>0.05	0.988645	1.47077e-06	1.73879	2.81014e-17	2.70106	1.43319e-38
FBgn0086134	5	3	0.961202	3.11834e-14	1.10861	9.83291e-19	1.41828	1.20899e-29	1.63552	8.04957e-39
FBgn0250843	5	3	1.28367	8.58337e-14	1.40433	1.79298e-16	1.95383	2.27924e-30	2.26509	1.66315e-39
FBgn0035791	5	3	0.748274	1.37423e-07	1.13716	2.51533e-16	1.13255	1.47011e-16	1.77878	7.10513e-40
FBgn0024891	5	3	0.536777	>0.05	0.855442	1.0175e-08	1.02215	5.36319e-12	2.02979	2.03236e-41
FBgn0086443	5	3	0.6099	0.00202711	1.25697	1.59336e-10	1.27449	7.83999e-11	2.73023	2.02606e-41
FBgn0261805	5	3	0.588019	0.00281607	1.55743	1.11908e-18	2.19659	4.28016e-34	2.46107	2.16706e-43
FBgn0030309	5	3	0.576887	>0.05	1.05666	4.8252e-22	1.44242	9.49043e-40	1.51388	5.18423e-44
FBgn0027088	5	3	0.301218	>0.05	0.871058	2.83895e-07	0.893964	1.026e-07	2.44367	6.42367e-46
FBgn0085452	5	3	0.597969	0.000107055	0.679701	6.40013e-06	1.25122	2.47025e-20	1.87425	4.25787e-46
FBgn0031497	5	3	0.610552	6.23038e-05	0.901063	1.98419e-09	1.16995	6.65471e-15	2.15052	4.14081e-46
FBgn0011296	5	3	0.895604	6.58745e-10	0.972584	6.68204e-12	2.1448	2.47153e-49	2.07316	7.51164e-47
FBgn0046114	5	3	0.516729	>0.05	1.02249	5.49535e-10	1.6877	1.06884e-24	2.39935	7.14177e-47
FBgn0063494	5	3	1.41541	3.5705e-29	1.62316	1.84975e-38	1.58127	1.75167e-36	1.80003	1.9679e-47
FBgn0011703	5	3	0.830881	4.6332e-05	0.809144	5.27158e-05	2.10149	2.50085e-29	2.66148	7.10679e-49
FBgn0000083	5	3	0.700989	9.42166e-08	0.901798	3.78418e-12	1.4752	1.9864e-29	1.94019	2.57002e-49
FBgn0038854	5	3	0.598234	0.000340691	1.12516	6.06739e-12	1.69084	2.79812e-25	2.48446	4.63079e-51
FBgn0037934	5	3	1.29489	4.41831e-28	1.53069	2.12688e-40	1.81523	4.26649e-58	1.73431	1.28405e-53
FBgn0023530	5	3	0.568072	>0.05	0.956169	1.07324e-12	1.27685	5.25807e-22	2.02975	6.28419e-54
FBgn0053470	5	3	0.938625	5.30839e-20	0.884833	3.03302e-18	1.17567	3.41573e-30	1.60102	3.15452e-55
FBgn0031745	5	3	0.341395	>0.05	0.429264	>0.05	1.43222	2.36281e-13	2.98703	1.57919e-55
FBgn0035438	5	3	0.766261	3.70676e-08	1.00796	2.51593e-13	1.6657	1.9611e-33	2.21071	1.95969e-56
FBgn0032597	5	3	0.592791	8.96911e-05	0.750757	3.44868e-07	1.41206	3.33335e-23	2.26847	2.27783e-57
FBgn0038250	5	3	0.464702	>0.05	0.780151	4.16005e-12	1.48604	6.70981e-41	1.76388	7.94083e-58
FBgn0031643	5	3	0.714896	1.03014e-08	0.919499	6.5846e-14	1.59334	1.42629e-39	1.98076	1.64514e-59
FBgn0050000	5	3	0.445128	>0.05	0.514591	>0.05	1.56712	4.33021e-32	2.18997	8.52886e-60
FBgn0000261	5	3	1.08695	1.00767e-20	1.27919	2.31618e-28	1.00086	2.3574e-18	1.90726	2.16011e-60
FBgn0038020	5	3	1.4201	9.25379e-29	1.72679	2.42232e-42	1.59143	1.72908e-37	2.07199	2.43468e-61
FBgn0037071	5	3	0.656507	2.61256e-05	1.03879	1.41933e-11	1.6686	2.34393e-27	2.58228	4.49224e-62
FBgn0030357	5	3	0.697689	3.74862e-08	0.916475	7.79741e-14	1.32827	2.66015e-26	2.07546	6.69994e-64
FBgn0261625	5	3	0.639466	8.13879e-05	0.594456	0.000179655	2.22384	7.77935e-43	2.78736	1.4566e-64
FBgn0031971	5	3	1.14896	3.80983e-42	1.07573	6.46141e-38	1.39277	6.34297e-65	1.39919	8.5153e-66
FBgn0260965	5	3	0.395502	>0.05	0.885604	2.47237e-12	1.35202	6.96552e-27	2.20946	1.79625e-67
FBgn0039061	5	3	0.416267	>0.05	0.982404	8.87025e-17	1.13286	8.85468e-23	2.03655	2.46177e-70
FBgn0003328	5	3	0.784209	1.49847e-08	1.22632	1.21183e-19	1.90441	5.88573e-46	2.39266	1.93366e-70
FBgn0034354	5	3	0.536797	>0.05	0.746867	3.91707e-09	1.10401	1.42981e-16	2.25512	3.15608e-72
FBgn0036449	5	3	0.961162	4.71111e-12	1.10433	9.03111e-16	1.66597	4.77752e-33	2.59171	4.13519e-74
FBgn0020764	5	3	0.517043	>0.05	0.691313	1.71897e-08	1.37752	1.33358e-28	2.31582	1.02523e-74
FBgn0027094	5	3	0.616765	2.97286e-06	1.00522	1.18861e-14	1.34074	6.15238e-25	2.47202	2.02914e-78
FBgn0031695	5	3	0.178781	>0.05	0.686649	1.00419e-07	1.26046	6.39065e-19	2.66946	5.17402e-84
FBgn0261113	5	3	0.877762	4.69138e-21	1.15262	1.34957e-35	1.64227	4.03133e-69	1.8185	3.69873e-84
FBgn0263316	5	3	0.529193	>0.05	1.08212	7.54549e-16	1.83141	6.17408e-42	2.7038	3.02201e-86
FBgn0014141	5	3	0.538462	>0.05	0.677876	3.68465e-07	1.79076	1.42492e-40	2.70902	7.63334e-87
FBgn0034312	5	3	0.535424	>0.05	1.10243	4.22184e-18	1.84782	1.18814e-48	2.50357	7.52242e-87
FBgn0260959	5	3	0.808309	1.86812e-15	0.805646	9.75991e-16	1.65945	1.10877e-63	1.94898	1.00631e-88
FBgn0037719	5	3	0.657009	4.99796e-10	1.20994	5.55034e-33	1.34265	4.27823e-41	2.00019	1.38227e-91
FBgn0015222	5	3	0.967314	3.21328e-37	0.921967	1.44375e-34	1.47735	3.15117e-84	1.54828	2.75061e-92
FBgn0038862	5	3	1.35934	4.31981e-56	1.84399	4.63302e-104	1.71626	9.66143e-92	1.71951	6.21705e-93
FBgn0086347	5	3	0.301157	>0.05	0.530361	>0.05	1.79032	2.84734e-39	2.89282	2.1214e-94
FBgn0028424	5	3	1.08725	8.80441e-17	1.41539	2.74873e-29	2.02571	6.5932e-64	2.44177	1.03419e-94
FBgn0003209	5	3	0.487723	>0.05	0.792891	3.13233e-14	1.38392	2.87024e-40	2.23948	2.14546e-99
FBgn0053110	5	3	1.4859	5.62588e-64	1.41943	6.83039e-60	1.75876	3.37953e-85	1.90755	5.58807e-101
FBgn0033913	5	3	0.854669	4.45045e-22	1.44923	2.29758e-63	1.15822	2.28523e-42	1.83027	6.91896e-103
FBgn0038953	5	3	0.511051	>0.05	0.721507	2.72339e-13	1.53996	1.69017e-60	2.03221	1.63744e-105
FBgn0041627	5	3	0.338053	>0.05	0.253113	>0.05	1.83716	3.94368e-57	2.48656	3.06871e-107
FBgn0003495	5	3	0.501584	>0.05	0.547053	>0.05	1.51619	1.54839e-64	1.95981	2.24878e-107
FBgn0023129	5	3	0.694919	4.37714e-09	1.08252	2.20862e-20	2.10647	1.36948e-71	2.67447	2.27704e-110
FBgn0043841	5	3	0.771727	3.5204e-23	1.05654	9.73056e-43	1.08699	3.12225e-46	1.71431	1.84448e-110
FBgn0040294	5	3	0.289934	>0.05	0.632866	7.13408e-10	1.17288	1.75338e-31	2.24452	3.09694e-115
FBgn0031645	5	3	1.30001	7.10233e-58	1.61845	4.45237e-90	1.08839	2.24571e-43	1.90198	3.13532e-125
FBgn0038465	5	3	0.742152	1.61933e-18	1.46654	1.39612e-68	1.50319	2.67205e-71	2.10745	3.65935e-137
FBgn0033134	5	3	0.834736	4.23629e-16	1.23509	2.04538e-35	1.77209	4.50321e-74	2.48034	3.25307e-144
FBgn0003068	5	3	0.788533	8.54445e-20	2.1912	6.85961e-148	1.17891	2.67708e-44	2.44729	4.04817e-185
FBgn0032105	6	3	-0.530621	>0.05	1.98883	>0.05	2.74675	0.00490665	2.46285	>0.05
FBgn0262146	6	3	3.70504	3.26486e-06	1.92296	>0.05	2.37109	0.00224107	0.9111	>0.05
FBgn0032235	6	3	0.175425	>0.05	-0.223568	>0.05	4.21301	0.00113353	2.42974	>0.05
FBgn0051268	6	3	3.19267	0.00136899	1.5041	>0.05	2.85964	0.00364963	2.48855	0.0158852
FBgn0035208	6	3	0.698155	>0.05	0.245802	>0.05	2.39002	>0.05	3.39953	0.0139359
FBgn0053810	6	3	2.21928	>0.05	1.49755	>0.05	2.15587	>0.05	4.38454	0.0121811
FBgn0025881	6	3	0.877097	>0.05	1.58496	>0.05	1.83075	>0.05	3.19124	0.0101719
FBgn0033326	6	3	2.64221	>0.05	1.51712	>0.05	2.74939	>0.05	4.38454	0.00958276
FBgn0035949	6	3	-2.01959	>0.05	0.280708	>0.05	4.46851	0.00366591	4.15663	0.00898766
FBgn0039684	6	3	2.64557	2.16765e-06	2.14454	0.000121575	2.42358	0.00358198	2.30879	0.00564311
FBgn0032549	6	3	2.20973	>0.05	1.99783	>0.05	1.31237	>0.05	3.19341	0.000871727
FBgn0002842	6	3	1.93071	>0.05	1.81553	>0.05	1.90232	>0.05	4.39801	0.000386461
FBgn0038353	6	3	1.29735	>0.05	1.85236	>0.05	1.89469	0.00427653	2.27045	0.000365981
FBgn0031301	6	3	1.41454	>0.05	1.80535	>0.05	1.1862	>0.05	3.58648	4.41918e-05
FBgn0030483	6	3	1.72494	>0.05	1.71924	>0.05	1.65177	>0.05	3.51915	1.22399e-05
FBgn0036324	6	3	1.28003	>0.05	1.81373	0.00228614	2.50349	0.000609105	3.13852	5.32537e-06
FBgn0037974	6	3	1.9149	1.61594e-51	2.11284	1.92342e-64	2.11775	0.000217246	2.40659	2.82435e-06
FBgn0259147	6	3	0.205626	>0.05	0.989605	>0.05	3.05566	0.00167827	4.13554	1.056e-06
FBgn0035209	6	3	1.19561	>0.05	1.51361	0.0082877	2.94043	1.584e-06	3.13555	1.21022e-07
FBgn0031886	6	3	1.66902	0.0037271	1.27881	>0.05	3.33837	6.66399e-09	3.20365	2.70625e-08
FBgn0050091	6	3	0.301714	>0.05	0.299305	>0.05	3.07845	0.00879309	4.60523	1.82576e-08
FBgn0051546	6	3	1.36899	0.0021459	1.38933	0.00173084	3.12153	1.36683e-14	2.47689	7.03762e-09
FBgn0046322	6	3	1.05673	>0.05	1.86765	0.000215087	1.42866	0.00465458	3.01207	3.342e-09
FBgn0051686	6	3	2.96529	>0.05	2.48438	>0.05	2.6962	5.60066e-06	3.38608	2.31429e-09
FBgn0033216	6	3	0.548115	>0.05	0.349587	>0.05	3.31886	1.07168e-07	3.71946	6.7765e-10
FBgn0054003	6	3	0.651851	>0.05	1.60562	0.00319204	1.55535	0.00450668	3.51489	2.12059e-10
FBgn0031405	6	3	1.74827	8.13787e-06	1.96585	3.66062e-07	1.8149	3.24863e-07	2.3184	8.14227e-11
FBgn0050098	6	3	1.38301	0.00557325	2.16552	7.07801e-06	3.81156	1.86267e-07	4.70968	1.36148e-11
FBgn0033204	6	3	0.768101	>0.05	0.773706	>0.05	3.29353	4.09033e-16	2.69722	1.22361e-11
FBgn0031547	6	3	-0.227691	>0.05	-0.100809	>0.05	3.89542	1.21639e-07	4.42558	1.1985e-12
FBgn0053494	6	3	0.35516	>0.05	1.42273	0.000345992	2.15394	1.0928e-07	3.06197	2.57409e-13
FBgn0003046	6	3	2.76866	7.88295e-08	2.93614	5.17021e-09	2.85248	5.3802e-11	3.21304	1.77234e-13
FBgn0038014	6	3	0.547236	>0.05	1.25969	>0.05	2.73915	5.95725e-05	4.36303	1.55767e-13
FBgn0051296	6	3	2.74194	1.18695e-09	3.34114	2.07907e-15	3.26806	2.59332e-14	3.25706	5.72536e-14
FBgn0031535	6	3	1.24708	0.00066396	1.42486	8.86422e-05	2.30706	5.5883e-10	2.90444	1.88572e-14
FBgn0051954	6	3	1.347	>0.05	3.19556	6.11372e-11	1.53866	6.29043e-05	2.88117	1.98069e-16
FBgn0053503	6	3	2.24374	1.64417e-13	2.25463	8.25587e-14	3.50544	7.48797e-29	2.6176	5.42923e-17
FBgn0033520	6	3	1.29504	0.000782472	1.15438	0.00242008	2.20479	5.44125e-09	3.39048	8.48048e-18
FBgn0038299	6	3	1.33333	>0.05	1.28476	>0.05	3.80134	3.33817e-09	6.13478	6.5537e-18
FBgn0030904	6	3	0.311864	>0.05	1.4379	>0.05	4.21962	8.2787e-14	4.76277	3.53651e-18
FBgn0033521	6	3	1.2001	0.00194458	1.42049	0.00020748	2.2639	3.83274e-09	3.5007	2.6355e-18
FBgn0053469	6	3	1.60975	0.00361287	2.7167	2.71715e-09	2.85086	1.78891e-12	3.40421	1.22948e-18
FBgn0001257	6	3	0.722287	>0.05	1.56805	3.04489e-05	1.76405	3.35987e-06	3.59105	6.96381e-19
FBgn0058100	6	3	0.745421	>0.05	1.49519	0.000393668	1.70695	4.3664e-06	3.15765	5.93747e-20
FBgn0053307	6	3	1.18623	7.15642e-07	2.05266	9.66432e-18	2.13732	3.53869e-18	2.2825	1.90748e-20
FBgn0037416	6	3	1.53091	8.94918e-07	2.03863	2.98347e-12	1.79197	9.06974e-08	2.86727	4.2279e-21
FBgn0050489	6	3	2.20626	2.91777e-18	2.32407	2.13252e-20	3.31281	5.5738e-38	2.43532	2.6571e-21
FBgn0028978	6	3	1.15977	0.00594449	1.99185	2.59182e-06	2.37098	3.52981e-08	4.40628	2.31744e-21
FBgn0033518	6	3	1.59578	1.09942e-05	1.59889	8.34271e-06	2.31352	8.58408e-11	3.54877	1.59941e-21
FBgn0039316	6	3	1.0975	0.00152818	0.905828	0.00769214	3.41135	1.80417e-20	3.49209	1.40859e-21
FBgn0030040	6	3	1.00409	0.00147125	1.77198	2.0273e-08	2.36727	1.44814e-13	3.14537	4.40694e-22
FBgn0039759	6	3	0.815128	>0.05	1.41194	4.9206e-06	2.85018	4.76466e-19	3.09697	1.52159e-22
FBgn0035583	6	3	0.803776	0.00363547	1.67929	6.69935e-10	2.31801	5.36897e-16	2.86617	8.93136e-24
FBgn0034335	6	3	1.50263	0.000150016	0.856286	>0.05	3.76114	6.28872e-19	4.46428	1.15591e-24
FBgn0032264	6	3	0.490003	>0.05	1.05349	0.0019058	1.66486	1.17303e-06	3.82334	3.16887e-25
FBgn0015039	6	3	1.6574	1.93143e-12	2.18551	3.32197e-20	1.96544	7.07417e-17	2.54835	1.97445e-26
FBgn0010246	6	3	0.822286	>0.05	1.39883	0.000400219	2.53419	3.69789e-11	4.22888	1.52106e-26
FBgn0053468	6	3	1.35213	4.73665e-06	1.75766	3.59332e-10	4.19556	1.5843e-24	4.44997	3.64771e-29
FBgn0051606	6	3	2.04818	7.87889e-06	1.46504	0.00341721	2.03695	4.96511e-20	2.4538	1.66694e-29
FBgn0010039	6	3	1.6285	8.03815e-10	2.1762	2.55897e-16	2.50137	7.33167e-21	3.16612	2.29311e-31
FBgn0030014	6	3	2.83571	2.53763e-08	2.32643	1.8135e-05	2.67067	1.73957e-11	4.28903	1.90407e-32
FBgn0260755	6	3	0.704876	0.00397101	1.25353	1.63168e-07	2.03607	3.80385e-17	2.9546	3.55473e-33
FBgn0041337	6	3	1.39787	8.94314e-11	1.86142	4.38962e-18	3.40175	4.21086e-52	2.66076	8.70467e-34
FBgn0053474	6	3	1.14956	3.79115e-05	1.48092	3.0768e-08	1.81784	4.55832e-13	2.93336	1.65928e-34
FBgn0027836	6	3	0.347953	>0.05	0.638153	0.00821648	2.57647	1.09794e-24	3.16028	3.81099e-35
FBgn0035439	6	3	0.739224	0.00379414	1.36456	1.74823e-08	2.43942	1.20019e-23	2.99839	3.03449e-35
FBgn0259711	6	3	0.936625	0.00017173	1.19459	1.20098e-06	3.04728	1.35111e-32	3.18777	3.01019e-35
FBgn0033519	6	3	2.17182	6.30352e-10	2.44657	1.24091e-12	3.26531	1.40596e-22	4.24302	5.98883e-36
FBgn0063492	6	3	1.68738	8.12559e-09	2.22973	2.84485e-14	3.19241	2.49563e-26	3.86047	3.11765e-36
FBgn0037354	6	3	2.18539	1.02309e-31	2.17079	1.03007e-31	3.02083	2.32158e-58	2.33562	6.17472e-37
FBgn0029831	6	3	2.46834	4.99496e-13	2.94961	1.10606e-17	2.73072	6.79393e-16	4.72533	1.43277e-37
FBgn0031881	6	3	0.975771	0.000289938	1.83827	1.00103e-11	2.23264	2.80963e-16	3.65296	9.73864e-38
FBgn0031068	6	3	1.19045	7.58069e-09	1.69554	1.20523e-16	1.8122	1.35426e-18	2.68645	5.85228e-38
FBgn0039006	6	3	0.702912	>0.05	1.07744	2.08419e-05	2.36717	7.26614e-21	3.32203	3.78997e-38
FBgn0030482	6	3	1.19867	1.24765e-05	1.99076	5.4863e-13	2.69482	1.24103e-21	3.89485	1.33938e-39
FBgn0030013	6	3	1.57887	1.20259e-09	1.92626	1.02175e-13	2.48077	1.70853e-21	3.72267	2.15917e-42
FBgn0000053	6	3	1.61678	1.43851e-13	2.00251	5.03604e-20	2.53348	1.38872e-30	3.25955	9.37083e-47
FBgn0031805	6	3	1.37988	1.84861e-14	2.67312	8.91123e-53	3.10402	1.15129e-67	2.62976	4.63504e-49
FBgn0020416	6	3	1.11549	1.22733e-09	1.49819	2.90558e-16	3.29733	2.83373e-65	2.81047	3.02806e-49
FBgn0002069	6	3	0.814748	0.000257114	1.24185	2.04962e-08	2.29782	4.15504e-24	3.535	1.58828e-50
FBgn0033153	6	3	1.51152	1.58222e-10	1.69259	4.57336e-13	3.08353	2.58114e-38	3.77111	3.26998e-54
FBgn0033945	6	3	1.20176	1.16047e-12	1.33912	9.39898e-16	2.42689	4.9505e-47	2.84515	3.04758e-63
FBgn0085294	6	3	1.50177	7.02367e-16	2.37993	3.47895e-43	2.49225	1.26444e-51	2.76183	3.34752e-64
FBgn0029507	6	3	1.66104	1.77397e-15	2.32867	6.92009e-29	3.10408	7.13573e-49	3.68694	9.99983e-66
FBgn0033139	6	3	1.0064	0.000220533	0.904251	0.000793938	1.36155	4.05519e-08	4.04017	3.10303e-66
FBgn0033205	6	3	1.14633	3.59641e-11	1.67309	1.67926e-22	2.94428	4.49609e-64	2.99413	2.51791e-66
FBgn0035996	6	3	0.941915	1.72286e-07	1.15739	2.73811e-11	2.72237	7.79449e-66	2.73497	7.70851e-67
FBgn0001149	6	3	1.6238	4.82365e-24	1.95395	4.97984e-34	2.61512	1.97774e-57	2.91471	1.07351e-69
FBgn0034709	6	3	0.953191	3.88322e-08	1.20482	2.26038e-12	1.63448	1.15632e-21	3.17347	2.58602e-70
FBgn0034756	6	3	1.58979	1.19401e-12	2.20641	8.40946e-24	3.52903	1.41212e-58	3.90284	2.00032e-70
FBgn0035476	6	3	2.32189	1.4224e-18	2.64131	3.51486e-24	3.11961	5.22416e-32	4.75867	7.15312e-71
FBgn0032587	6	3	0.894615	5.56441e-08	1.58101	1.25497e-22	2.32449	9.6294e-47	3.07264	1.56302e-77
FBgn0031888	6	3	1.34289	9.38295e-10	2.02455	1.20401e-23	2.76983	2.20204e-44	3.56365	1.12184e-78
FBgn0050022	6	3	0.799619	4.87612e-07	1.41626	1.79227e-19	1.72954	7.16466e-28	3.07934	4.04959e-81
FBgn0003231	6	3	1.39522	3.38041e-28	1.67788	3.98671e-40	2.20628	5.41044e-66	2.47879	7.3379e-82
FBgn0002868	6	3	1.63861	7.88628e-42	1.74094	1.85643e-47	2.42179	1.59096e-86	2.42159	1.16702e-86
FBgn0030001	6	3	1.59849	2.9404e-07	2.21595	1.33063e-15	1.23001	6.7673e-08	3.9606	1.62831e-95
FBgn0034356	6	3	1.47662	2.37455e-17	1.75333	3.5894e-24	3.83284	2.06891e-82	4.43172	1.44629e-107
FBgn0033214	6	3	1.40521	4.21577e-16	1.55171	1.52099e-20	1.26144	1.27659e-10	3.71442	1.24155e-113
FBgn0015037	6	3	1.54228	1.55002e-51	1.47842	1.45309e-48	2.43332	2.37463e-130	2.30382	5.15629e-118
FBgn0038194	6	3	1.66149	2.913e-73	2.27841	1.55421e-134	1.96445	6.39789e-103	2.27124	4.52375e-135
FBgn0033928	6	3	1.16819	3.75803e-19	1.40059	1.03025e-28	2.80735	1.42986e-116	3.22843	9.77823e-158
FBgn0034639	6	3	0.837242	3.26975e-13	1.12873	6.44767e-25	2.25232	1.06163e-100	2.85235	5.58462e-163
FBgn0032805	6	3	1.95477	2.00177e-27	2.41488	7.13261e-46	4.27651	1.52519e-173	4.2283	1.83537e-170
FBgn0029766	6	3	1.92575	7.37579e-63	2.29342	2.87684e-89	3.06011	1.9993e-150	3.32023	4.25185e-176
FBgn0004919	6	3	0.847082	1.69252e-27	2.29598	7.13764e-184	1.41097	6.13327e-72	2.50731	1.16956e-215
FBgn0004511	6	3	1.43173	8.05143e-08	4.64956	4.4453e-140	0.781709	0.0015158	5.18991	4.02958e-222
FBgn0031263	6	3	1.50943	3.29899e-42	1.95905	3.35239e-72	2.45808	1.30121e-114	3.50063	3.57833e-224
FBgn0033927	6	3	0.921735	7.36436e-22	1.0744	1.79066e-30	3.41034	2.31617e-277	3.11233	1.37717e-233
FBgn0033926	6	3	0.970793	1.30105e-28	1.05072	2.27669e-34	3.40993	0	3.09665	1.22208e-258
FBgn0014396	6	3	1.45838	1.29352e-65	4.10599	0	1.38869	7.55357e-61	3.41849	0
FBgn0261560	6	3	0.914916	6.52929e-31	1.55845	1.44664e-87	2.40338	5.72743e-195	3.5817	0
FBgn0032699	6	3	1.31386	1.55221e-49	2.10194	1.33586e-130	2.97846	1.9276e-257	4.05418	0
FBgn0016076	6	3	1.91617	2.76193e-114	3.52351	0	3.17982	4.53631e-302	4.10542	0
FBgn0053192	7	3	4.6728	6.2473e-28	3.46803	3.57599e-17	4.14765	4.87018e-23	2.49702	2.30724e-09
FBgn0040261	7	3	2.57141	6.52834e-05	4.33046	5.02113e-12	1.68139	>0.05	5.18302	5.52693e-14
FBgn0053301	7	3	3.13339	1.03538e-07	3.4107	7.09564e-09	6.01443	1.14881e-20	4.96997	1.72947e-15
FBgn0039593	7	3	1.84428	0.00236525	3.02163	9.12757e-07	4.81266	8.37181e-13	5.94348	1.80307e-17
FBgn0038082	7	3	5.91859	6.68219e-13	7.35417	5.8119e-27	4.62747	5.32233e-20	5.01641	1.53763e-24
FBgn0010042	7	3	2.96586	6.44097e-07	3.5232	1.02844e-10	3.81876	5.89666e-17	4.51884	6.70912e-26
FBgn0038846	7	3	2.33645	1.90468e-05	2.81961	8.24254e-08	4.73835	9.19324e-20	6.47787	7.51983e-33
FBgn0034480	7	3	3.46568	2.49406e-18	3.89399	3.88676e-22	4.72748	5.56845e-30	5.21552	1.14077e-34
FBgn0038083	7	3	3.75279	4.33126e-23	4.17112	9.3874e-28	5.17953	3.32757e-40	4.90796	7.14183e-37
FBgn0037151	7	3	1.92706	7.97899e-08	3.03799	6.07703e-17	3.5201	9.96469e-22	5.08597	5.00378e-39
FBgn0053542	7	3	5.67422	2.25638e-08	5.64854	1.50081e-08	4.2818	6.52547e-18	6.11511	1.8218e-39
FBgn0010040	7	3	3.54631	1.98242e-21	4.48382	5.44909e-37	5.11422	1.61442e-46	4.76973	1.15642e-39
FBgn0063493	7	3	3.2675	1.23076e-26	3.68199	1.18868e-32	4.1332	2.79257e-39	4.24484	2.94361e-41
FBgn0263321	7	3	3.3634	8.36015e-22	4.29466	5.08369e-33	4.35755	4.08205e-35	5.20221	3.61781e-46
FBgn0001258	7	3	2.83316	1.28807e-12	4.16315	1.73591e-23	3.95952	6.00136e-22	6.58241	1.38484e-46
FBgn0038347	7	3	3.26025	1.70839e-69	3.3428	1.99981e-73	3.90886	2.58204e-95	2.62742	2.21545e-48
FBgn0000071	7	3	1.07312	>0.05	2.60684	1.89873e-11	4.70159	1.45386e-30	5.81331	1.71866e-50
FBgn0033592	7	3	2.70743	0.000545607	2.73259	0.000299887	6.40033	6.35578e-17	9.08743	6.20673e-58
FBgn0031432	7	3	2.15234	5.89797e-27	2.53102	2.48652e-36	4.20227	2.28397e-84	4.19805	2.70982e-84
FBgn0033215	7	3	3.32211	4.05804e-32	3.81894	1.52227e-42	4.33654	3.04782e-59	5.98164	2.20755e-99
FBgn0010041	7	3	5.63042	7.88683e-56	6.53992	7.97602e-77	6.97447	3.54816e-102	7.09362	1.46414e-105
FBgn0005660	7	3	1.63428	1.87373e-10	2.08127	3.6143e-17	4.69829	2.48626e-79	6.04746	1.39473e-122
FBgn0015035	7	3	3.7198	1.10911e-71	4.20729	2.49996e-88	5.94011	3.19218e-149	6.56086	3.87538e-172
FBgn0034741	7	3	3.92445	3.14423e-34	5.04276	9.45449e-76	4.58212	5.59539e-114	5.69653	1.22935e-194
FBgn0010038	7	3	5.19396	5.73633e-188	6.30883	2.21725e-273	6.0565	1.10096e-290	7.21606	0
FBgn0052006	8	4	0.664575	>0.05	0.637949	0.00698777	0.19234	>0.05	-0.453582	>0.05
FBgn0038011	8	4	1.22769	>0.05	1.94946	0.00698	-0.460928	>0.05	0.320634	>0.05
FBgn0036777	8	4	0.248746	>0.05	0.654388	0.00608759	0.436202	>0.05	-0.500167	>0.05
FBgn0035358	8	4	0.899807	>0.05	1.16185	0.00584112	0.0850639	>0.05	0.568415	>0.05
FBgn0037085	8	4	-0.245075	>0.05	1.0257	0.00525448	-0.535033	>0.05	0.274884	>0.05
FBgn0050148	8	4	0.611093	>0.05	1.05383	0.00484533	-0.0371846	>0.05	-0.416547	>0.05
FBgn0040503	8	4	0.392734	>0.05	1.49341	0.00448372	0.828155	>0.05	0.164161	>0.05
FBgn0038541	8	4	0.325554	>0.05	0.721627	0.00319974	0.128336	>0.05	-0.337188	>0.05
FBgn0262423	8	4	0.496554	>0.05	0.664969	0.00211652	0.191565	>0.05	0.247458	>0.05
FBgn0053777	8	4	1.6323	>0.05	1.98719	0.00178597	0.192123	>0.05	-0.612498	>0.05
FBgn0085282	8	4	0.632218	>0.05	0.827594	0.0017683	0.575952	>0.05	-0.0559638	>0.05
FBgn0263834	8	4	0.789775	>0.05	1.02004	0.00127571	0.609219	>0.05	0.00647804	>0.05
FBgn0028526	8	4	0.420593	>0.05	0.706908	0.00120165	0.354662	>0.05	0.0501306	>0.05
FBgn0039332	8	4	0.0937304	>0.05	1.06799	0.00108188	0.446118	>0.05	0.300945	>0.05
FBgn0037594	8	4	1.51289	>0.05	2.19809	0.000853671	-0.182449	>0.05	-0.898572	>0.05
FBgn0030377	8	4	0.339678	>0.05	0.727909	0.000844112	-0.128675	>0.05	0.369223	>0.05
FBgn0002570	8	4	0.113006	>0.05	0.753434	0.00083131	-0.149919	>0.05	-0.405296	>0.05
FBgn0028864	8	4	0.704891	>0.05	0.844505	0.000762064	0.312858	>0.05	0.124543	>0.05
FBgn0026190	8	4	0.0842305	>0.05	0.741365	0.000725938	-0.179552	>0.05	-0.307741	>0.05
FBgn0034866	8	4	0.594259	>0.05	1.28783	0.00060926	0.600757	>0.05	-1.20781	>0.05
FBgn0085570	8	4	0.796124	>0.05	1.07918	0.000422959	0.127591	>0.05	0.361132	>0.05
FBgn0035575	8	4	0.256013	>0.05	0.872117	0.000400899	0.118676	>0.05	-0.097927	>0.05
FBgn0039297	8	4	0.237143	>0.05	0.768314	0.000261931	0.219951	>0.05	0.103759	>0.05
FBgn0032601	8	4	0.445009	>0.05	0.591773	3.75738e-05	0.0429865	>0.05	0.324829	>0.05
FBgn0036937	8	4	0.520834	>0.05	0.810215	1.5533e-05	-0.331406	>0.05	-0.474121	>0.05
FBgn0034067	8	4	0.321659	>0.05	0.601476	6.50549e-06	-0.218183	>0.05	-0.110109	>0.05
FBgn0036198	8	4	0.365083	>0.05	0.615727	3.70631e-06	0.225839	>0.05	0.192784	>0.05
FBgn0038938	8	4	0.285151	>0.05	0.636215	3.18312e-06	0.299676	>0.05	0.131493	>0.05
FBgn0000075	8	4	0.31858	>0.05	0.881943	3.14368e-06	0.0891614	>0.05	0.202088	>0.05
FBgn0034330	8	4	0.452528	>0.05	0.895918	2.50653e-06	0.46723	>0.05	0.12731	>0.05
FBgn0259738	8	4	0.292229	>0.05	0.673912	1.5884e-06	0.186329	>0.05	0.235332	>0.05
FBgn0051436	8	4	0.386419	>0.05	0.668856	1.40562e-06	-0.167335	>0.05	0.0892624	>0.05
FBgn0015663	8	4	0.561512	>0.05	0.686827	1.2676e-06	0.0713981	>0.05	0.255284	>0.05
FBgn0040637	8	4	1.0583	>0.05	2.30182	1.64411e-07	-0.194756	>0.05	-0.79383	>0.05
FBgn0038665	8	4	0.401693	>0.05	0.586246	8.76341e-08	0.20123	>0.05	-0.198846	>0.05
FBgn0259834	8	4	0.266972	>0.05	0.597355	6.71559e-08	0.0711916	>0.05	0.377823	>0.05
FBgn0001145	8	4	0.166872	>0.05	0.667367	5.47013e-08	0.0730658	>0.05	0.208826	>0.05
FBgn0035348	8	4	0.496256	>0.05	0.841467	3.30289e-08	0.267979	>0.05	-0.234674	>0.05
FBgn0038260	8	4	0.0746609	>0.05	1.10528	8.39144e-09	-0.247169	>0.05	-0.193104	>0.05
FBgn0052195	8	4	0.180459	>0.05	0.665709	4.97756e-09	0.440546	>0.05	0.152144	>0.05
FBgn0015011	8	4	0.49103	>0.05	0.885415	3.0088e-09	0.11524	>0.05	0.38373	>0.05
FBgn0086450	8	4	0.428408	>0.05	0.762055	9.92419e-10	-0.0117526	>0.05	-0.13924	>0.05
FBgn0259098	8	4	0.492462	>0.05	1.05011	9.91144e-10	-0.00478366	>0.05	0.0699441	>0.05
FBgn0262057	8	4	0.454288	>0.05	0.593563	6.83081e-10	-0.126617	>0.05	-0.155194	>0.05
FBgn0032652	8	4	-0.171377	>0.05	0.659217	6.69032e-10	-0.143453	>0.05	-0.109718	>0.05
FBgn0031879	8	4	0.171647	>0.05	0.597999	4.58461e-10	-0.130561	>0.05	0.174158	>0.05
FBgn0035656	8	4	0.293617	>0.05	0.688655	2.78464e-10	-0.315547	>0.05	-0.147156	>0.05
FBgn0030763	8	4	0.190025	>0.05	1.01171	2.17092e-10	-0.432373	>0.05	-0.0993658	>0.05
FBgn0041096	8	4	0.237269	>0.05	0.9131	1.18139e-10	-0.286694	>0.05	-0.0997509	>0.05
FBgn0032230	8	4	0.577401	>0.05	0.660226	9.7522e-11	0.179538	>0.05	0.127023	>0.05
FBgn0043806	8	4	0.437754	>0.05	0.710845	1.40538e-11	-0.00333212	>0.05	-0.0399327	>0.05
FBgn0028699	8	4	0.439545	>0.05	0.680682	3.34453e-12	-0.217387	>0.05	-0.173175	>0.05
FBgn0036433	8	4	0.54523	>0.05	0.636089	4.50599e-13	0.0825617	>0.05	0.213744	>0.05
FBgn0000206	8	4	0.48432	>0.05	0.586521	4.19777e-13	-0.230019	>0.05	-0.467151	>0.05
FBgn0051103	8	4	0.560432	>0.05	0.758149	8.37046e-14	-0.155255	>0.05	-0.285312	>0.05
FBgn0015872	8	4	0.337987	>0.05	0.841783	1.82683e-15	0.136056	>0.05	-0.0372386	>0.05
FBgn0037010	8	4	0.0255229	>0.05	0.663815	7.52387e-16	-0.166911	>0.05	0.233436	>0.05
FBgn0261260	8	4	0.46769	>0.05	0.667585	6.25323e-16	-0.204053	>0.05	-0.400313	>0.05
FBgn0029093	8	4	0.460248	>0.05	0.631178	4.60919e-16	0.436933	>0.05	0.323267	>0.05
FBgn0027528	8	4	0.577027	>0.05	0.847945	1.30768e-16	0.140586	>0.05	0.112434	>0.05
FBgn0051997	8	4	0.578793	>0.05	0.850037	7.20287e-17	-0.0585698	>0.05	-0.359763	>0.05
FBgn0013272	8	4	0.383065	>0.05	0.63016	5.9459e-17	0.08539	>0.05	0.0863334	>0.05
FBgn0002567	8	4	0.34858	>0.05	0.711102	1.96095e-17	-0.181211	>0.05	-0.455611	>0.05
FBgn0036764	8	4	0.235863	>0.05	1.17638	1.34245e-17	-0.395404	>0.05	0.200668	>0.05
FBgn0036939	8	4	0.20675	>0.05	1.20007	5.50014e-18	-0.0438154	>0.05	0.54952	>0.05
FBgn0033668	8	4	0.0079803	>0.05	1.18864	1.64767e-18	-0.327172	>0.05	0.415741	>0.05
FBgn0025697	8	4	0.561874	>0.05	0.821074	1.4385e-18	0.168246	>0.05	0.42653	>0.05
FBgn0051706	8	4	0.204379	>0.05	0.758914	7.09521e-19	0.074794	>0.05	0.477921	>0.05
FBgn0002938	8	4	0.46975	>0.05	0.681709	1.97069e-20	0.0075291	>0.05	-0.0772436	>0.05
FBgn0038422	8	4	0.490573	>0.05	1.38985	1.8921e-23	0.169469	>0.05	0.450392	>0.05
FBgn0000313	8	4	0.559304	>0.05	1.00383	1.06969e-41	0.0975084	>0.05	0.0961525	>0.05
FBgn0036756	8	4	0.908275	0.00550252	1.51945	2.6798e-06	-0.115649	>0.05	0.0157693	>0.05
FBgn0034437	8	4	1.37585	0.00476791	1.29993	0.0077284	0.740524	>0.05	0.499933	>0.05
FBgn0041229	8	4	2.10979	0.00475407	1.57372	>0.05	0.323613	>0.05	0.833775	>0.05
FBgn0031707	8	4	1.84402	0.00459638	1.5594	>0.05	-0.0922241	>0.05	-0.229728	>0.05
FBgn0002573	8	4	1.50433	0.00382999	2.40136	1.40629e-07	0.725932	>0.05	0.436364	>0.05
FBgn0262111	8	4	0.673508	0.00365681	0.319525	>0.05	-0.491304	>0.05	0.10511	>0.05
FBgn0025739	8	4	1.11179	0.00293995	0.66165	>0.05	-0.162427	>0.05	0.0513145	>0.05
FBgn0032733	8	4	2.36501	0.00285476	1.92898	>0.05	-0.208341	>0.05	-0.0661097	>0.05
FBgn0044011	8	4	0.620406	0.00278764	0.737579	0.000221071	0.579356	>0.05	-0.0102095	>0.05
FBgn0028841	8	4	0.852749	0.00268752	0.52224	>0.05	0.552538	>0.05	0.00335424	>0.05
FBgn0034098	8	4	1.48332	0.00254151	0.392945	>0.05	-0.0137696	>0.05	-0.141385	>0.05
FBgn0051272	8	4	0.913818	0.00252886	1.29385	8.50967e-06	0.0524947	>0.05	-0.0853246	>0.05
FBgn0033110	8	4	1.72638	0.00204414	0.281481	>0.05	-0.0833761	>0.05	-0.780338	>0.05
FBgn0050083	8	4	0.786448	0.00201037	1.36749	3.39482e-08	0.175167	>0.05	-0.322725	>0.05
FBgn0037090	8	4	0.620229	0.00161775	0.667389	0.000706337	0.0982041	>0.05	-0.435117	>0.05
FBgn0001256	8	4	1.14172	0.00154256	1.50809	1.21622e-05	0.709275	>0.05	0.364012	>0.05
FBgn0050163	8	4	0.828639	0.00147736	1.28586	1.78589e-07	0.0407389	>0.05	-0.626412	>0.05
FBgn0042110	8	4	1.63645	0.00105729	1.40256	0.00570299	0.333337	>0.05	-0.525954	>0.05
FBgn0034328	8	4	0.881478	0.000892502	0.830554	0.00164567	0.187608	>0.05	0.421152	>0.05
FBgn0259831	8	4	1.70702	0.000857581	1.44861	0.0049136	-0.150225	>0.05	-1.07347	>0.05
FBgn0000426	8	4	0.663754	0.000657755	0.453565	>0.05	-0.0229157	>0.05	0.114343	>0.05
FBgn0034785	8	4	3.22717	0.000647688	1.82341	>0.05	0.293028	>0.05	0.237871	>0.05
FBgn0036628	8	4	1.10759	0.00047527	0.791711	>0.05	0.0441566	>0.05	0.169373	>0.05
FBgn0039673	8	4	1.78605	0.000382407	0.36719	>0.05	0.236651	>0.05	-0.899801	>0.05
FBgn0261833	8	4	1.72037	0.000381213	1.12145	>0.05	0.533656	>0.05	-0.448289	>0.05
FBgn0035317	8	4	0.711459	0.000290372	0.30983	>0.05	0.272014	>0.05	-0.511352	>0.05
FBgn0013953	8	4	0.687781	0.000285652	0.508698	>0.05	-0.0782046	>0.05	-0.184074	>0.05
FBgn0038447	8	4	0.806119	0.000270319	0.473813	>0.05	-0.196334	>0.05	-0.407069	>0.05
FBgn0010241	8	4	1.13318	0.000188728	1.82153	5.44842e-10	-0.264123	>0.05	0.70839	>0.05
FBgn0034329	8	4	0.807899	0.000125959	1.10508	1.19973e-07	0.371574	>0.05	0.373645	>0.05
FBgn0041713	8	4	0.744518	0.000122584	0.919346	7.79099e-07	-0.143088	>0.05	-0.390109	>0.05
FBgn0033629	8	4	1.20467	0.000111631	0.860738	0.00632463	-0.298571	>0.05	-0.22845	>0.05
FBgn0039686	8	4	1.20202	9.53263e-05	1.20954	5.52358e-05	0.271752	>0.05	0.639154	>0.05
FBgn0034540	8	4	0.617438	4.19705e-05	0.430645	>0.05	-0.0545237	>0.05	-0.262275	>0.05
FBgn0030300	8	4	1.51304	3.98744e-05	0.663513	>0.05	-0.340717	>0.05	-0.246388	>0.05
FBgn0028519	8	4	2.34874	3.9637e-05	1.50232	>0.05	0.0962891	>0.05	-0.103273	>0.05
FBgn0052816	8	4	0.788217	3.53045e-05	1.01622	3.62322e-08	0.0435214	>0.05	-0.186664	>0.05
FBgn0086693	8	4	0.780747	3.02593e-05	0.173532	>0.05	0.113992	>0.05	-0.45104	>0.05
FBgn0040588	8	4	0.668167	2.63765e-05	0.184927	>0.05	0.210223	>0.05	-0.312662	>0.05
FBgn0000533	8	4	0.790539	2.21754e-05	0.898621	7.63419e-07	-0.479538	>0.05	-0.28052	>0.05
FBgn0083940	8	4	0.629539	1.19436e-05	0.695884	7.90641e-07	0.408081	>0.05	0.125507	>0.05
FBgn0033697	8	4	0.808162	9.54625e-06	0.401807	>0.05	0.378506	>0.05	-0.155493	>0.05
FBgn0038919	8	4	0.879448	9.13509e-06	0.709612	0.000296223	0.136152	>0.05	-0.582776	>0.05
FBgn0034972	8	4	0.792985	7.15685e-06	0.824814	1.63422e-06	0.0472258	>0.05	-0.249082	>0.05
FBgn0038960	8	4	1.28247	4.46263e-06	0.190754	>0.05	0.135451	>0.05	-0.637391	>0.05
FBgn0261277	8	4	0.774594	3.20505e-06	0.608821	0.000252877	-0.257768	>0.05	-0.415823	>0.05
FBgn0032603	8	4	0.657657	2.63219e-06	0.821465	2.62747e-09	-0.213749	>0.05	-0.563492	>0.05
FBgn0039482	8	4	1.0437	2.51563e-06	0.663282	0.00383134	0.316937	>0.05	0.0271685	>0.05
FBgn0031829	8	4	2.02888	1.23802e-06	1.26252	0.00446189	0.396157	>0.05	-0.18488	>0.05
FBgn0050285	8	4	0.661983	1.12208e-06	0.611402	5.39162e-06	-0.0473216	>0.05	-0.537472	>0.05
FBgn0039523	8	4	1.44236	7.04672e-07	0.661427	>0.05	0.424105	>0.05	-0.223637	>0.05
FBgn0034446	8	4	1.59726	4.46204e-07	0.819269	>0.05	-0.170427	>0.05	-0.618185	>0.05
FBgn0031634	8	4	0.928951	4.06482e-07	1.21993	2.74812e-12	0.285881	>0.05	0.234298	>0.05
FBgn0034165	8	4	0.638805	1.25789e-07	0.654794	4.32974e-08	-0.138942	>0.05	-0.566507	>0.05
FBgn0034293	8	4	3.44392	1.1083e-07	4.41459	3.02077e-12	0.880323	>0.05	-0.824786	>0.05
FBgn0033448	8	4	0.672036	5.70767e-08	0.651491	8.79058e-08	0.245257	>0.05	0.469807	>0.05
FBgn0262537	8	4	0.746689	5.64396e-08	0.43842	>0.05	0.0611966	>0.05	-0.445391	>0.05
FBgn0025827	8	4	0.62892	9.80688e-09	0.676391	3.23187e-10	-0.101489	>0.05	-0.43384	>0.05
FBgn0034436	8	4	0.70179	8.21094e-09	0.797257	2.38005e-11	0.412233	>0.05	-0.023149	>0.05
FBgn0069977	8	4	0.621401	4.32851e-09	0.794609	5.03292e-14	-0.0673738	>0.05	-0.204856	>0.05
FBgn0032536	8	4	0.636813	4.09314e-09	0.680976	1.38756e-10	0.394072	>0.05	-0.0894541	>0.05
FBgn0033574	8	4	0.63071	1.15591e-09	0.806791	1.46327e-15	0.163687	>0.05	-0.0783247	>0.05
FBgn0028482	8	4	0.606898	7.73193e-10	0.760381	6.73002e-15	0.15555	>0.05	0.0971381	>0.05
FBgn0033289	8	4	0.789007	5.66901e-10	1.16057	1.95396e-21	0.290033	>0.05	0.0788546	>0.05
FBgn0086254	8	4	0.925225	5.59791e-10	0.493012	>0.05	0.0367545	>0.05	-0.220813	>0.05
FBgn0085625	8	4	1.28781	4.74844e-10	1.80776	1.82861e-18	0.117746	>0.05	-0.0479178	>0.05
FBgn0053178	8	4	0.781666	1.98722e-10	0.889734	1.23878e-13	-0.100561	>0.05	-0.330952	>0.05
FBgn0038983	8	4	0.649559	5.84692e-11	0.783767	1.23438e-15	-0.403706	>0.05	-0.305854	>0.05
FBgn0038290	8	4	1.00421	2.52536e-11	0.308777	>0.05	0.113686	>0.05	0.155314	>0.05
FBgn0040734	8	4	1.28578	1.30801e-11	1.27658	1.21023e-11	0.388011	>0.05	-0.120051	>0.05
FBgn0038149	8	4	0.643576	5.80781e-12	0.859001	7.09592e-21	0.281113	>0.05	0.466623	>0.05
FBgn0032538	8	4	1.19368	5.46822e-13	1.32601	2.00796e-16	0.169921	>0.05	-0.141728	>0.05
FBgn0041604	8	4	0.699745	3.73189e-13	0.794465	5.41021e-17	0.25006	>0.05	0.0663331	>0.05
FBgn0032897	8	4	0.588475	3.27285e-13	0.742077	1.10773e-20	0.0651794	>0.05	0.129328	>0.05
FBgn0035726	8	4	0.599287	2.29182e-13	0.591875	3.76964e-13	-0.09812	>0.05	-0.413903	>0.05
FBgn0031542	8	4	1.2631	1.44654e-13	1.55124	9.17216e-21	0.00265347	>0.05	0.103531	>0.05
FBgn0038291	8	4	0.902453	1.39809e-14	0.118055	>0.05	0.0804479	>0.05	0.146488	>0.05
FBgn0033710	8	4	0.613029	2.3675e-15	0.699897	7.70766e-20	0.149217	>0.05	0.127105	>0.05
FBgn0069947	8	4	1.12661	1.11653e-16	1.5176	1.24241e-29	0.0959566	>0.05	-0.214276	>0.05
FBgn0034860	8	4	0.781362	2.84491e-19	1.12418	4.57909e-39	0.279691	>0.05	0.421138	>0.05
FBgn0031850	8	4	0.846213	4.0641e-22	1.04168	1.45325e-33	0.34052	>0.05	0.272488	>0.05
FBgn0031327	8	4	1.07659	1.51775e-23	1.29824	1.23176e-34	0.333262	>0.05	-0.197726	>0.05
FBgn0034142	8	4	1.00257	5.53628e-26	1.27509	1.95291e-42	0.146511	>0.05	-0.286681	>0.05
FBgn0038198	8	4	1.06409	6.19677e-32	1.20825	6.78291e-42	-0.12053	>0.05	-0.448869	>0.05
FBgn0019940	8	4	1.52268	8.14926e-50	2.02668	1.54386e-86	0.223593	>0.05	0.515778	>0.05
FBgn0013772	8	4	1.22817	1.5792e-07	0.962401	2.91114e-05	0.724562	0.000347748	0.306704	>0.05
FBgn0032495	8	4	0.646571	0.000427885	1.05243	3.40814e-09	-0.775034	0.000118409	-0.155173	>0.05
FBgn0024293	8	4	0.531623	>0.05	0.640219	3.51983e-05	0.604738	8.88503e-05	-0.243142	>0.05
FBgn0040735	8	4	0.768343	2.24454e-05	1.84829	2.89386e-24	0.703312	8.38214e-05	0.0848461	>0.05
FBgn0032773	8	4	0.329019	>0.05	0.552585	>0.05	0.837562	8.09541e-05	-0.292994	>0.05
FBgn0034331	8	4	0.645366	4.33714e-05	1.41882	2.21687e-19	0.637648	5.75681e-05	0.378635	>0.05
FBgn0012036	8	4	0.87715	6.45929e-10	0.608242	1.64292e-05	0.586104	3.49513e-05	-0.394201	>0.05
FBgn0035911	8	4	0.288967	>0.05	0.161495	>0.05	0.591172	2.40822e-05	-0.0087709	>0.05
FBgn0040091	8	4	0.843965	0.001455	1.03131	7.67836e-05	1.12156	1.00479e-05	0.078219	>0.05
FBgn0038865	8	4	0.673725	1.16616e-05	0.693176	6.13688e-06	0.711168	6.41776e-06	-0.399421	>0.05
FBgn0024491	8	4	0.44335	>0.05	0.309588	>0.05	0.646428	5.38496e-06	0.0244875	>0.05
FBgn0031808	8	4	0.41658	>0.05	0.890357	5.31881e-13	0.591703	2.9442e-06	0.0116054	>0.05
FBgn0032253	8	4	0.8464	3.473e-09	0.578694	>0.05	0.795711	2.9136e-06	-0.196692	>0.05
FBgn0039203	8	4	0.824173	6.25355e-09	0.860854	6.37908e-10	0.696075	1.89373e-06	0.208762	>0.05
FBgn0063495	8	4	1.21961	3.25143e-13	0.843926	6.37177e-07	0.845519	5.54601e-08	0.0273468	>0.05
FBgn0039564	8	4	0.259453	>0.05	1.36432	1.08688e-17	0.933946	2.93991e-08	0.22022	>0.05
FBgn0016013	8	4	0.985135	2.3801e-20	1.18687	3.55251e-30	0.587939	1.03663e-08	0.226799	>0.05
FBgn0259716	8	4	0.545836	>0.05	0.819766	2.34278e-06	1.01877	2.8536e-09	-0.20829	>0.05
FBgn0031418	8	4	1.03648	4.23172e-21	0.940685	6.77134e-18	0.66407	8.3969e-10	0.335228	>0.05
FBgn0010053	8	4	1.31056	3.5717e-13	0.977741	4.05011e-08	1.18012	3.10666e-11	-0.129943	>0.05
FBgn0030261	8	4	1.3359	7.2218e-28	1.17846	2.64668e-22	1.00218	6.52152e-17	0.235993	>0.05
FBgn0027073	8	4	0.715949	4.53216e-09	0.362509	>0.05	1.01264	3.85536e-17	-0.144726	>0.05
FBgn0051313	8	4	0.756072	8.62479e-14	0.744712	1.43177e-13	0.884075	3.40679e-19	-0.121124	>0.05
FBgn0037014	8	4	0.918661	0.000557114	0.397817	>0.05	-0.042869	>0.05	-0.663339	0.0107631
FBgn0032192	8	4	1.10563	0.000124029	0.950305	0.000927724	-0.427179	>0.05	-0.731467	0.0104635
FBgn0010383	8	4	0.188068	>0.05	1.0783	1.58307e-05	-0.959125	0.000193094	0.652006	0.00952301
FBgn0038309	8	4	1.96503	6.43423e-07	0.741038	>0.05	0.316995	>0.05	-0.936067	0.00794969
FBgn0027562	8	4	1.10334	3.12446e-06	1.04604	6.54125e-06	0.13628	>0.05	0.668697	0.00273612
FBgn0261356	8	4	1.97025	2.30607e-07	0.617659	>0.05	0.0197033	>0.05	-1.10487	0.00260805
FBgn0036235	8	4	1.52656	9.97104e-07	0.848487	>0.05	-0.159336	>0.05	-0.993363	0.000710244
FBgn0032083	8	4	0.932456	9.33288e-07	0.241668	>0.05	-0.00966405	>0.05	-0.596867	0.000455121
FBgn0034622	8	4	0.752153	4.30324e-05	0.489552	>0.05	0.135175	>0.05	-0.662918	0.000332985
FBgn0040733	8	4	0.364475	>0.05	0.928926	0.000101437	0.319206	>0.05	-0.939746	0.000113046
FBgn0085483	8	4	0.704899	3.99131e-05	1.01083	1.37153e-09	-0.15515	>0.05	-0.765238	9.36327e-05
FBgn0035969	8	4	1.29566	2.82327e-08	1.32805	6.32081e-09	0.332287	>0.05	-0.94618	5.93267e-05
FBgn0033065	8	4	1.29554	3.61618e-06	1.58472	1.43067e-08	0.498485	>0.05	-1.29736	3.15126e-06
FBgn0032282	8	4	2.0802	1.36712e-21	2.35534	1.03026e-27	-0.587766	0.00243809	-0.945117	2.94178e-06
FBgn0012037	8	4	0.658688	2.62587e-11	0.559281	>0.05	-0.0752483	>0.05	-0.634269	9.83798e-10
FBgn0004629	8	4	0.625977	1.76077e-07	0.858669	7.19204e-13	-0.183188	>0.05	-0.733574	9.02013e-10
FBgn0038676	8	4	1.342	3.01284e-07	0.900277	0.00123599	-0.473159	>0.05	-0.927799	2.41958e-11
FBgn0052475	8	4	3.8914	1.97914e-63	2.8439	3.15832e-26	0.578732	>0.05	0.591589	1.93879e-12
FBgn0040211	8	4	1.6971	3.66498e-58	1.47778	3.36045e-45	0.407271	>0.05	-0.890992	1.09242e-12
FBgn0037936	8	4	1.128	4.70154e-16	0.422234	>0.05	0.397656	>0.05	-1.10106	3.75182e-15
FBgn0259918	8	4	0.75925	1.97168e-14	1.52893	2.59408e-58	0.115761	>0.05	0.721192	2.30371e-15
FBgn0036992	8	4	1.36496	2.08339e-65	1.24349	1.06315e-55	0.662838	2.96929e-17	-0.662586	1.78189e-16
FBgn0030895	8	4	1.20679	1.95299e-21	1.26675	7.21231e-24	-0.294077	>0.05	-1.14296	1.99768e-19
FBgn0036106	8	4	1.61207	6.38349e-96	2.1533	1.24955e-168	0.122268	>0.05	-0.99964	2.40856e-39
FBgn0040629	9	4	0.274517	>0.05	0.0351853	>0.05	-1.56151	>0.05	-3.91637	0.0151302
[truncated: 733 more rows]

## Sheet: Table S2B
Table S2B: Differential expression and clustering statistics for Figure S3
Flybase gene identifier	Cluster number	Principal group number	log2foldchange G9a mutants 0 versus control 0 hours OS exposure	G9a mutants 0 versus control 0 hours adjusted p-value (Benjamini-Hochberg)	log2foldchange G9a mutants 6 versus control 6 hours OS exposure	G9a mutants 6 versus control 6 hours adjusted p-value (Benjamini-Hochberg)	log2foldchange G9a mutants 12 versus control 12 hours OS exposure	G9a mutants 12 versus control 12 hours adjusted p-value (Benjamini-Hochberg)
FBgn0037520	1	1	1.1082	0.00726634	0.425182	>0.05	0.31902	>0.05
FBgn0262029	1	1	0.678718	0.00633658	0.413037	>0.05	0.426288	>0.05
FBgn0039728	1	1	0.846495	0.0061406	-0.327764	>0.05	0.0878296	>0.05
FBgn0085282	1	1	0.677946	0.00607412	0.621679	>0.05	-0.205611	>0.05
FBgn0025709	1	1	0.908874	0.00606866	0.71727	>0.05	0.345302	>0.05
FBgn0262102	1	1	1.58225	0.00596783	0.481865	>0.05	0.212378	>0.05
FBgn0086368	1	1	0.821603	0.00571252	0.509279	>0.05	0.835979	>0.05
FBgn0004897	1	1	1.70472	0.00480494	-0.267758	>0.05	0.309849	>0.05
FBgn0262401	1	1	0.902306	0.00464637	0.784084	>0.05	-0.0914147	>0.05
FBgn0051174	1	1	0.796459	0.00353712	0.73195	>0.05	0.708354	>0.05
FBgn0039779	1	1	1.25509	0.00335762	0.511323	>0.05	1.36716	>0.05
FBgn0085218	1	1	0.585858	0.00277606	0.550598	>0.05	0.362253	>0.05
FBgn0029920	1	1	1.03899	0.00258099	0.666017	>0.05	0.688498	>0.05
FBgn0051292	1	1	0.972245	0.00177021	0.517316	>0.05	0.356999	>0.05
FBgn0035358	1	1	1.20829	0.00149252	0.393548	>0.05	0.614852	>0.05
FBgn0051028	1	1	1.04017	0.00120572	-0.0470963	>0.05	0.333959	>0.05
FBgn0030590	1	1	0.732009	0.000941782	0.482005	>0.05	-0.318792	>0.05
FBgn0039944	1	1	0.682547	0.000895039	0.512208	>0.05	0.282565	>0.05
FBgn0037364	1	1	0.612748	0.000856155	0.361505	>0.05	0.548933	>0.05
FBgn0039167	1	1	0.902767	0.000843734	0.398808	>0.05	0.43808	>0.05
FBgn0038751	1	1	1.10057	0.00079959	0.891697	>0.05	1.07195	>0.05
FBgn0036382	1	1	0.587051	0.000768928	0.421696	>0.05	0.447701	>0.05
FBgn0000404	1	1	0.921662	0.000664992	0.748329	>0.05	0.402168	>0.05
FBgn0016919	1	1	0.763944	0.000659461	0.196205	>0.05	-0.146274	>0.05
FBgn0086693	1	1	0.592339	0.000604205	-0.0744165	>0.05	-0.0322325	>0.05
FBgn0035282	1	1	0.738677	0.000584396	0.511001	>0.05	-0.144986	>0.05
FBgn0250847	1	1	1.20378	0.000564767	0.44713	>0.05	0.504691	>0.05
FBgn0033740	1	1	1.04182	0.000484881	0.560896	>0.05	0.293228	>0.05
FBgn0036679	1	1	1.1634	0.000446742	-0.0294249	>0.05	0.278316	>0.05
FBgn0051274	1	1	1.04424	0.000408244	0.560088	>0.05	0.762762	>0.05
FBgn0038373	1	1	0.88834	0.00040273	-0.193992	>0.05	0.0397824	>0.05
FBgn0052372	1	1	0.683552	0.00039758	0.402209	>0.05	0.115767	>0.05
FBgn0054034	1	1	2.10414	0.000303988	0.493973	>0.05	0.114673	>0.05
FBgn0030507	1	1	1.01845	0.000259055	0.0544942	>0.05	0.626271	>0.05
FBgn0037014	1	1	0.889358	0.000220869	-0.0721726	>0.05	-0.171798	>0.05
FBgn0045495	1	1	0.880606	0.000159383	0.514544	>0.05	0.680546	>0.05
FBgn0261284	1	1	0.815051	0.000117528	0.296339	>0.05	0.346621	>0.05
FBgn0264291	1	1	0.798652	0.000108143	0.294961	>0.05	0.446144	>0.05
FBgn0031730	1	1	0.723068	7.6604e-05	-0.106493	>0.05	-0.0549126	>0.05
FBgn0026385	1	1	2.47196	5.96502e-05	-0.826035	>0.05	0.971469	>0.05
FBgn0002573	1	1	1.81141	4.82818e-05	1.03301	>0.05	-0.153592	>0.05
FBgn0032299	1	1	0.909528	4.65088e-05	0.204684	>0.05	-0.116436	>0.05
FBgn0039038	1	1	1.94909	3.86322e-05	0.960885	>0.05	0.338445	>0.05
FBgn0034154	1	1	0.634962	2.06479e-05	0.361789	>0.05	0.167175	>0.05
FBgn0033629	1	1	1.20736	1.88036e-05	-0.295877	>0.05	0.118175	>0.05
FBgn0039481	1	1	0.697453	1.73183e-05	0.47262	>0.05	0.489842	>0.05
FBgn0038079	1	1	0.731183	1.71718e-05	0.466261	>0.05	0.571819	>0.05
FBgn0001321	1	1	0.88458	1.71449e-05	-0.220175	>0.05	0.262291	>0.05
FBgn0041087	1	1	0.710647	1.43053e-05	0.350216	>0.05	-0.11479	>0.05
FBgn0259977	1	1	0.586853	1.34459e-05	0.194024	>0.05	-0.0292163	>0.05
FBgn0033667	1	1	1.25252	1.30616e-05	0.79178	>0.05	0.916495	>0.05
FBgn0000075	1	1	0.785794	8.89128e-06	0.556376	>0.05	0.105939	>0.05
FBgn0262631	1	1	0.642366	7.59377e-06	0.498453	>0.05	0.277502	>0.05
FBgn0052645	1	1	0.943362	4.41669e-06	0.591342	>0.05	-0.243912	>0.05
FBgn0036939	1	1	0.618871	3.65238e-06	0.368305	>0.05	-0.0316831	>0.05
FBgn0036628	1	1	1.29944	3.49168e-06	0.236011	>0.05	0.677104	>0.05
FBgn0052855	1	1	0.654351	2.44785e-06	0.11974	>0.05	-0.205743	>0.05
FBgn0038385	1	1	0.58929	1.5884e-06	0.350818	>0.05	0.205335	>0.05
FBgn0031935	1	1	0.868115	1.35503e-06	0.537034	>0.05	-0.169137	>0.05
FBgn0038960	1	1	1.23196	1.1541e-06	0.0849427	>0.05	0.403819	>0.05
FBgn0031829	1	1	1.89166	1.01126e-06	0.258932	>0.05	0.444255	>0.05
FBgn0040601	1	1	1.26418	7.56656e-07	0.712508	>0.05	0.23821	>0.05
FBgn0052447	1	1	2.32701	3.70866e-07	0.014693	>0.05	0.572993	>0.05
FBgn0038029	1	1	0.905181	2.04671e-07	0.0888478	>0.05	-0.0417278	>0.05
FBgn0034990	1	1	0.808864	9.14775e-08	0.443909	>0.05	0.576378	>0.05
FBgn0032405	1	1	0.592863	7.16398e-08	0.233887	>0.05	0.0601307	>0.05
FBgn0034972	1	1	0.865453	6.95061e-08	0.119694	>0.05	-0.208444	>0.05
FBgn0261535	1	1	0.642373	4.59059e-08	0.560739	>0.05	0.288202	>0.05
FBgn0023001	1	1	0.713018	3.69031e-08	0.407276	>0.05	0.475064	>0.05
FBgn0030159	1	1	2.07663	2.71884e-08	0.876392	>0.05	0.0974774	>0.05
FBgn0033968	1	1	1.0417	2.0845e-08	0.103047	>0.05	-0.135961	>0.05
FBgn0038063	1	1	0.657096	1.35448e-08	0.0532256	>0.05	0.178337	>0.05
FBgn0038422	1	1	0.766229	8.62083e-09	0.445125	>0.05	-0.173229	>0.05
FBgn0038309	1	1	2.15779	5.99483e-09	0.509747	>0.05	0.48068	>0.05
FBgn0031865	1	1	1.13354	5.84274e-09	0.32117	>0.05	0.158302	>0.05
FBgn0013953	1	1	0.977287	5.54341e-09	0.211301	>0.05	0.284515	>0.05
FBgn0043806	1	1	0.608958	1.42227e-09	0.167872	>0.05	-0.141819	>0.05
FBgn0038381	1	1	0.741538	6.64847e-10	0.250855	>0.05	-0.115208	>0.05
FBgn0033817	1	1	0.631431	5.00664e-10	0.254112	>0.05	-0.242623	>0.05
FBgn0039789	1	1	0.713378	1.07118e-10	0.296996	>0.05	0.175313	>0.05
FBgn0029508	1	1	0.595703	8.03816e-11	0.264906	>0.05	0.0613254	>0.05
FBgn0041604	1	1	0.601211	4.59369e-11	0.151526	>0.05	-0.126921	>0.05
FBgn0038149	1	1	0.592927	1.79173e-11	0.230464	>0.05	0.200549	>0.05
FBgn0069242	1	1	0.676643	1.20537e-11	0.508323	>0.05	0.338629	>0.05
FBgn0002306	1	1	0.609616	1.04052e-11	0.154446	>0.05	0.173416	>0.05
FBgn0030065	1	1	0.692323	6.78634e-12	0.209632	>0.05	-0.0578088	>0.05
FBgn0043783	1	1	0.954773	5.622e-12	0.342045	>0.05	0.0446527	>0.05
FBgn0031634	1	1	1.13829	5.1228e-12	0.495224	>0.05	0.152664	>0.05
FBgn0036484	1	1	0.60061	1.78063e-12	0.329719	>0.05	0.392349	>0.05
FBgn0263236	1	1	0.61535	4.66331e-13	0.0463539	>0.05	0.162746	>0.05
FBgn0032083	1	1	1.22586	3.67534e-13	0.283743	>0.05	0.387327	>0.05
FBgn0259918	1	1	0.680855	3.21463e-13	0.0373661	>0.05	-0.126881	>0.05
FBgn0033289	1	1	0.855862	1.9313e-13	0.356888	>0.05	-0.22585	>0.05
FBgn0041630	1	1	0.594743	1.58924e-13	0.133703	>0.05	0.106771	>0.05
FBgn0250848	1	1	0.626563	1.12697e-14	0.299407	>0.05	0.00102983	>0.05
FBgn0051352	1	1	0.599973	8.63996e-15	0.538492	>0.05	0.381664	>0.05
FBgn0259211	1	1	0.732556	1.13802e-15	-0.0680014	>0.05	0.165556	>0.05
FBgn0037896	1	1	0.771566	5.59765e-16	0.285253	>0.05	0.0751564	>0.05
FBgn0027844	1	1	0.826632	3.51851e-16	0.134186	>0.05	-0.0456401	>0.05
FBgn0034179	1	1	0.669934	3.07751e-16	0.345442	>0.05	0.450774	>0.05
FBgn0261714	1	1	0.599407	2.65392e-16	0.233537	>0.05	0.123451	>0.05
FBgn0035880	1	1	0.606277	1.26238e-16	0.120298	>0.05	0.188279	>0.05
FBgn0027570	1	1	0.87634	1.25261e-16	0.328045	>0.05	-0.252196	>0.05
FBgn0028622	1	1	0.779762	1.17466e-17	0.402621	>0.05	0.480395	>0.05
FBgn0024943	1	1	0.644162	5.56233e-18	0.213443	>0.05	0.145871	>0.05
FBgn0032897	1	1	0.669667	3.59073e-18	0.146371	>0.05	0.0569183	>0.05
FBgn0262537	1	1	1.08826	3.00897e-18	0.402771	>0.05	0.204451	>0.05
FBgn0000533	1	1	1.45481	7.99066e-19	0.184736	>0.05	0.275672	>0.05
FBgn0033710	1	1	0.668455	3.78841e-19	0.204643	>0.05	0.0956628	>0.05
FBgn0262539	1	1	1.76695	7.18296e-20	0.534056	>0.05	0.266541	>0.05
FBgn0025697	1	1	0.846317	2.48405e-21	0.452688	>0.05	0.451773	>0.05
FBgn0262035	1	1	1.14566	2.89528e-22	0.238276	>0.05	0.0972074	>0.05
FBgn0034860	1	1	0.8085	2.10982e-22	0.306829	>0.05	0.105454	>0.05
FBgn0000120	1	1	0.709954	1.30926e-22	0.221894	>0.05	0.143033	>0.05
FBgn0001263	1	1	0.738266	1.05565e-23	0.191094	>0.05	0.157304	>0.05
FBgn0031649	1	1	0.822835	6.79474e-24	0.436868	>0.05	0.347844	>0.05
FBgn0035308	1	1	1.30053	3.77886e-24	0.372381	>0.05	-0.136342	>0.05
FBgn0016123	1	1	0.910066	8.87338e-25	0.237949	>0.05	-0.00740061	>0.05
FBgn0034903	1	1	1.14192	1.27216e-25	0.379977	>0.05	0.0755564	>0.05
FBgn0037410	1	1	1.32914	9.51707e-26	0.23144	>0.05	0.230938	>0.05
FBgn0015541	1	1	0.829551	3.65702e-26	0.529917	>0.05	0.491419	>0.05
FBgn0069977	1	1	1.13148	1.64701e-28	0.442708	>0.05	0.132017	>0.05
FBgn0002938	1	1	0.835982	2.72105e-31	0.373761	>0.05	0.0770294	>0.05
FBgn0050054	1	1	1.09644	3.59494e-32	0.485196	>0.05	0.254491	>0.05
FBgn0000313	1	1	0.966481	5.58983e-41	0.504685	>0.05	0.0588052	>0.05
FBgn0000206	1	1	1.05622	9.48254e-42	0.341876	>0.05	0.00254304	>0.05
FBgn0004784	1	1	1.03838	3.42265e-45	0.435654	>0.05	0.205211	>0.05
FBgn0026314	1	1	1.30873	2.32848e-51	0.432069	>0.05	-0.0978804	>0.05
FBgn0086367	1	1	1.14738	4.83551e-53	0.497688	>0.05	0.196794	>0.05
FBgn0051871	1	1	0.977651	1.28786e-06	0.652699	0.00670895	-0.471318	>0.05
FBgn0032322	1	1	0.626673	0.00783033	0.738465	0.00427159	0.535559	>0.05
FBgn0037481	1	1	0.811212	4.0303e-05	0.628065	0.00372737	0.30231	>0.05
FBgn0039332	1	1	0.604863	>0.05	0.95725	0.00372221	-0.162183	>0.05
FBgn0013308	1	1	0.940935	0.00253139	1.31156	0.00328147	0.414816	>0.05
FBgn0053296	1	1	1.15335	1.79497e-10	0.617595	0.00296653	0.0779933	>0.05
FBgn0039272	1	1	0.415812	>0.05	0.661736	0.00210963	0.563477	>0.05
FBgn0038439	1	1	0.723968	>0.05	0.900818	0.00210461	0.333461	>0.05
FBgn0262620	1	1	0.956343	>0.05	1.77278	0.00195515	0.764248	>0.05
FBgn0263608	1	1	0.485422	>0.05	0.607414	0.0018734	0.474215	>0.05
FBgn0264385	1	1	0.545989	>0.05	1.19894	0.00147271	0.828439	>0.05
FBgn0038082	1	1	2.54954	>0.05	1.25841	0.00121441	0.211769	>0.05
FBgn0050284	1	1	1.18644	0.00255939	1.55691	0.00105446	0.384323	>0.05
FBgn0050083	1	1	1.42304	2.00513e-09	0.811759	0.000918773	-0.267172	>0.05
FBgn0031630	1	1	0.502467	>0.05	0.716279	0.000859688	0.519184	>0.05
FBgn0032362	1	1	0.599628	>0.05	1.62312	0.000820483	-0.400597	>0.05
FBgn0039060	1	1	0.497699	>0.05	0.863295	0.000599986	0.570575	>0.05
FBgn0037292	1	1	0.975852	1.10389e-09	0.612016	0.000490745	0.0164304	>0.05
FBgn0039202	1	1	0.962882	0.000666625	1.03649	0.00046167	0.36414	>0.05
FBgn0020258	1	1	0.852825	4.24314e-06	0.710279	0.000387981	0.328796	>0.05
FBgn0029990	1	1	0.764878	>0.05	1.10078	0.000348255	-0.0269611	>0.05
FBgn0030884	1	1	0.511614	>0.05	0.61158	0.000265371	0.214414	>0.05
FBgn0053926	1	1	0.201263	>0.05	0.779232	0.000255534	-0.222454	>0.05
FBgn0034588	1	1	0.355776	>0.05	0.75409	0.000240388	0.258451	>0.05
FBgn0023496	1	1	1.81417	1.39778e-14	1.24409	0.000146879	0.499967	>0.05
FBgn0051955	1	1	0.250148	>0.05	0.714087	0.000140711	0.0235554	>0.05
FBgn0034022	1	1	0.671187	0.00471515	1.07903	0.000112739	0.535879	>0.05
FBgn0085625	1	1	1.93969	4.3606e-22	0.769627	0.00010694	0.0840074	>0.05
FBgn0015032	1	1	0.557472	>0.05	0.754777	6.88905e-05	0.00201554	>0.05
FBgn0063497	1	1	0.360541	>0.05	0.819551	5.31719e-05	0.482529	>0.05
FBgn0039711	1	1	0.438986	>0.05	0.644753	3.86221e-05	0.504373	>0.05
FBgn0038874	1	1	0.531662	>0.05	0.623948	9.10899e-06	0.113534	>0.05
FBgn0033502	1	1	0.677747	1.02614e-08	0.598675	7.9218e-06	0.413008	>0.05
FBgn0025627	1	1	0.816013	0.00614332	1.36239	5.18474e-06	0.67743	>0.05
FBgn0033442	1	1	0.624976	0.00709431	1.05682	5.11717e-06	0.245953	>0.05
FBgn0037818	1	1	0.736216	4.73249e-06	0.887712	4.86233e-06	0.346708	>0.05
FBgn0050101	1	1	0.513747	>0.05	0.693611	4.61456e-06	0.567606	>0.05
FBgn0263132	1	1	0.899123	6.88081e-13	0.65275	4.09584e-06	0.423558	>0.05
FBgn0002733	1	1	0.355935	>0.05	0.727239	2.36416e-06	0.29916	>0.05
FBgn0036224	1	1	0.951242	3.15463e-15	0.59547	2.34903e-06	0.132046	>0.05
FBgn0263705	1	1	1.06143	1.23534e-15	0.628968	1.76143e-06	0.439435	>0.05
FBgn0038959	1	1	0.898899	6.28401e-10	0.644431	1.43055e-06	-0.147471	>0.05
FBgn0035904	1	1	0.353829	>0.05	0.803558	1.10069e-06	0.455741	>0.05
FBgn0033359	1	1	1.42429	1.75876e-08	1.55619	7.64055e-07	0.627926	>0.05
FBgn0034290	1	1	0.812435	0.000119079	1.06252	4.82728e-07	0.498945	>0.05
FBgn0260463	1	1	0.561219	>0.05	0.910396	7.32383e-08	0.366658	>0.05
FBgn0034275	1	1	1.28816	1.09984e-17	0.788382	2.7497e-08	0.533376	>0.05
FBgn0036380	1	1	1.22822	1.16667e-21	0.825581	1.3918e-08	0.575657	>0.05
FBgn0052195	1	1	0.411331	>0.05	0.671418	8.01806e-09	-0.102234	>0.05
FBgn0030766	1	1	0.365523	>0.05	0.625544	7.81672e-09	0.355799	>0.05
FBgn0069947	1	1	1.79738	1.3266e-43	0.766726	2.66273e-09	0.065506	>0.05
FBgn0040364	1	1	0.545836	>0.05	0.632411	1.06353e-09	0.0879415	>0.05
FBgn0034128	1	1	0.742617	3.762e-15	0.671567	2.08394e-11	0.052341	>0.05
FBgn0011693	1	1	0.834397	1.59447e-11	0.845273	1.48028e-11	0.438323	>0.05
FBgn0039920	1	1	0.612914	6.75875e-10	0.698489	1.02337e-11	0.499705	>0.05
FBgn0033775	1	1	0.376382	>0.05	0.780559	2.62328e-12	0.490591	>0.05
FBgn0033698	1	1	0.434685	>0.05	0.607614	7.48194e-13	0.416062	>0.05
FBgn0024315	1	1	0.497335	>0.05	0.592486	5.26348e-13	0.425903	>0.05
FBgn0038912	1	1	0.957204	7.60489e-34	0.589514	2.04656e-13	0.578128	>0.05
FBgn0040299	1	1	0.488408	>0.05	0.71925	1.97671e-13	0.501776	>0.05
FBgn0032752	1	1	0.494828	>0.05	0.733225	1.85144e-14	0.367173	>0.05
FBgn0035726	1	1	1.30259	3.85402e-62	0.605186	9.20285e-15	0.296815	>0.05
FBgn0250867	1	1	0.455021	>0.05	0.615509	4.10427e-15	0.553304	>0.05
FBgn0052082	1	1	0.971055	3.55638e-37	0.626255	4.03684e-16	0.480569	>0.05
FBgn0038665	1	1	1.09871	2.79516e-26	0.898244	2.29753e-17	0.313615	>0.05
FBgn0035942	1	1	0.922166	5.87415e-18	1.00339	5.94913e-19	0.430202	>0.05
FBgn0037635	1	1	0.46217	>0.05	1.17943	1.58339e-21	-0.0651173	>0.05
FBgn0086348	1	1	0.8294	4.92033e-19	1.06242	1.7793e-24	0.527521	>0.05
FBgn0085791	1	1	0.969953	0.000701328	0.548834	>0.05	0.747437	0.011047
FBgn0033501	1	1	1.27348	0.00620698	0.663951	>0.05	1.42015	0.010838
FBgn0050502	1	1	0.592706	>0.05	0.113611	>0.05	0.775253	0.00916007
FBgn0085790	1	1	0.548767	>0.05	0.233337	>0.05	0.705653	0.00875046
FBgn0053099	1	1	1.07426	>0.05	0.51644	>0.05	1.27714	0.00843586
FBgn0043069	1	1	0.709316	0.00778887	0.678045	>0.05	0.80254	0.00798303
FBgn0064912	1	1	0.983691	>0.05	0.983109	>0.05	1.17037	0.00739873
FBgn0026144	1	1	0.516704	>0.05	1.17989	0.000195487	0.835373	0.00646715
FBgn0036447	1	1	0.956223	>0.05	0.340089	>0.05	1.3265	0.00546023
FBgn0034264	1	1	1.48107	6.1677e-08	1.22877	2.12456e-05	0.804543	0.00508637
FBgn0035264	1	1	1.28076	1.74093e-07	0.818052	0.0025366	0.75819	0.00408337
FBgn0053092	1	1	0.954371	0.00278786	1.2645	0.00117284	1.14334	0.00386875
FBgn0038894	1	1	1.3293	5.57276e-06	0.955446	0.00242778	0.951251	0.00272546
FBgn0034558	1	1	0.726789	0.00487734	0.516272	>0.05	0.841387	0.00230365
FBgn0083984	1	1	0.599928	>0.05	0.272313	>0.05	0.773176	0.00227654
FBgn0040001	1	1	1.02257	1.48959e-06	1.06684	5.49141e-05	0.775809	0.00183457
FBgn0051704	1	1	1.34886	4.04615e-12	1.51532	2.52678e-15	0.592164	0.00155489
FBgn0031741	1	1	0.982563	9.33825e-07	0.437024	>0.05	0.676841	0.00147375
FBgn0036150	1	1	0.644979	4.91839e-05	0.762675	2.54092e-05	0.589659	0.00139859
FBgn0027106	1	1	0.678705	>0.05	1.12535	0.000126215	0.968828	0.0012651
FBgn0028841	1	1	1.40118	8.40439e-09	1.10097	7.82766e-06	0.882295	0.000716058
FBgn0037025	1	1	0.908093	0.00317939	0.555198	>0.05	1.10807	0.000627515
FBgn0034487	1	1	0.899247	1.37146e-05	0.742404	0.00067534	0.807692	0.00044027
FBgn0042206	1	1	0.709534	0.00546536	0.376297	>0.05	0.829815	0.000393234
FBgn0033422	1	1	0.529285	>0.05	1.15636	5.30034e-09	0.704848	0.000392507
FBgn0040900	1	1	0.830039	1.38791e-05	0.347038	>0.05	0.959411	0.000321491
FBgn0037164	1	1	1.7024	8.6604e-14	0.866084	0.000474423	0.918535	0.000243366
FBgn0025686	1	1	0.752545	1.13878e-06	0.848688	7.26845e-07	0.647778	0.000236442
FBgn0261269	1	1	1.00682	2.90868e-06	0.848557	0.000102797	0.818332	0.000152186
FBgn0259990	1	1	1.41193	2.46149e-07	0.907488	0.00153956	1.10818	6.94174e-05
FBgn0010424	1	1	0.685881	6.38446e-06	0.442082	>0.05	0.59055	6.10301e-05
FBgn0054057	1	1	0.823927	0.000100287	0.980915	2.43468e-05	0.949362	3.92077e-05
FBgn0039482	1	1	1.48871	2.23538e-14	0.761946	8.73089e-05	0.852597	3.18647e-05
FBgn0030137	1	1	0.666657	2.54537e-05	0.61363	0.000443562	0.735738	2.31504e-05
FBgn0032433	1	1	1.27283	2.70579e-16	1.05848	1.55073e-09	0.717842	1.9785e-05
FBgn0051115	1	1	1.00327	5.06518e-07	0.918061	0.000119634	1.01262	1.64778e-05
FBgn0264077	1	1	0.913611	1.9102e-08	0.667602	0.00019016	0.7406	1.52052e-05
FBgn0039480	1	1	0.662476	0.000386805	0.822636	3.60592e-05	0.93603	1.42741e-05
FBgn0035168	1	1	0.790531	9.70095e-06	0.45067	>0.05	0.876552	1.07106e-05
FBgn0035725	1	1	0.637132	1.85701e-07	0.79838	2.41908e-09	0.614366	3.17575e-06
FBgn0085732	1	1	0.514542	>0.05	0.376976	>0.05	0.595608	9.32847e-07
FBgn0039326	1	1	1.2505	3.12021e-26	0.691705	9.31383e-08	0.637909	7.90768e-07
FBgn0031320	1	1	0.940283	1.38924e-13	0.645384	2.44899e-06	0.689914	6.2085e-07
FBgn0261505	1	1	0.58393	>0.05	0.732995	6.60021e-09	0.631274	4.42714e-07
FBgn0260479	1	1	0.650252	0.000116148	0.292167	>0.05	0.964813	3.60803e-07
FBgn0003515	1	1	0.8926	2.11034e-12	0.633444	1.03871e-06	0.648603	2.09872e-07
FBgn0033904	1	1	0.540484	>0.05	0.911255	1.80423e-14	0.618411	8.19699e-08
FBgn0034053	1	1	1.16288	2.3822e-21	-0.581826	>0.05	0.820913	4.84207e-08
FBgn0038769	1	1	0.856645	1.1227e-07	1.12839	3.19538e-09	1.01002	2.60542e-08
FBgn0038986	1	1	0.968411	0.000896328	0.750054	0.0077408	1.40907	1.20609e-08
FBgn0262741	1	1	0.698025	4.34839e-08	1.03161	8.92894e-13	0.819586	1.01019e-08
FBgn0032614	1	1	0.742389	1.05313e-14	0.695672	1.48957e-11	0.608579	5.41749e-09
FBgn0050466	1	1	0.64044	9.92476e-07	0.69729	5.14987e-07	0.792426	5.28948e-09
FBgn0027617	1	1	0.667413	5.26432e-06	0.782219	9.8873e-07	0.935502	4.05236e-09
FBgn0038993	1	1	0.92404	5.12311e-08	0.994725	9.58185e-08	1.12949	2.27094e-09
FBgn0051869	1	1	0.619809	5.57666e-12	0.553979	>0.05	0.588443	1.10707e-09
FBgn0030629	1	1	0.91836	6.59036e-06	0.632843	0.0052707	1.35469	7.92142e-10
FBgn0031302	1	1	0.804772	1.73424e-08	0.789237	1.00099e-06	0.996247	6.79277e-10
FBgn0033174	1	1	0.788607	1.94321e-05	0.591737	0.00213102	1.20025	1.60236e-10
FBgn0032843	1	1	0.792293	8.3666e-08	0.728538	4.88256e-06	1.02712	8.8756e-11
FBgn0037721	1	1	1.14877	3.53628e-33	0.626527	5.46543e-10	0.66723	4.46657e-11
FBgn0033539	1	1	0.613272	2.83847e-11	0.516177	>0.05	0.639821	3.14707e-11
FBgn0029835	1	1	0.862347	1.4626e-11	0.748364	1.25397e-07	0.922124	2.99166e-11
FBgn0051469	1	1	0.843863	9.93836e-07	0.815539	8.88858e-06	1.15801	1.75249e-11
FBgn0263986	1	1	0.928851	2.93134e-10	1.22857	4.17793e-15	0.998943	1.27224e-11
FBgn0040507	1	1	0.739434	1.05833e-12	0.778798	7.48213e-12	0.767917	4.6963e-12
FBgn0034380	1	1	0.72204	1.07267e-14	0.580184	>0.05	0.686385	4.41456e-12
FBgn0034931	1	1	0.911301	2.59769e-09	0.944492	6.46029e-08	1.13027	2.66774e-12
FBgn0037730	1	1	0.761263	1.31152e-07	0.684299	5.83646e-06	1.0495	2.14888e-12
FBgn0035338	1	1	0.500181	>0.05	0.530558	>0.05	0.653405	1.10571e-12
FBgn0021761	1	1	0.529729	>0.05	0.467401	>0.05	0.711339	8.477e-13
FBgn0038462	1	1	1.2626	7.04218e-35	1.02996	1.86051e-21	0.776219	4.38404e-13
FBgn0033875	1	1	0.533174	>0.05	0.61054	3.38064e-08	0.810196	2.03995e-13
FBgn0053158	1	1	0.619608	3.61728e-08	0.573268	>0.05	0.876971	2.07272e-14
FBgn0034218	1	1	0.789813	3.69908e-17	0.723717	9.06157e-14	0.761956	1.44346e-14
FBgn0051036	1	1	0.944968	1.52823e-22	0.494705	>0.05	0.775525	9.79164e-15
FBgn0028737	1	1	0.675025	9.0787e-16	0.73696	2.21265e-18	0.668408	1.78053e-15
FBgn0050295	1	1	0.746054	7.64083e-15	0.762376	1.076e-13	0.797136	1.19004e-15
FBgn0042173	1	1	0.552971	>0.05	0.785825	4.08096e-16	0.791004	3.01786e-16
FBgn0050263	1	1	0.635032	5.84244e-11	0.378987	>0.05	0.868907	2.61937e-16
FBgn0041180	1	1	0.468338	>0.05	0.842596	1.32458e-29	0.615532	7.8892e-17
FBgn0051216	1	1	1.1705	3.63461e-14	0.686876	4.96115e-06	1.33773	6.03307e-18
FBgn0040817	1	1	0.607516	5.1874e-10	0.526173	>0.05	0.956533	1.59442e-20
FBgn0013305	1	1	0.485908	>0.05	0.663209	5.00854e-19	0.724617	1.79271e-22
FBgn0003249	1	1	0.633782	3.06488e-18	0.664297	2.47543e-20	0.707398	7.50767e-23
FBgn0000566	1	1	0.849663	2.47034e-18	0.628737	1.90737e-10	0.987356	3.11686e-24
FBgn0053126	1	1	0.874497	1.7236e-17	0.982569	2.13907e-20	1.0816	2.71332e-24
FBgn0038679	1	1	0.719303	4.02701e-16	0.680047	2.96039e-14	0.913948	2.03911e-24
FBgn0033052	1	1	0.800367	2.5152e-24	0.788861	4.05111e-22	0.914768	1.15028e-29
FBgn0034013	1	1	1.0489	5.12382e-33	1.10139	2.42489e-32	1.0566	2.10964e-30
FBgn0000723	1	1	0.897965	3.70306e-32	0.802617	1.20452e-25	0.896481	1.5067e-31
FBgn0000711	1	1	1.10526	2.80163e-49	0.854458	3.67881e-29	0.902368	2.67442e-32
FBgn0030643	2	1	3.69212	0.00456318	0.398144	>0.05	1.5124	>0.05
FBgn0035124	2	1	2.39207	0.00367041	1.21376	>0.05	1.08773	>0.05
FBgn0033158	2	1	2.42143	0.00206787	1.3083	>0.05	1.97305	>0.05
FBgn0041229	2	1	2.15157	0.00120872	0.365402	>0.05	1.41163	>0.05
FBgn0015001	2	1	2.32399	0.000734494	0.53867	>0.05	1.13022	>0.05
FBgn0034863	2	1	3.61731	0.00016455	3.07715	0.00678454	0.844698	>0.05
FBgn0037594	2	1	3.51088	8.93138e-10	1.81554	0.0014216	0.414221	>0.05
FBgn0036214	2	1	1.2639	>0.05	2.3419	0.000786977	1.00153	>0.05
FBgn0037415	2	1	2.81226	3.07203e-19	1.07166	0.000711415	0.396125	>0.05
FBgn0262540	2	1	2.26647	5.77715e-15	1.32666	6.77341e-05	0.508268	>0.05
FBgn0037126	2	1	2.38193	2.95026e-23	1.38415	7.1587e-07	0.410351	>0.05
FBgn0017448	2	1	1.24292	>0.05	0.731157	>0.05	3.27957	0.0126048
FBgn0039091	2	1	1.47713	>0.05	1.6183	>0.05	3.89519	0.0112557
FBgn0031423	2	1	0.507522	>0.05	2.22436	0.00832598	1.89498	0.0110152
FBgn0038525	2	1	3.75205	9.34336e-29	0.721669	>0.05	0.814534	0.00913277
FBgn0263656	2	1	1.20169	0.00157596	1.68075	6.30439e-05	1.24434	0.00724406
FBgn0034052	2	1	1.56716	>0.05	0.842243	>0.05	2.47496	0.00429574
FBgn0050087	2	1	1.29925	>0.05	4.42543	0.000467271	2.33554	0.00388871
FBgn0259849	2	1	2.10029	4.92977e-07	2.77416	2.9095e-07	1.36194	0.0033206
FBgn0021767	2	1	2.63335	>0.05	1.21838	>0.05	2.27131	0.0026361
FBgn0051659	2	1	1.49271	>0.05	1.56546	>0.05	2.19075	0.00215995
FBgn0037487	2	1	1.18552	0.00383285	1.49465	0.000174526	1.23112	0.00208449
FBgn0042086	2	1	1.07597	>0.05	2.02093	0.00106033	2.03483	0.00169394
FBgn0039694	2	1	1.78136	>0.05	2.01063	0.00560909	1.85237	0.00140687
FBgn0032869	2	1	1.25649	>0.05	3.57369	0.000557636	2.8804	0.00136883
FBgn0038602	2	1	2.84671	2.24019e-06	1.79595	0.0028089	2.01314	0.00119062
FBgn0050018	2	1	2.42958	1.23937e-07	2.01876	0.000576503	2.03182	0.000965615
FBgn0037829	2	1	2.24762	0.000891031	2.32201	0.00116887	2.63382	0.000773145
FBgn0263655	2	1	1.58867	0.000306514	0.427172	>0.05	1.71993	0.000460535
FBgn0003046	2	1	1.12659	>0.05	1.21041	0.00248894	1.40349	0.000394466
FBgn0033154	2	1	1.29698	0.00416094	1.7036	0.00418051	1.96622	0.000302224
FBgn0250833	2	1	1.17504	0.00337334	1.2136	>0.05	1.81613	0.000252143
FBgn0035861	2	1	2.43833	5.05753e-07	2.73442	1.16801e-06	2.0125	0.000134786
FBgn0034382	2	1	1.66633	4.60716e-05	1.41579	0.00091767	1.75494	9.63493e-05
FBgn0033594	2	1	2.09414	>0.05	0.837378	>0.05	3.61767	7.53383e-05
FBgn0033997	2	1	2.27487	9.42868e-07	1.63927	0.00185307	2.23358	6.90297e-05
FBgn0264563	2	1	1.1306	>0.05	1.77296	0.0020899	2.16171	4.66285e-05
FBgn0050281	2	1	2.0244	4.17454e-11	2.02711	2.60135e-09	1.28582	3.41175e-05
FBgn0050125	2	1	2.5141	4.77096e-07	1.60849	0.00543679	2.32981	3.34203e-05
FBgn0031920	2	1	1.23323	0.000686278	1.76471	9.22545e-06	1.51534	3.26809e-05
FBgn0050121	2	1	2.06983	3.10385e-06	1.39507	0.00331684	2.0603	3.23914e-05
FBgn0261835	2	1	0.74514	>0.05	0.804073	>0.05	4.09737	2.96639e-05
FBgn0040965	2	1	1.38059	1.23248e-14	1.66746	6.10938e-17	0.892587	1.3183e-05
FBgn0039523	2	1	2.05533	3.76734e-16	1.03707	1.46958e-05	1.17026	1.28324e-05
FBgn0050280	2	1	2.11854	1.59027e-12	1.67858	4.42579e-07	1.40372	1.16525e-05
FBgn0034383	2	1	1.71784	1.55265e-05	1.51398	0.000805265	2.17975	1.162e-05
FBgn0038047	2	1	1.22943	0.000205312	0.883851	>0.05	1.60246	5.49733e-06
FBgn0051954	2	1	1.83547	0.000546652	2.02712	7.41885e-06	1.52107	2.86046e-06
FBgn0033949	2	1	1.71978	6.0551e-29	1.79967	6.23936e-23	0.91798	2.67956e-06
FBgn0038221	2	1	1.43518	0.00110664	0.837126	>0.05	2.20029	1.27067e-06
FBgn0039616	2	1	1.50076	0.00082281	0.652892	>0.05	2.58883	5.12539e-07
FBgn0038252	2	1	1.57271	0.000592223	1.42776	>0.05	3.18515	3.11934e-07
FBgn0050090	2	1	1.15163	0.000663804	0.837578	>0.05	1.94579	1.41435e-07
FBgn0032848	2	1	1.13971	8.24876e-07	1.33512	3.05499e-06	1.44305	1.31222e-07
FBgn0032406	2	1	2.72444	1.3956e-13	1.36487	0.000133072	2.52433	8.89285e-08
FBgn0014019	2	1	3.4521	1.53815e-47	1.44335	4.15478e-11	1.21642	2.08872e-08
FBgn0050082	2	1	1.73739	6.21947e-10	1.99761	8.634e-12	1.59252	1.04707e-08
FBgn0052476	2	1	1.43637	7.11973e-05	1.727	3.21762e-06	2.22973	3.78374e-09
FBgn0035151	2	1	1.3942	5.08635e-07	1.34009	2.71996e-05	1.74919	3.33538e-09
FBgn0033204	2	1	0.399719	>0.05	2.92515	8.06773e-14	2.32323	1.46031e-09
FBgn0037217	2	1	2.12388	3.47802e-30	1.48033	6.29282e-11	1.35475	5.29648e-10
FBgn0033423	2	1	1.32905	1.44094e-12	1.56822	1.51074e-13	1.33526	4.69804e-10
FBgn0263321	2	1	1.03406	0.00173598	2.02822	9.71339e-11	1.94162	3.85778e-10
FBgn0030904	2	1	0.0127654	>0.05	3.92052	1.2946e-10	3.33764	3.75351e-11
FBgn0085194	2	1	2.76734	3.00823e-42	1.78539	1.45622e-14	1.40562	2.76144e-11
FBgn0010041	2	1	1.02417	>0.05	2.36822	1.31768e-22	1.57787	9.72388e-12
FBgn0031405	2	1	2.09222	1.899e-08	2.15886	1.20176e-09	2.44478	4.17765e-12
FBgn0032908	2	1	1.41015	7.00766e-14	1.59209	1.09566e-12	1.58514	3.21121e-12
FBgn0033697	2	1	1.74153	5.29104e-28	1.31188	2.41935e-16	1.18423	1.80121e-12
FBgn0053460	2	1	1.05658	0.000171613	0.999752	0.00034707	1.77521	7.72196e-13
FBgn0262577	2	1	1.06113	0.00150807	1.87918	6.77402e-07	3.44581	5.16629e-13
FBgn0010222	2	1	0.993302	1.892e-05	1.57529	6.61486e-12	1.66487	4.39906e-13
FBgn0032507	2	1	1.36164	1.90965e-11	2.40103	1.69508e-27	1.74191	1.80389e-13
FBgn0033668	2	1	1.66488	4.99578e-41	1.32973	5.2543e-22	0.891985	1.10574e-13
FBgn0034647	2	1	1.03185	0.0014155	2.13501	2.2832e-11	2.36244	7.771e-14
FBgn0013772	2	1	2.28669	7.56094e-26	1.78309	2.37878e-17	1.63099	2.38022e-14
FBgn0033518	2	1	0.750174	>0.05	1.46791	1.50983e-05	2.70005	1.79153e-14
FBgn0004777	2	1	2.81004	1.48193e-39	2.56836	4.03199e-26	1.96601	9.48314e-16
FBgn0032856	2	1	1.42663	5.45854e-20	1.21491	3.72801e-12	1.5594	3.1805e-16
FBgn0051755	2	1	1.9736	2.12213e-20	1.73962	2.32402e-13	2.09809	8.50715e-17
FBgn0039316	2	1	0.439892	>0.05	2.75375	4.2446e-15	3.02615	9.29381e-18
FBgn0034030	2	1	2.28415	1.5533e-20	1.89262	4.89871e-12	2.39575	2.9268e-18
FBgn0030591	2	1	2.07964	8.35733e-18	1.61106	7.11705e-09	2.8029	2.53067e-18
FBgn0035985	2	1	1.03996	1.68171e-06	1.19859	1.84786e-08	1.96987	5.74576e-20
FBgn0034335	2	1	0.356025	>0.05	2.61453	3.62768e-11	3.96402	2.47998e-21
FBgn0051436	2	1	1.84555	1.74265e-49	1.2918	1.13755e-22	1.26596	8.41673e-24
FBgn0029507	2	1	0.65027	0.000916964	2.09331	6.03843e-26	2.00854	1.41538e-24
FBgn0033593	2	1	1.50336	3.63065e-27	0.931754	7.63516e-12	1.38216	8.49096e-25
FBgn0033696	2	1	1.93199	1.20104e-21	1.97161	2.19248e-22	2.27255	2.50873e-26
FBgn0029881	2	1	1.62469	1.23993e-43	1.52397	2.20535e-37	1.26018	1.07557e-26
FBgn0040837	2	1	0.997191	1.07506e-05	2.24237	8.26872e-24	2.27782	1.00236e-27
FBgn0014380	2	1	1.17138	8.00309e-27	1.17765	3.81206e-24	1.35699	7.97801e-33
FBgn0032906	2	1	0.700927	0.000714943	1.44965	7.43453e-12	2.47434	8.59437e-35
FBgn0033153	2	1	0.78332	0.000476415	2.35533	3.40081e-25	2.86184	1.02999e-35
FBgn0032609	2	1	2.13955	7.11072e-55	1.80996	1.09421e-31	2.04167	3.96977e-36
FBgn0003082	2	1	1.18331	1.16607e-36	1.40989	5.13008e-46	1.281	5.47653e-38
FBgn0005664	2	1	1.45521	5.14141e-22	1.38969	6.97481e-12	2.11759	1.39798e-40
FBgn0033215	2	1	1.1083	8.70382e-05	2.12272	2.79464e-19	3.271	1.99625e-41
FBgn0039479	2	1	1.42688	9.96081e-31	1.73771	5.7937e-38	1.96482	5.15518e-42
FBgn0010395	2	1	0.858452	0.00022433	2.81704	1.97281e-31	3.17774	9.30912e-43
FBgn0036619	2	1	2.16507	3.95813e-66	1.85078	3.97212e-47	1.85175	4.99101e-46
FBgn0010038	2	1	1.04234	2.65339e-07	1.90488	2.86844e-48	1.94957	4.70267e-52
FBgn0034741	2	1	1.53283	0.000373862	2.1905	2.43715e-38	2.1866	2.97855e-53
FBgn0030001	2	1	1.20438	4.64251e-05	0.835895	0.000507427	2.94903	1.0904e-58
FBgn0015037	2	1	0.953465	7.04017e-23	1.8445	1.12629e-81	1.77887	1.38695e-76
FBgn0032230	2	1	2.33392	3.62625e-137	1.93606	1.69314e-91	1.80072	4.28602e-82
FBgn0030349	2	1	1.6582	8.70862e-106	1.68325	4.97446e-107	1.92754	3.17067e-138
FBgn0035604	3	1	4.09511	0.00682498	-0.121031	>0.05	2.27957	>0.05
FBgn0039246	3	1	2.30402	0.00644971	2.16788	>0.05	3.31023	>0.05
FBgn0263499	3	1	3.78366	2.41229e-05	1.83405	>0.05	1.52229	>0.05
FBgn0030107	3	1	4.31523	3.92514e-06	1.71659	>0.05	1.48841	>0.05
FBgn0032969	3	1	1.7667	>0.05	2.25197	>0.05	3.80432	0.00977627
FBgn0263869	3	1	2.99971	0.000274088	2.44147	0.00869854	2.51056	0.00923607
FBgn0038731	3	1	2.18306	>0.05	1.70609	>0.05	3.98921	0.00492109
FBgn0051231	3	1	4.85286	0.000562172	3.05461	0.00262337	3.20402	0.00307577
FBgn0042179	3	1	3.05789	0.000851583	1.64032	>0.05	3.20702	0.00148059
FBgn0038484	3	1	2.68834	>0.05	3.1118	>0.05	4.01282	0.000998876
FBgn0039310	3	1	1.82264	>0.05	2.60004	0.00374861	4.49994	0.000227208
FBgn0038163	3	1	2.92168	1.50375e-07	1.74405	0.00254836	2.60218	4.45906e-05
FBgn0028855	3	1	3.57121	8.07795e-22	2.48778	3.98197e-06	2.09758	1.07983e-05
FBgn0053471	3	1	2.88377	0.000161639	2.34804	0.00379133	4.15644	9.96985e-06
FBgn0034374	3	1	4.42273	2.1781e-06	4.25278	1.16128e-05	5.37265	2.31238e-06
FBgn0261526	3	1	1.07554	>0.05	2.32084	7.99565e-05	5.15954	1.68506e-07
FBgn0051686	3	1	2.51476	>0.05	2.24567	0.000408429	3.41646	4.28647e-08
FBgn0262150	3	1	2.49116	3.08986e-06	1.39713	>0.05	3.55154	9.67618e-10
FBgn0038727	3	1	3.18736	2.85222e-13	2.55716	3.44117e-09	3.41048	4.17864e-13
FBgn0033362	3	1	6.41676	2.58435e-28	6.69967	2.93545e-20	4.4669	2.57967e-14
FBgn0035941	3	1	2.6162	5.1206e-15	2.27105	8.49578e-11	3.07582	2.86731e-15
FBgn0053542	3	1	3.42273	>0.05	2.0303	1.48396e-06	3.88931	6.50004e-23
FBgn0034785	3	1	6.82981	9.37538e-43	3.89568	1.55931e-24	5.24427	4.94308e-31
FBgn0032289	3	1	5.2507	3.93031e-48	4.63088	1.23788e-30	4.82935	6.68931e-32
FBgn0031426	3	1	5.40705	1.44545e-62	4.22202	1.31513e-30	4.83822	1.63809e-36
FBgn0051606	3	1	3.11451	1.37114e-18	3.10329	1.85501e-30	4.10327	2.79407e-49
FBgn0034499	3	1	8.06215	6.46714e-211	4.41151	1.19416e-69	4.71131	1.09289e-55
FBgn0038292	3	1	2.62201	1.97834e-58	2.53704	7.06944e-47	2.97628	5.24368e-62
FBgn0262111	3	1	3.2173	5.67257e-81	2.05249	1.74851e-29	3.00289	2.5105e-62
FBgn0030300	3	1	5.21184	9.77764e-115	3.35808	1.26359e-50	4.30194	6.04061e-70
FBgn0039255	3	1	4.69601	2.52708e-47	4.28368	9.75402e-40	5.89567	3.10683e-74
FBgn0086673	3	1	3.04349	5.95532e-129	2.53048	1.05097e-74	2.62535	2.09591e-78
FBgn0261429	3	1	3.494	4.94052e-121	3.42827	1.32075e-99	2.99522	8.89473e-86
FBgn0261277	3	1	4.06118	4.73502e-236	3.02882	7.47862e-128	3.03654	4.57403e-126
FBgn0038676	3	1	6.49768	4.29092e-247	4.68251	1.4614e-145	4.6696	1.83699e-136
FBgn0035943	3	1	3.40682	3.41327e-213	3.108	2.02308e-166	2.77947	2.90516e-137
FBgn0038290	3	1	4.3994	4.53383e-212	3.50887	1.18715e-146	4.24593	1.81592e-194
FBgn0034253	3	1	2.80609	1.5759e-187	2.29881	2.01014e-121	3.2607	5.87781e-219
FBgn0038291	3	1	4.01329	0	3.19129	2.71221e-227	4.04172	0
FBgn0052475	3	1	8.00405	0	4.69139	0	5.75174	0
FBgn0045474	4	2	-0.995439	0.00779253	-0.89669	>0.05	-0.661703	>0.05
FBgn0052205	4	2	-1.09704	0.00772873	-0.559698	>0.05	0.385392	>0.05
FBgn0263838	4	2	-0.696747	0.00724334	-0.576428	>0.05	-0.623746	>0.05
FBgn0034965	4	2	-0.710728	0.00721937	-0.617165	>0.05	-0.469063	>0.05
FBgn0035949	4	2	-4.05389	0.00661916	2.43421	>0.05	-0.177967	>0.05
FBgn0085404	4	2	-0.737952	0.00655352	-0.599111	>0.05	-0.457332	>0.05
FBgn0034047	4	2	-2.84704	0.00643553	-0.0290513	>0.05	1.24282	>0.05
FBgn0038390	4	2	-0.843565	0.00631105	-0.101267	>0.05	0.384889	>0.05
FBgn0054054	4	2	-1.22706	0.00587653	0.51483	>0.05	-0.206993	>0.05
FBgn0031219	4	2	-1.1584	0.00571598	0.0626531	>0.05	-0.936563	>0.05
FBgn0041156	4	2	-0.806759	0.00550213	-0.378207	>0.05	-0.207657	>0.05
FBgn0046776	4	2	-0.83943	0.00549945	-0.613426	>0.05	-0.550788	>0.05
FBgn0262142	4	2	-0.902347	0.00532211	0.346411	>0.05	-0.107034	>0.05
FBgn0004190	4	2	-0.817372	0.00528953	-0.60724	>0.05	-0.718834	>0.05
FBgn0027788	4	2	-1.08073	0.00517999	-0.710732	>0.05	-0.0871898	>0.05
FBgn0035711	4	2	-0.83045	0.0051594	-0.32964	>0.05	0.377525	>0.05
FBgn0003525	4	2	-1.93188	0.00506009	0.326493	>0.05	0.0537697	>0.05
FBgn0035279	4	2	-1.33372	0.00499912	-0.138421	>0.05	0.443664	>0.05
FBgn0262945	4	2	-1.71296	0.00444178	-0.274306	>0.05	0.294636	>0.05
FBgn0250835	4	2	-0.587615	0.00433472	-0.412052	>0.05	-0.318519	>0.05
FBgn0040253	4	2	-1.37417	0.00413836	-1.06292	>0.05	0.374836	>0.05
FBgn0038909	4	2	-0.751751	0.0041068	-0.307803	>0.05	-0.0627643	>0.05
FBgn0034737	4	2	-0.749088	0.00360638	0.19002	>0.05	-0.308077	>0.05
FBgn0260642	4	2	-1.22128	0.00348733	-1.05418	>0.05	-0.117925	>0.05
FBgn0015625	4	2	-0.895107	0.00331958	-0.858694	>0.05	-0.539408	>0.05
FBgn0031918	4	2	-1.19699	0.00329266	-0.963419	>0.05	-0.822853	>0.05
FBgn0051514	4	2	-0.932624	0.00319948	-0.79403	>0.05	-0.333331	>0.05
FBgn0264390	4	2	-0.814068	0.00309404	-0.168	>0.05	-0.419311	>0.05
FBgn0027513	4	2	-0.877394	0.00302375	-0.589142	>0.05	0.107837	>0.05
FBgn0050099	4	2	-0.687327	0.00297333	-0.612542	>0.05	-0.2007	>0.05
FBgn0052511	4	2	-1.3655	0.00291094	-0.948622	>0.05	0.132734	>0.05
FBgn0261998	4	2	-1.48191	0.00288337	-0.987786	>0.05	-0.00954063	>0.05
FBgn0001216	4	2	-0.742782	0.00276802	-0.573007	>0.05	0.109684	>0.05
FBgn0250821	4	2	-1.67832	0.00268467	-1.03149	>0.05	-0.250504	>0.05
FBgn0035040	4	2	-0.876198	0.00268131	-0.6087	>0.05	-0.146818	>0.05
FBgn0261832	4	2	-1.21149	0.00248467	-0.596506	>0.05	-0.698884	>0.05
FBgn0003701	4	2	-0.877303	0.00237106	-0.0326412	>0.05	-0.0238359	>0.05
FBgn0034758	4	2	-1.64248	0.00216662	0.21109	>0.05	0.311661	>0.05
FBgn0035138	4	2	-1.46353	0.00205314	-0.94408	>0.05	-0.482678	>0.05
FBgn0036589	4	2	-0.647694	0.00190115	-0.0899057	>0.05	-0.570738	>0.05
FBgn0035856	4	2	-1.28106	0.00184734	-0.770149	>0.05	-0.332168	>0.05
FBgn0028939	4	2	-1.17938	0.00184256	-0.0441221	>0.05	-0.351019	>0.05
FBgn0261514	4	2	-2.2616	0.00155393	-0.243109	>0.05	0.756164	>0.05
FBgn0030839	4	2	-0.664694	0.00151269	-0.110382	>0.05	-0.00981147	>0.05
FBgn0262682	4	2	-0.73251	0.00132441	-0.313776	>0.05	0.304036	>0.05
FBgn0261976	4	2	-0.717846	0.00129256	-0.377377	>0.05	-0.340417	>0.05
FBgn0013348	4	2	-1.26405	0.00120167	-0.935894	>0.05	-0.781776	>0.05
FBgn0035917	4	2	-0.669453	0.00109931	-0.131671	>0.05	0.275092	>0.05
FBgn0039881	4	2	-0.798672	0.000964948	-0.585519	>0.05	-0.34165	>0.05
FBgn0263974	4	2	-0.615851	0.000895065	-0.552633	>0.05	-0.542794	>0.05
FBgn0035982	4	2	-1.06383	0.000788176	-0.505304	>0.05	-0.308559	>0.05
FBgn0003889	4	2	-0.960341	0.000712418	-0.563784	>0.05	-0.332165	>0.05
FBgn0035960	4	2	-0.616614	0.000709766	-0.121082	>0.05	-0.432387	>0.05
FBgn0034323	4	2	-1.71826	0.00067033	-0.892708	>0.05	0.0705627	>0.05
FBgn0037547	4	2	-2.12893	0.000506537	-0.545037	>0.05	0.030132	>0.05
FBgn0003507	4	2	-0.675382	0.000469021	-0.239148	>0.05	0.266929	>0.05
FBgn0052107	4	2	-0.597524	0.00039657	-0.431025	>0.05	-0.36341	>0.05
FBgn0031393	4	2	-0.649839	0.000284442	-0.526502	>0.05	-0.393719	>0.05
FBgn0038142	4	2	-2.06928	0.000274168	-0.973728	>0.05	-0.0470253	>0.05
FBgn0000046	4	2	-0.863713	0.000226957	-0.537262	>0.05	-0.144569	>0.05
FBgn0250819	4	2	-0.643503	0.000207179	-0.455565	>0.05	-0.4201	>0.05
FBgn0052695	4	2	-0.735114	0.000200446	-0.239206	>0.05	0.351354	>0.05
FBgn0039348	4	2	-0.97214	0.000158776	-0.28157	>0.05	0.143087	>0.05
FBgn0039501	4	2	-0.69049	0.000147636	-0.235051	>0.05	-0.534316	>0.05
FBgn0023091	4	2	-0.906745	0.000138448	-0.743552	>0.05	-0.547237	>0.05
FBgn0039017	4	2	-0.847752	0.000129551	-0.307758	>0.05	-0.540471	>0.05
FBgn0052846	4	2	-0.596543	0.00011591	-0.32093	>0.05	-0.394249	>0.05
FBgn0039319	4	2	-0.845038	0.000107807	-0.393436	>0.05	-0.422896	>0.05
FBgn0034804	4	2	-0.596301	9.62071e-05	-0.369226	>0.05	-0.269548	>0.05
FBgn0003372	4	2	-0.652769	9.56187e-05	-0.0969137	>0.05	-0.0585167	>0.05
FBgn0002789	4	2	-0.594785	9.03187e-05	-0.410121	>0.05	-0.211979	>0.05
FBgn0041709	4	2	-1.87963	8.61668e-05	-0.317648	>0.05	-0.0830867	>0.05
FBgn0037999	4	2	-0.713828	7.12733e-05	-0.170764	>0.05	0.459275	>0.05
FBgn0032896	4	2	-0.741766	7.05893e-05	-0.176218	>0.05	0.376179	>0.05
FBgn0065110	4	2	-1.7937	6.90772e-05	-0.661013	>0.05	-0.605824	>0.05
FBgn0034012	4	2	-0.605838	6.64652e-05	-0.123518	>0.05	-0.304676	>0.05
FBgn0026257	4	2	-0.61819	6.59236e-05	-0.10521	>0.05	0.174783	>0.05
FBgn0028561	4	2	-1.62153	6.56433e-05	-0.143722	>0.05	-0.26411	>0.05
FBgn0014863	4	2	-0.848231	5.24825e-05	-0.529469	>0.05	-0.280484	>0.05
FBgn0037304	4	2	-0.694184	4.51873e-05	-0.372157	>0.05	-0.184836	>0.05
FBgn0264489	4	2	-0.700568	3.26445e-05	-0.321492	>0.05	-0.119626	>0.05
FBgn0038247	4	2	-1.06265	2.71415e-05	-0.426655	>0.05	0.0964508	>0.05
FBgn0051374	4	2	-0.61908	1.84829e-05	-0.338384	>0.05	0.0317336	>0.05
FBgn0005666	4	2	-0.852501	1.6304e-05	-0.463051	>0.05	-0.506184	>0.05
FBgn0029924	4	2	-0.624251	1.60111e-05	-0.439471	>0.05	-0.357503	>0.05
FBgn0037850	4	2	-0.877333	1.3942e-05	-0.112893	>0.05	-0.28823	>0.05
FBgn0038470	4	2	-0.803139	1.33212e-05	-0.131823	>0.05	-0.235895	>0.05
FBgn0004028	4	2	-0.732481	7.78766e-06	-0.532984	>0.05	-0.451108	>0.05
FBgn0261989	4	2	-1.66678	7.4756e-06	0.00776167	>0.05	-0.929563	>0.05
FBgn0051956	4	2	-2.27449	7.21797e-06	-1.06421	>0.05	0.887368	>0.05
FBgn0034543	4	2	-0.639155	7.18648e-06	-0.577917	>0.05	-0.224868	>0.05
FBgn0034412	4	2	-0.589343	6.99752e-06	-0.262134	>0.05	0.0605568	>0.05
FBgn0086906	4	2	-0.637393	5.90446e-06	-0.489669	>0.05	-0.584674	>0.05
FBgn0052602	4	2	-0.815185	5.5242e-06	-0.426383	>0.05	-0.331283	>0.05
FBgn0037611	4	2	-0.716796	5.0279e-06	-0.465112	>0.05	-0.301155	>0.05
FBgn0041160	4	2	-1.02277	4.65271e-06	-0.561411	>0.05	0.577451	>0.05
FBgn0010317	4	2	-0.717872	4.15614e-06	-0.381191	>0.05	-0.24624	>0.05
FBgn0034439	4	2	-0.638365	3.54538e-06	-0.476415	>0.05	-0.190516	>0.05
FBgn0261975	4	2	-0.615874	2.41809e-06	-0.503423	>0.05	-0.139412	>0.05
FBgn0036364	4	2	-0.676108	1.7157e-06	-0.431846	>0.05	-0.269638	>0.05
FBgn0004117	4	2	-0.724092	1.53939e-06	-0.535159	>0.05	-0.499141	>0.05
FBgn0039099	4	2	-0.811881	9.3682e-07	0.02101	>0.05	-0.37854	>0.05
FBgn0038705	4	2	-1.20542	3.67131e-07	-0.482735	>0.05	-0.0544796	>0.05
FBgn0035855	4	2	-0.92145	1.60464e-07	-0.518749	>0.05	-0.25154	>0.05
FBgn0034075	4	2	-0.693254	1.10588e-07	-0.480134	>0.05	-0.45841	>0.05
FBgn0029826	4	2	-0.681298	6.89127e-08	-0.229766	>0.05	0.109729	>0.05
FBgn0031251	4	2	-1.04642	6.05076e-08	-0.199936	>0.05	0.108164	>0.05
FBgn0020439	4	2	-0.673689	1.69057e-08	-0.288087	>0.05	-0.136023	>0.05
FBgn0034219	4	2	-1.74065	1.18235e-08	0.0320475	>0.05	-0.333347	>0.05
FBgn0083919	4	2	-0.726706	9.061e-09	-0.380597	>0.05	-0.159836	>0.05
FBgn0002931	4	2	-0.725778	6.68162e-09	-0.306521	>0.05	-0.1532	>0.05
FBgn0038098	4	2	-0.602699	7.65356e-10	-0.58006	>0.05	-0.388781	>0.05
FBgn0039225	4	2	-0.989672	7.17176e-10	-0.103091	>0.05	-0.316397	>0.05
FBgn0037712	4	2	-0.692857	3.17571e-10	-0.435821	>0.05	-0.366468	>0.05
FBgn0041621	4	2	-1.2946	8.00042e-11	-0.458647	>0.05	-0.383498	>0.05
FBgn0036995	4	2	-2.21071	7.99994e-11	-0.678014	>0.05	-0.194298	>0.05
FBgn0020270	4	2	-0.807456	4.91341e-11	-0.453907	>0.05	0.29355	>0.05
FBgn0034140	4	2	-1.31517	4.34382e-11	-0.498517	>0.05	-0.41495	>0.05
FBgn0037831	4	2	-0.593136	2.17684e-12	-0.494353	>0.05	-0.459654	>0.05
FBgn0030246	4	2	-0.648358	2.64924e-13	-0.254973	>0.05	-0.00507916	>0.05
FBgn0263780	4	2	-0.613707	2.49599e-13	-0.421261	>0.05	-0.520136	>0.05
FBgn0053110	4	2	-0.660267	6.46965e-14	-0.387407	>0.05	-0.172156	>0.05
FBgn0259219	4	2	-0.615708	3.78216e-14	-0.54545	>0.05	-0.456549	>0.05
FBgn0031693	4	2	-1.14299	3.43494e-14	0.164119	>0.05	-0.31103	>0.05
FBgn0002868	4	2	-0.865037	3.02306e-14	-0.0818589	>0.05	-0.184389	>0.05
FBgn0033984	4	2	-0.675169	1.83443e-14	-0.496752	>0.05	-0.278834	>0.05
FBgn0025676	4	2	-0.875639	8.21035e-16	-0.499493	>0.05	-0.381039	>0.05
FBgn0260962	4	2	-0.680267	3.31307e-16	-0.321137	>0.05	-0.256293	>0.05
FBgn0031432	4	2	-1.63976	3.07952e-17	0.410169	>0.05	0.0272664	>0.05
FBgn0023531	4	2	-0.648308	4.52935e-18	-0.511731	>0.05	-0.468484	>0.05
FBgn0013997	4	2	-0.697606	6.81721e-20	-0.584297	>0.05	-0.583234	>0.05
FBgn0038035	4	2	-0.868183	6.05789e-21	-0.16979	>0.05	0.12204	>0.05
FBgn0034858	4	2	-0.881734	3.02684e-22	-0.32282	>0.05	0.168828	>0.05
FBgn0014033	4	2	-1.78748	6.77781e-23	-0.428492	>0.05	-0.491222	>0.05
FBgn0039527	4	2	-1.3283	3.51746e-24	-0.392206	>0.05	0.178937	>0.05
FBgn0027579	4	2	-1.00393	1.1932e-35	-0.48938	>0.05	-0.153695	>0.05
FBgn0034356	4	2	-2.44631	7.04156e-36	-0.0900906	>0.05	0.232081	>0.05
FBgn0040290	4	2	-0.173066	>0.05	-0.993332	0.00916364	-0.1481	>0.05
FBgn0039719	4	2	-0.479927	>0.05	-1.39925	0.00903487	-0.300832	>0.05
FBgn0032431	4	2	-0.489048	>0.05	-1.19521	0.00855735	0.0687453	>0.05
FBgn0037064	4	2	-0.100972	>0.05	-0.607627	0.00805355	0.0677926	>0.05
FBgn0031908	4	2	-0.763736	0.000647171	-0.594904	0.00793641	-0.307294	>0.05
FBgn0053509	4	2	-0.930969	0.00471399	-0.94378	0.00793353	-0.72631	>0.05
FBgn0036877	4	2	-0.192997	>0.05	-0.839021	0.00707368	-0.0577616	>0.05
FBgn0051922	4	2	-0.0713939	>0.05	-0.614254	0.00699335	0.0465121	>0.05
FBgn0052207	4	2	-1.15842	0.00243026	-1.16559	0.00664774	-0.857513	>0.05
FBgn0038888	4	2	-2.41608	0.000233707	-1.71726	0.00637695	1.51861	>0.05
FBgn0085438	4	2	-0.656992	0.000688158	-0.612055	0.00630255	-0.269842	>0.05
FBgn0052548	4	2	0.219437	>0.05	-1.30814	0.0060799	0.189726	>0.05
FBgn0085474	4	2	-0.0610791	>0.05	-1.09384	0.00468592	-0.122249	>0.05
FBgn0038510	4	2	-1.02232	8.92199e-06	-0.773974	0.00426887	-0.546782	>0.05
FBgn0034736	4	2	-0.220553	>0.05	-1.15551	0.00406906	-0.416899	>0.05
FBgn0085289	4	2	-0.933714	0.000950457	-0.939135	0.00263295	-0.574083	>0.05
FBgn0010314	4	2	-0.0535962	>0.05	-1.83812	0.00204249	0.838019	>0.05
FBgn0037759	4	2	-1.09467	0.00458528	-1.37941	0.00200512	-0.235651	>0.05
FBgn0034495	4	2	-0.671355	0.000238571	-0.642696	0.00187575	-0.368099	>0.05
FBgn0038977	4	2	-0.270236	>0.05	-0.9576	0.00183151	-0.492375	>0.05
FBgn0005655	4	2	-1.64956	7.94366e-05	-1.43511	0.00125557	0.522908	>0.05
FBgn0010052	4	2	-0.0466306	>0.05	-1.0933	0.00093253	0.686903	>0.05
FBgn0053349	4	2	-0.670304	0.000229972	-0.678926	0.000899904	-0.0329144	>0.05
FBgn0046302	4	2	-0.843044	0.000358567	-0.911536	0.000881657	-0.420255	>0.05
FBgn0262599	4	2	-0.199895	>0.05	-0.793571	0.000755802	-0.526599	>0.05
FBgn0040343	4	2	-0.814366	0.000926608	-0.946835	0.000638028	-0.492292	>0.05
FBgn0051898	4	2	-0.84852	0.000840451	-1.04699	0.000341462	-0.575651	>0.05
FBgn0039356	4	2	-0.685332	>0.05	-1.11826	0.000340362	-0.711954	>0.05
FBgn0259209	4	2	-0.37435	>0.05	-0.758394	0.000316467	-0.337087	>0.05
FBgn0034657	4	2	-0.276788	>0.05	-0.638692	0.000304107	-0.575991	>0.05
FBgn0035379	4	2	-0.528971	>0.05	-0.755277	0.00018834	-0.114293	>0.05
FBgn0250870	4	2	-0.418011	>0.05	-0.864809	0.000178638	-0.440357	>0.05
FBgn0004169	4	2	-0.941942	5.54302e-07	-0.708211	0.000162788	-0.534495	>0.05
FBgn0033633	4	2	-0.766461	0.000267283	-0.962178	0.000111109	-0.513914	>0.05
FBgn0259215	4	2	-1.07838	1.67719e-05	-1.09972	9.58647e-05	-0.422919	>0.05
FBgn0013469	4	2	-0.145615	>0.05	-0.83579	5.12541e-05	-0.121369	>0.05
FBgn0034390	4	2	-0.795112	>0.05	-1.69734	3.04745e-05	-0.445307	>0.05
FBgn0020633	4	2	-1.05951	>0.05	-2.02641	3.00128e-05	-0.342662	>0.05
FBgn0051441	4	2	-0.422536	>0.05	-0.738278	2.07572e-05	-0.428284	>0.05
FBgn0039357	4	2	-0.254846	>0.05	-0.592969	1.48727e-05	-0.362763	>0.05
FBgn0031117	4	2	-0.406058	>0.05	-0.672607	8.71804e-06	-0.550582	>0.05
FBgn0036259	4	2	-0.717789	4.01162e-09	-0.622593	6.32873e-06	-0.512393	>0.05
FBgn0263662	4	2	-1.34125	8.38097e-08	-1.18558	5.98129e-06	-0.433343	>0.05
FBgn0036997	4	2	-0.751237	4.13031e-08	-0.662458	5.9269e-06	0.332243	>0.05
FBgn0029838	4	2	-0.323815	>0.05	-0.58926	5.50081e-06	-0.235448	>0.05
FBgn0026255	4	2	-0.743983	1.9224e-09	-0.615208	3.20286e-06	-0.391878	>0.05
FBgn0031562	4	2	-1.42228	1.67674e-11	-0.994512	2.30988e-06	-0.046689	>0.05
FBgn0030612	4	2	-0.232986	>0.05	-0.712132	1.62216e-06	-0.428591	>0.05
FBgn0050410	4	2	-0.3831	>0.05	-0.644761	1.37219e-06	-0.365435	>0.05
FBgn0023549	4	2	-0.175679	>0.05	-0.608279	8.82416e-07	0.209117	>0.05
FBgn0044050	4	2	-0.879987	1.44841e-11	-0.751261	3.75813e-07	-0.498198	>0.05
FBgn0051126	4	2	-0.459896	>0.05	-0.656181	3.36839e-07	-0.580688	>0.05
FBgn0034137	4	2	-0.704873	1.10779e-09	-0.650372	1.81925e-07	-0.102564	>0.05
FBgn0030607	4	2	-0.666531	1.65347e-07	-0.838221	3.78283e-08	-0.270554	>0.05
FBgn0261341	4	2	-0.236608	>0.05	-0.755518	6.42452e-10	-0.373242	>0.05
FBgn0001125	4	2	-0.203955	>0.05	-0.608681	3.0818e-10	-0.312744	>0.05
FBgn0000459	4	2	-0.156507	>0.05	-0.760616	6.77097e-11	-0.385652	>0.05
FBgn0036836	4	2	-1.55745	9.01163e-33	-0.914678	3.08356e-11	-0.434461	>0.05
FBgn0035539	4	2	-0.385009	>0.05	-1.05201	1.60951e-12	0.521961	>0.05
FBgn0033247	4	2	-0.205474	>0.05	-0.770508	5.47173e-13	-0.483628	>0.05
FBgn0035344	4	2	-0.46116	>0.05	-1.2602	9.93795e-23	-0.116155	>0.05
FBgn0036839	4	2	-1.13285	7.03719e-08	-1.46896	5.52381e-10	-0.62219	0.010875
FBgn0051627	4	2	-0.350299	>0.05	-0.423298	>0.05	-0.662055	0.0103461
FBgn0085285	4	2	-1.60218	6.48621e-12	-1.12081	1.65009e-05	-0.603599	0.00914321
FBgn0083120	4	2	-0.844563	0.000651934	-0.347288	>0.05	0.591196	0.00686551
FBgn0029147	4	2	-1.32207	2.29777e-09	-0.802205	0.00710711	-0.76828	0.00569913
FBgn0053307	4	2	-0.84174	0.000360426	0.109346	>0.05	-0.611907	0.0055054
FBgn0033131	4	2	-1.12331	1.344e-08	-1.27264	1.15479e-08	-0.616909	0.00518087
FBgn0002652	4	2	-1.1389	0.000203339	-0.743044	>0.05	-0.991425	0.00499626
FBgn0040717	4	2	-0.717881	0.00145605	-0.494307	>0.05	-0.789782	0.00409189
FBgn0259713	4	2	-1.05454	6.97121e-05	-0.935138	0.00324129	-0.849642	0.00404242
FBgn0035199	4	2	-0.641892	0.0027067	-0.811895	0.000824601	-0.781997	0.00391867
FBgn0034505	4	2	-1.09177	8.08898e-05	-0.569537	>0.05	-0.943365	0.00381858
FBgn0051664	4	2	-1.03238	6.35705e-07	-1.13947	8.96084e-06	-0.718705	0.00307519
FBgn0039638	4	2	-0.540843	>0.05	-0.453663	>0.05	-0.622044	0.00301117
FBgn0260429	4	2	-0.894182	0.00466369	-0.501383	>0.05	-0.93667	0.00300523
FBgn0030377	4	2	-0.311167	>0.05	-0.77952	0.00116429	-0.669853	0.00292221
FBgn0032187	4	2	-1.18963	0.000138895	-0.852576	>0.05	-0.993463	0.00291354
FBgn0034497	4	2	-1.01052	3.3258e-05	-0.95675	9.01209e-05	-0.73388	0.0028361
FBgn0036436	4	2	-0.597377	0.00398002	-1.059	4.01702e-06	-0.809171	0.00211661
FBgn0028956	4	2	-1.97899	1.20261e-11	-0.0847	>0.05	-0.921448	0.00152555
FBgn0029587	4	2	-0.653849	0.000158162	-0.448514	>0.05	-0.607958	0.00139872
FBgn0051089	4	2	-0.746011	>0.05	-0.0697766	>0.05	-1.2132	0.00118849
FBgn0038170	4	2	-0.592768	>0.05	-0.783206	0.0019294	-0.859011	0.00077444
FBgn0033756	4	2	-1.18874	1.12502e-12	-0.949502	5.76401e-07	-0.63164	0.000730774
FBgn0038917	4	2	-0.7887	3.85431e-05	-1.05872	1.18658e-06	-0.77565	0.000726692
FBgn0003149	4	2	-0.856218	1.67223e-06	-0.67078	0.000155564	-0.60602	0.000662949
FBgn0050156	4	2	-0.64769	0.00130361	-0.72232	0.00182794	-0.782996	0.000584846
FBgn0034705	4	2	-0.485699	>0.05	-0.725929	4.65402e-05	-0.612663	0.000581762
FBgn0037997	4	2	-0.686181	0.000431495	-0.927142	1.90646e-05	-0.899952	0.000501296
FBgn0040508	4	2	-1.05307	0.000479531	-0.875784	0.00529083	-1.13292	0.000470188
FBgn0033807	4	2	-0.749135	0.000155423	-0.727846	0.000335438	-0.7609	0.000385345
FBgn0033061	4	2	-0.610237	0.00152276	-0.571709	>0.05	-0.774603	0.000318016
FBgn0028999	4	2	-1.11162	2.93419e-05	-0.75602	>0.05	-1.039	0.000311049
FBgn0039667	4	2	-0.561266	>0.05	-0.587143	0.0017337	-0.728054	0.000222837
FBgn0030334	4	2	-1.37823	4.02031e-11	-0.740062	0.00545995	-0.903266	0.000173202
FBgn0032234	4	2	-0.481741	>0.05	-0.345049	>0.05	-0.644853	9.16114e-05
FBgn0022702	4	2	-0.625057	0.00190336	-0.808454	0.000396666	-0.92199	8.27067e-05
FBgn0034117	4	2	-0.516434	>0.05	0.0247674	>0.05	-0.632774	6.10451e-05
FBgn0005683	4	2	-1.28607	3.75979e-07	-0.951147	0.00101765	-1.10792	5.9382e-05
FBgn0062961	4	2	-0.795431	0.00146281	-0.6158	>0.05	-1.02348	5.62743e-05
FBgn0031012	4	2	-0.755972	1.25815e-05	-0.606527	0.00105832	0.687747	4.72632e-05
FBgn0263855	4	2	-0.868523	4.87298e-08	-0.598841	0.000567995	-0.713762	2.38161e-05
FBgn0032382	4	2	-1.5646	1.33056e-21	-0.150523	>0.05	-0.680559	1.93321e-05
FBgn0030217	4	2	-0.485101	>0.05	-0.697946	5.27321e-06	-0.640868	1.67654e-05
FBgn0025595	4	2	-0.449681	>0.05	-0.44722	>0.05	-0.616697	1.03657e-05
FBgn0039856	4	2	-0.547218	>0.05	-0.847493	4.28496e-06	-0.807078	9.04856e-06
FBgn0032428	4	2	-0.510102	>0.05	-0.500357	>0.05	-0.601162	8.54329e-06
FBgn0004882	4	2	-0.369432	>0.05	-0.384424	>0.05	-0.621136	2.96298e-06
FBgn0036479	4	2	-0.782996	1.73253e-06	-0.810207	4.74265e-06	-0.916571	2.85599e-06
FBgn0262886	4	2	-0.520693	>0.05	-0.450709	>0.05	-0.890867	9.19054e-07
FBgn0053527	4	2	-0.603763	4.46822e-05	-0.626153	3.74863e-05	-0.763154	8.5375e-07
FBgn0039131	4	2	-0.507741	>0.05	-0.81448	8.56505e-08	-0.749992	7.34793e-07
FBgn0038110	4	2	-0.356865	>0.05	-0.501541	>0.05	-0.627292	4.16039e-07
FBgn0031561	4	2	-0.490275	>0.05	-0.785408	1.57304e-06	-0.833897	3.58041e-07
FBgn0044047	4	2	-0.498666	>0.05	-0.537543	>0.05	-0.858768	3.57437e-07
FBgn0053519	4	2	-0.725257	7.59548e-06	-0.700786	1.55117e-05	-0.843564	2.68954e-07
FBgn0030941	4	2	-0.30811	>0.05	-0.500541	>0.05	-0.598027	2.32091e-07
FBgn0033683	4	2	-0.552765	>0.05	-0.735821	6.81791e-07	-0.775976	1.82125e-07
FBgn0085484	4	2	-0.432163	>0.05	-0.571641	>0.05	-0.739688	1.79938e-07
FBgn0034354	4	2	-0.901872	9.06636e-14	-0.334663	>0.05	0.60638	1.37715e-07
FBgn0031360	4	2	-0.5197	>0.05	-0.0345691	>0.05	-0.592973	1.29395e-07
FBgn0263117	4	2	-0.782822	5.07002e-06	-0.391606	>0.05	-1.04554	1.06915e-07
FBgn0013676	4	2	-0.734156	0.000221244	-0.644864	0.000914878	-1.06199	3.96903e-08
FBgn0051326	4	2	-0.57654	>0.05	-0.334519	>0.05	-0.679302	2.89334e-08
FBgn0039874	4	2	-0.391195	>0.05	-0.489872	>0.05	-0.731145	2.60451e-08
FBgn0034717	4	2	-0.604565	0.000247353	-0.311145	>0.05	-0.956693	2.45491e-08
FBgn0037212	4	2	-0.850747	1.89941e-06	-0.936003	9.16711e-08	-0.988307	1.97278e-08
FBgn0262970	4	2	-0.740874	9.12001e-10	-0.952177	1.67888e-13	-0.738293	7.40192e-09
FBgn0035252	4	2	-0.375689	>0.05	-0.575196	>0.05	-0.716438	2.47542e-09
FBgn0039494	4	2	-0.772727	1.70305e-08	-0.871641	4.14532e-09	-0.880163	1.97204e-09
FBgn0259896	4	2	-2.2977	3.40736e-19	-0.249755	>0.05	1.45726	1.44477e-09
FBgn0013675	4	2	-0.868044	5.65762e-08	-0.737182	2.93522e-06	-0.963461	7.73409e-10
FBgn0036815	4	2	-1.1628	2.7502e-15	-0.976805	4.05778e-09	-1.02922	1.86894e-10
FBgn0040736	4	2	-1.06437	2.99134e-08	-0.564267	>0.05	-1.21305	1.42202e-10
FBgn0040099	4	2	-1.3069	4.26544e-11	-0.628633	0.0010798	-1.30651	8.86189e-11
FBgn0005626	4	2	-0.445359	>0.05	-0.922501	8.92195e-26	-0.599693	4.94603e-11
FBgn0053506	4	2	-0.643706	4.55497e-08	-0.652954	5.27499e-07	-0.880707	1.11395e-11
FBgn0259239	4	2	-0.525704	>0.05	-0.495718	>0.05	-0.597688	6.80107e-12
FBgn0036446	4	2	-0.538892	>0.05	-0.461454	>0.05	-0.586515	4.01878e-12
FBgn0010421	4	2	-0.687805	2.52326e-09	-0.870869	1.05657e-11	-0.869485	3.34885e-12
FBgn0031126	4	2	-0.750661	1.08714e-10	-0.753545	1.14436e-07	-0.999095	2.71037e-12
FBgn0002773	4	2	-0.861252	4.60834e-09	-0.838801	1.10017e-08	-1.05662	8.18694e-13
FBgn0034618	4	2	-0.367674	>0.05	-0.679964	3.87819e-13	-0.697692	5.78718e-13
FBgn0026562	4	2	-0.499352	>0.05	-0.587084	3.21061e-07	-0.861998	7.74888e-14
FBgn0038739	4	2	-0.723762	1.08045e-13	-0.808072	1.43522e-14	-0.783134	7.72748e-14
FBgn0038680	4	2	-0.446458	>0.05	-0.604668	1.28254e-09	-0.761579	6.4677e-14
FBgn0028407	4	2	-0.732488	2.47412e-13	-0.750037	9.04936e-12	-0.823234	5.90768e-14
FBgn0033274	4	2	-0.795921	5.5809e-19	-0.892453	2.40305e-21	-0.720584	3.95859e-14
FBgn0037715	4	2	-0.315183	>0.05	-0.697395	1.67494e-15	-0.680632	2.01969e-14
FBgn0031694	4	2	-0.842708	1.66898e-10	-0.186404	>0.05	-1.1169	1.39044e-14
FBgn0028540	4	2	-0.493395	>0.05	-0.755924	6.82279e-12	-0.857372	5.09929e-15
FBgn0038652	4	2	-0.737108	7.31249e-14	-0.783022	3.00069e-12	-0.900917	3.827e-16
FBgn0035010	4	2	-0.900152	2.91344e-21	-0.63723	5.40651e-10	-0.843438	1.93823e-16
FBgn0000064	4	2	-0.432722	>0.05	-0.533046	>0.05	-0.611816	1.81749e-17
FBgn0031689	4	2	-1.16875	9.33566e-34	-0.519605	>0.05	-0.824419	6.14032e-18
FBgn0264339	4	2	-0.647724	6.10128e-14	-0.586304	1.33044e-10	-0.813311	1.12048e-18
FBgn0032857	4	2	-0.464855	>0.05	-0.668647	1.11406e-12	-0.852998	7.19929e-19
FBgn0002174	4	2	-0.756481	7.80579e-18	-0.834235	3.0115e-18	-0.856464	1.69346e-19
FBgn0040256	4	2	-1.08977	2.17372e-14	-0.746626	6.71968e-08	-1.22942	1.30073e-19
FBgn0033313	4	2	-0.71024	9.80862e-22	-0.635148	2.90268e-17	-0.690792	2.19602e-20
FBgn0040010	4	2	-0.743411	7.18224e-20	-0.799399	3.45214e-21	-0.782705	1.99357e-20
FBgn0031449	4	2	-0.422795	>0.05	-0.658969	1.10253e-15	-0.793338	7.60984e-22
FBgn0050035	4	2	-0.451493	>0.05	-0.80622	7.40843e-26	-0.744195	4.75781e-22
FBgn0034712	5	2	-2.45555	0.00751334	-2.01865	>0.05	-1.53069	>0.05
FBgn0040984	5	2	-3.17795	0.00637231	-0.753226	>0.05	-0.505575	>0.05
FBgn0013704	5	2	-2.59793	0.00474778	-3.49366	>0.05	-0.783736	>0.05
FBgn0036324	5	2	-1.96969	0.00471808	-0.746231	>0.05	-0.644894	>0.05
FBgn0003060	5	2	-1.79546	0.00423991	-1.28086	>0.05	-1.09691	>0.05
FBgn0035852	5	2	-1.74886	0.00352008	-1.3612	>0.05	-1.45549	>0.05
FBgn0264475	5	2	-1.94506	0.00343796	-0.580368	>0.05	-1.15467	>0.05
FBgn0013689	5	2	-2.34515	0.00254794	-1.00176	>0.05	-2.29797	>0.05
FBgn0260713	5	2	-3.13442	0.00225274	-2.12981	>0.05	-1.32695	>0.05
FBgn0020908	5	2	-2.09907	0.00223167	-1.17839	>0.05	-0.612805	>0.05
FBgn0036153	5	2	-2.66883	0.00204359	-1.06956	>0.05	-2.06416	>0.05
FBgn0262010	5	2	-4.71567	0.00191467	-2.23907	>0.05	-0.436498	>0.05
FBgn0002564	5	2	-2.4381	0.00190883	-0.881843	>0.05	-0.993568	>0.05
FBgn0243514	5	2	-1.27724	0.0016497	-1.29024	>0.05	-1.23098	>0.05
FBgn0032260	5	2	-1.83577	0.00137849	-1.52859	>0.05	-1.15302	>0.05
FBgn0067312	5	2	-2.03318	0.00129141	-0.885757	>0.05	-0.512916	>0.05
FBgn0039307	5	2	-1.92142	0.00123314	-1.29948	>0.05	-1.59393	>0.05
FBgn0031389	5	2	-1.91373	0.00122771	-0.850237	>0.05	-1.15229	>0.05
FBgn0000564	5	2	-3.93198	0.00107284	-3.09103	>0.05	-1.00896	>0.05
FBgn0250816	5	2	-1.865	0.00093791	-0.545543	>0.05	-1.36345	>0.05
FBgn0052072	5	2	-2.3077	0.000820281	-1.87896	>0.05	-1.28266	>0.05
FBgn0261291	5	2	-3.10971	0.000794485	-1.32671	>0.05	0.435003	>0.05
FBgn0038550	5	2	-3.52151	0.000755251	-0.170356	>0.05	-0.895787	>0.05
FBgn0051438	5	2	-2.36333	0.000701627	-1.2609	>0.05	-0.513087	>0.05
FBgn0259147	5	2	-3.09876	0.000683239	-0.24873	>0.05	0.0471738	>0.05
FBgn0040232	5	2	-4.63453	0.00041313	-0.843402	>0.05	-0.487596	>0.05
FBgn0262594	5	2	-3.87607	4.69316e-06	-1.10805	>0.05	-0.62203	>0.05
FBgn0259710	5	2	-2.90878	2.4227e-11	-0.986498	>0.05	-0.214864	>0.05
FBgn0053468	5	2	-2.98909	9.56439e-12	-0.145662	>0.05	-0.29678	>0.05
FBgn0263250	5	2	-2.63579	7.15729e-05	-2.54555	0.00468307	-1.92648	>0.05
FBgn0034325	5	2	-2.75277	0.00415738	-2.66799	0.00451986	-1.02989	>0.05
FBgn0051053	5	2	-1.69087	4.17824e-07	-1.28413	0.00295276	-0.58033	>0.05
FBgn0034740	5	2	-2.0187	0.000198127	-1.91336	0.00164731	-1.02718	>0.05
FBgn0261529	5	2	-0.851653	>0.05	-3.09955	0.00114032	-0.406235	>0.05
FBgn0003944	5	2	-1.9622	0.00121275	-2.03685	0.00108931	-1.51415	>0.05
FBgn0031802	5	2	-1.12629	>0.05	-2.23269	0.00070998	-1.08667	>0.05
FBgn0040257	5	2	-2.86984	1.3801e-05	-2.28039	0.000694234	0.834881	>0.05
FBgn0040261	5	2	-1.34993	>0.05	-2.23996	0.000378924	-0.497365	>0.05
FBgn0033729	5	2	-2.15483	0.00688666	-2.6805	0.000325962	-1.89506	>0.05
FBgn0040251	5	2	-2.26098	1.72625e-18	-0.979009	0.000138697	-0.113559	>0.05
FBgn0051105	5	2	-1.35539	0.00723192	-2.59156	0.000100805	-0.145005	>0.05
FBgn0051728	5	2	-0.9832	>0.05	-2.08243	5.91009e-05	-1.05282	>0.05
FBgn0038200	5	2	-2.0802	2.08828e-06	-2.29678	3.68086e-05	-1.22008	>0.05
FBgn0039718	5	2	-2.82839	5.05888e-05	-3.64498	2.46045e-05	-1.17962	>0.05
FBgn0032598	5	2	-1.25091	0.000367328	-1.95721	1.39901e-06	-0.811454	>0.05
FBgn0033051	5	2	-2.43578	2.14835e-29	-2.27656	6.38104e-25	-0.521566	>0.05
FBgn0046879	5	2	-1.79332	>0.05	-2.70955	>0.05	-2.54505	0.00844804
FBgn0033372	5	2	-2.05751	0.000113166	-1.4691	>0.05	-1.53524	0.00729233
FBgn0039224	5	2	-1.46614	>0.05	-0.895009	>0.05	-1.47233	0.00633208
FBgn0028542	5	2	-1.97566	2.86277e-07	-0.826705	>0.05	-1.03032	0.00576353
FBgn0053914	5	2	-1.53653	1.0404e-09	-1.05628	0.000196475	-0.822723	0.00181538
FBgn0053098	5	2	-2.19583	9.9827e-06	-1.95604	0.000147948	-1.69436	0.00170088
FBgn0011569	5	2	-1.62086	1.10252e-06	-0.703554	>0.05	-1.18787	0.00103666
FBgn0000146	5	2	-1.23255	7.21631e-07	-1.38715	9.01631e-07	-0.923244	0.000999051
FBgn0039780	5	2	-1.91894	4.07369e-09	-1.31541	0.000960887	-1.37254	0.000934227
FBgn0261292	5	2	-1.83699	1.79036e-05	-1.40431	0.000629493	-1.60962	0.000933201
FBgn0050098	5	2	-4.08482	2.02709e-09	-1.65627	0.000943199	-1.54066	0.000652718
FBgn0035360	5	2	-1.69746	5.95048e-07	-1.62031	8.17358e-06	-1.37681	0.000168893
FBgn0039083	5	2	-1.31423	1.43952e-05	-1.44148	1.25132e-05	-1.35202	0.000166838
FBgn0039782	5	2	-2.03677	3.13025e-11	-1.4054	1.77121e-05	-1.32427	0.000109052
FBgn0039972	5	2	-1.69956	8.38774e-07	-1.50773	3.34071e-05	-1.3622	9.11967e-05
FBgn0047205	5	2	-2.98716	6.42999e-24	-1.29775	7.97007e-06	-1.12418	8.82467e-05
FBgn0000079	5	2	-1.92742	1.71446e-10	-1.78937	5.90615e-09	-1.22945	3.12699e-05
FBgn0085302	5	2	-1.19549	1.0462e-07	-1.16429	3.03173e-06	-1.10271	2.10085e-05
FBgn0051626	5	2	-1.26193	2.2605e-05	-1.33791	8.99762e-05	-1.54006	8.97357e-06
FBgn0261385	5	2	-1.82158	6.09264e-13	-1.43466	1.39056e-07	-1.16008	6.42447e-06
FBgn0035167	5	2	-2.33095	7.92242e-17	-1.86953	1.39557e-09	-1.36989	4.66904e-06
FBgn0038840	5	2	-1.50257	1.47596e-10	-1.31862	1.63772e-08	-1.07036	4.65497e-06
FBgn0031110	5	2	-1.32834	2.15049e-07	-1.32361	2.99787e-07	-1.21658	4.03516e-06
FBgn0033374	5	2	-1.54174	3.29368e-10	-0.826666	>0.05	-1.42326	2.701e-06
FBgn0036587	5	2	-2.20981	1.30486e-16	-1.40924	0.000301662	-1.65306	1.92976e-06
FBgn0259112	5	2	-1.63868	6.71082e-10	-1.30012	2.9765e-06	-1.32703	1.21956e-06
FBgn0040102	5	2	-2.06914	1.89258e-13	-1.85739	1.04712e-06	-1.86243	1.05631e-06
FBgn0039642	5	2	-1.30177	1.18927e-12	-1.14866	1.1157e-08	-0.967229	9.18521e-07
FBgn0262598	5	2	-1.52027	8.55269e-09	-1.01271	0.0035288	-1.62036	8.76687e-07
FBgn0040608	5	2	-2.79243	1.55081e-22	-1.83297	6.81432e-09	-1.81775	8.2556e-07
FBgn0033792	5	2	-1.5348	7.66225e-17	-0.840561	6.16707e-05	-1.03346	3.56718e-07
FBgn0051371	5	2	-1.86108	2.24881e-13	-1.66057	9.90712e-09	-1.48253	3.56238e-07
FBgn0259151	5	2	-1.31435	6.26638e-08	-0.8454	0.000858786	-1.34324	2.08139e-07
FBgn0038214	5	2	-1.98514	1.19683e-05	-2.40655	2.27934e-08	-2.24732	1.04009e-07
FBgn0051014	5	2	-2.22141	1.53941e-15	-1.75085	9.66534e-09	-1.69698	4.78616e-08
FBgn0262838	5	2	-1.78651	2.19874e-06	-1.90742	5.65867e-06	-2.28024	1.57794e-08
FBgn0035409	5	2	-2.10703	3.85057e-10	-2.67328	2.16222e-10	-2.22662	1.57675e-08
FBgn0029170	5	2	-1.72155	1.66221e-17	-1.93853	9.37154e-16	-1.70185	3.41698e-09
FBgn0000078	5	2	-1.9602	5.80169e-16	-1.57533	2.39803e-10	-1.45208	1.90302e-09
FBgn0038753	5	2	-1.84358	1.05982e-16	-1.66108	1.54663e-10	-1.56161	1.70945e-09
FBgn0261362	5	2	-2.12321	1.47806e-11	-1.33625	4.77962e-05	-2.10287	9.21083e-10
FBgn0033354	5	2	-2.03203	4.45238e-23	-1.37999	1.03423e-09	-1.35253	8.05138e-10
FBgn0000047	5	2	-1.83138	1.02237e-10	-1.51227	2.0551e-07	-1.90063	2.37588e-10
FBgn0029167	5	2	-1.79422	4.62345e-25	-1.15183	7.44964e-10	-1.26094	5.36683e-11
FBgn0034687	5	2	-2.88389	7.45631e-27	-2.44859	1.71336e-17	-2.0823	1.90043e-12
FBgn0050339	5	2	-1.85397	1.18893e-18	-1.36902	1.50565e-09	-1.57401	1.20388e-12
FBgn0050050	5	2	-2.15589	1.5769e-17	-2.40608	1.43731e-20	-1.95215	1.14241e-12
FBgn0263408	5	2	-1.85567	2.56427e-17	-1.22344	3.53014e-07	-1.80169	5.09183e-13
FBgn0062517	5	2	-2.90574	2.36974e-30	-2.19206	2.82893e-16	-1.86799	3.29879e-13
FBgn0263650	5	2	-2.35962	3.64243e-17	-1.97279	6.48849e-12	-2.25412	2.35728e-14
FBgn0003227	5	2	-2.21639	2.04533e-25	-2.18372	3.02735e-20	-1.71431	2.17957e-14
FBgn0052099	5	2	-1.60502	1.79015e-21	-1.28649	3.81779e-13	-1.39129	7.15542e-15
FBgn0036597	5	2	-2.6474	2.80017e-16	-1.69266	2.92417e-08	-2.60714	1.65013e-16
FBgn0030417	5	2	-1.31648	6.67717e-24	-1.36719	7.38085e-21	-1.18921	1.19335e-16
FBgn0033395	5	2	-1.29763	3.11887e-08	-1.27788	1.0386e-08	-1.66292	2.58662e-17
FBgn0031688	5	2	-1.31782	1.32936e-19	-1.188	4.41367e-14	-1.42006	6.07711e-18
FBgn0035158	5	2	-1.4406	9.98557e-41	-1.0297	2.56047e-19	-0.985578	4.86353e-18
FBgn0003137	5	2	-1.91436	2.74651e-49	-1.03327	3.98518e-15	-1.17414	4.60665e-19
FBgn0038074	5	2	-1.73766	6.54595e-11	-2.89951	8.35485e-25	-2.48456	2.20451e-19
FBgn0038109	5	2	-2.00923	1.10263e-20	-2.10976	3.98134e-15	-2.44124	6.49153e-20
FBgn0028899	5	2	-1.49047	1.87463e-40	-0.870722	7.39724e-14	-1.06529	6.25912e-20
FBgn0038201	5	2	-1.90683	7.12711e-19	-2.50277	6.14111e-23	-2.7062	3.62242e-21
FBgn0025583	5	2	-1.48718	1.2042e-12	-1.14119	2.93967e-08	-1.99744	2.42265e-21
FBgn0002939	5	2	-2.6375	1.95151e-35	-2.59182	1.00308e-22	-2.28635	2.45639e-23
FBgn0028862	5	2	-1.44209	5.00003e-28	-1.45869	1.65097e-27	-1.39791	1.69376e-25
FBgn0031549	5	2	-2.21967	1.84398e-55	-1.81539	1.79107e-32	-1.58506	6.63837e-26
FBgn0051860	5	2	-2.71251	2.46507e-46	-2.22938	3.92025e-25	-2.19128	3.8608e-26
FBgn0033985	5	2	-2.69411	1.01364e-84	-2.615	1.58916e-65	-1.64801	4.90447e-30
FBgn0038741	5	2	-2.11259	7.53207e-66	-1.88257	2.79121e-44	-1.55508	8.01548e-32
FBgn0000422	5	2	-1.2641	1.51794e-65	-1.19876	3.2023e-58	-1.06737	1.28829e-46
FBgn0034761	5	2	-1.38462	5.2506e-40	-1.6466	5.76199e-44	-1.75112	2.72361e-50
FBgn0262004	6	2	-3.34417	0.0043565	-3.02386	>0.05	-2.83051	>0.05
FBgn0050393	6	2	-4.35539	0.00220927	-1.20676	>0.05	-2.98193	>0.05
FBgn0036618	6	2	-5.10858	5.22207e-05	-1.7889	>0.05	-4.03111	>0.05
FBgn0261857	6	2	-2.52629	0.00193101	-4.66242	0.00032292	-1.20149	>0.05
FBgn0086917	6	2	-2.95407	0.00691766	-1.63874	>0.05	-4.05377	0.00343066
FBgn0050045	6	2	-2.50566	9.0254e-05	-3.72681	0.00025233	-3.9647	0.00174508
FBgn0036013	6	2	-3.03313	0.00742436	-1.71437	>0.05	-3.18804	0.00114416
FBgn0038847	6	2	-2.17428	0.00123763	-3.20046	0.000584216	-4.29764	0.00095908
FBgn0024920	6	2	-1.69428	0.00415769	-2.74709	0.000609681	-3.50263	0.000546453
FBgn0033969	6	2	-3.21724	0.00293682	-1.89812	>0.05	-5.01112	0.000435663
FBgn0037040	6	2	-4.08956	8.44948e-08	-5.3518	1.3675e-07	-4.219	0.000387596
FBgn0263765	6	2	-5.35746	4.42172e-10	-4.97319	2.42704e-06	-3.70885	0.000252593
FBgn0036532	6	2	-3.49079	1.42767e-06	-2.58933	0.000965024	-3.33808	0.000167189
FBgn0033353	6	2	-3.09568	3.17365e-11	-3.60128	7.67597e-10	-1.86608	0.000112614
FBgn0039474	6	2	-1.14866	>0.05	-4.02987	0.0013537	-3.83348	0.000100815
FBgn0032024	6	2	-5.01772	1.27204e-05	-4.18547	0.000199671	-4.57776	9.16176e-05
FBgn0052251	6	2	-1.76631	0.00213503	-3.13343	2.57063e-06	-3.19701	6.32946e-05
FBgn0085278	6	2	-2.69122	6.51332e-07	-2.88853	0.000139296	-2.83182	5.85617e-05
FBgn0039684	6	2	-2.58736	0.00064729	-2.80935	9.91817e-07	-2.42311	3.67078e-05
FBgn0036617	6	2	-3.65579	1.24054e-12	-1.60887	0.00628402	-3.13425	2.57846e-05
FBgn0263380	6	2	-3.00542	6.4514e-05	-3.61484	0.000208468	-3.74949	2.42984e-05
FBgn0051219	6	2	-2.54941	4.36858e-05	-4.28614	1.41402e-07	-3.36044	8.51237e-06
FBgn0038002	6	2	-2.89578	3.3069e-06	-3.45124	7.33687e-07	-3.55317	2.74256e-06
FBgn0038207	6	2	-1.23007	>0.05	-3.79027	3.81547e-08	-3.242	5.90778e-07
FBgn0033597	6	2	-2.28085	9.24405e-05	-2.83489	0.000556147	-3.39406	1.58423e-07
FBgn0031701	6	2	-2.40318	0.00721925	-2.75818	0.00241781	-5.56898	1.18312e-07
FBgn0028519	6	2	-2.01657	0.000689518	-4.26903	1.7918e-11	-3.62217	2.50311e-08
FBgn0037427	6	2	-3.27297	6.34111e-12	-2.16926	0.000177751	-3.66507	4.14467e-09
FBgn0034612	6	2	-5.64383	1.09699e-28	-4.62578	5.79368e-18	-2.91886	1.51822e-11
FBgn0050091	6	2	-6.7486	1.8109e-33	-3.97187	4.22821e-20	-2.44268	3.91616e-12
FBgn0037485	6	2	-2.05006	7.98815e-12	-3.72663	1.19907e-19	-3.20347	3.74166e-13
FBgn0028396	6	2	-2.11977	4.12259e-06	-2.77262	4.61789e-09	-3.93361	2.52015e-15
FBgn0261575	6	2	-2.67545	3.05644e-09	-3.5309	1.44021e-13	-4.07509	2.46107e-16
FBgn0035790	6	2	-3.65142	5.81499e-28	-2.84831	5.61204e-13	-2.93877	1.00045e-17
FBgn0010241	6	2	-1.66222	4.25895e-07	-3.05953	2.88907e-17	-2.77536	2.30929e-18
FBgn0031545	6	2	-8.22012	4.27243e-38	-5.77762	7.4147e-25	-4.72249	1.2893e-20
FBgn0032235	6	2	-7.94574	5.57499e-37	-3.90816	8.6795e-20	-5.29244	4.18662e-21
FBgn0051776	6	2	-3.59695	1.05973e-31	-3.09797	3.37094e-23	-3.31832	3.34598e-21
FBgn0036757	6	2	-2.62989	7.77953e-30	-3.80961	4.06013e-44	-3.45447	2.64138e-21
FBgn0034328	6	2	-2.22648	5.38918e-16	-2.92035	5.28218e-25	-2.63588	1.34904e-21
FBgn0044812	6	2	-4.09661	9.0262e-15	-3.92023	7.92524e-14	-5.96533	1.07975e-24
FBgn0261402	6	2	-2.67693	2.39794e-42	-3.9906	2.16033e-56	-3.96063	1.38355e-27
FBgn0039298	6	2	-4.6148	5.86984e-29	-2.91295	1.9646e-14	-4.66729	4.34925e-29
FBgn0032435	6	2	-8.12244	1.10319e-46	-5.9373	2.08199e-33	-5.86843	6.4678e-32
FBgn0000594	6	2	-4.51056	2.2949e-52	-3.84313	6.10607e-34	-4.31099	6.99195e-36
FBgn0052115	6	2	-3.77341	5.23481e-22	-4.34453	5.91277e-21	-6.00448	4.39343e-37
FBgn0032419	6	2	-4.64556	8.12407e-50	-4.57949	1.01257e-35	-4.4884	6.85992e-38
FBgn0039299	6	2	-6.15928	2.74649e-65	-3.09008	3.40251e-19	-4.67223	1.13417e-38
FBgn0036880	6	2	-2.65899	1.82035e-41	-4.80909	1.24533e-51	-3.96331	2.3892e-39
FBgn0085256	6	2	-2.50902	3.42068e-27	-3.02547	2.79234e-37	-3.27666	1.05309e-42
FBgn0028940	6	2	-4.28428	2.89683e-43	-4.43499	2.14419e-46	-4.44723	3.61416e-48
FBgn0039678	6	2	-5.29214	3.20996e-78	-5.75	4.26717e-53	-5.23118	1.32097e-48
FBgn0037975	6	2	-4.51403	1.99256e-66	-3.58819	6.07059e-54	-3.75586	3.96767e-60
FBgn0037845	6	2	-3.55699	6.87899e-67	-3.90796	1.5325e-73	-3.94769	2.05564e-73
FBgn0033257	6	2	-3.22786	9.04849e-89	-3.21264	3.89527e-81	-3.44089	1.19815e-88
FBgn0044810	6	2	-1.61265	2.19e-39	-2.84924	2.27075e-88	-3.29324	1.09079e-91
FBgn0052282	6	2	-2.10763	1.05865e-45	-3.37352	5.47662e-86	-4.01613	1.37176e-101
FBgn0031550	6	2	-4.49806	4.24212e-173	-3.92879	3.54288e-112	-4.33071	3.80474e-125
FBgn0027348	6	2	-1.35368	4.48331e-55	-3.41854	9.61921e-206	-2.92254	3.45126e-136
FBgn0031547	6	2	-9.74416	8.63687e-292	-5.62105	1.11481e-170	-5.21777	6.27164e-171
FBgn0031548	6	2	-3.79264	5.3148e-269	-3.70831	9.41415e-214	-3.50952	1.03187e-200
FBgn0037974	6	2	-6.18397	1.37924e-122	-5.98111	7.88581e-194	-5.89022	2.82431e-207
FBgn0036208	6	2	-2.25302	7.55146e-113	-3.62501	1.93411e-195	-3.87072	7.3315e-208
FBgn0001217	6	2	-5.45575	1.88515e-259	-5.44574	1.6906e-234	-5.26802	3.83888e-218
FBgn0051157	6	2	-7.20699	0	-6.28559	1.49808e-291	-5.47787	5.94053e-252
FBgn0037750	7	3	-0.64547	0.00340144	-0.207826	>0.05	0.536576	>0.05
FBgn0032178	7	3	-0.598572	0.0010946	0.116552	>0.05	0.311368	>0.05
FBgn0035583	7	3	-0.927048	0.000761225	0.587183	>0.05	0.259833	>0.05
FBgn0039685	7	3	-0.710925	0.000582733	0.564893	>0.05	0.507319	>0.05
FBgn0037236	7	3	-0.748753	9.32415e-05	0.0740153	>0.05	0.457387	>0.05
FBgn0027929	7	3	-0.750578	7.35887e-06	0.519341	>0.05	0.496812	>0.05
FBgn0036332	7	3	0.233252	>0.05	0.645848	0.00810889	0.153421	>0.05
FBgn0003483	7	3	-0.28097	>0.05	0.606184	0.00670933	-0.023405	>0.05
FBgn0030028	7	3	0.000731163	>0.05	0.933517	0.00664056	0.738731	>0.05
FBgn0263019	7	3	-0.264337	>0.05	1.73224	0.00591871	-0.115107	>0.05
FBgn0026593	7	3	0.0969205	>0.05	-0.59643	0.00545099	0.460099	>0.05
FBgn0051065	7	3	0.304399	>0.05	1.1112	0.00391445	0.530127	>0.05
FBgn0033821	7	3	-0.128801	>0.05	0.623435	0.00280954	-0.175161	>0.05
FBgn0001253	7	3	0.332895	>0.05	1.13476	0.00148697	0.80549	>0.05
FBgn0260431	7	3	0.186546	>0.05	0.667088	0.000858015	0.481293	>0.05
FBgn0034162	7	3	-0.113938	>0.05	0.629523	0.000511848	0.330642	>0.05
FBgn0051546	7	3	-0.458268	>0.05	1.29427	0.000422814	0.629286	>0.05
FBgn0032791	7	3	-0.00372925	>0.05	0.695287	0.000361576	0.123897	>0.05
FBgn0030925	7	3	0.00744098	>0.05	0.614845	0.000284667	0.584353	>0.05
FBgn0050026	7	3	-0.505758	>0.05	0.763416	6.37602e-05	0.126733	>0.05
FBgn0034399	7	3	0.312883	>0.05	0.64138	1.93885e-05	0.555618	>0.05
FBgn0260746	7	3	-0.0808691	>0.05	0.852401	6.52891e-06	0.118729	>0.05
FBgn0034909	7	3	0.0701537	>0.05	0.657988	5.67762e-06	0.510533	>0.05
FBgn0010040	7	3	-0.358702	>0.05	1.20921	5.45305e-06	-0.072792	>0.05
FBgn0030347	7	3	0.062609	>0.05	0.832437	9.89406e-07	0.436831	>0.05
FBgn0051414	7	3	0.199428	>0.05	0.648878	2.60415e-07	0.16743	>0.05
FBgn0030041	7	3	0.032555	>0.05	0.851327	1.81375e-07	0.243663	>0.05
FBgn0038533	7	3	0.243502	>0.05	0.601234	7.56986e-08	0.377037	>0.05
FBgn0014000	7	3	-0.0435589	>0.05	0.916508	4.56656e-08	0.577849	>0.05
FBgn0037354	7	3	0.134137	>0.05	0.969574	1.71452e-08	0.298968	>0.05
FBgn0039226	7	3	0.13338	>0.05	0.623456	1.10678e-08	0.419569	>0.05
FBgn0039003	7	3	0.296122	>0.05	0.625358	8.29641e-09	0.50861	>0.05
FBgn0040732	7	3	-0.0445344	>0.05	1.23094	5.69116e-09	-0.153144	>0.05
FBgn0037755	7	3	0.132406	>0.05	0.611948	2.07934e-09	0.567881	>0.05
FBgn0033777	7	3	-0.429878	>0.05	0.660806	1.00859e-09	0.206461	>0.05
FBgn0050424	7	3	0.194346	>0.05	0.740876	4.44188e-10	0.537174	>0.05
FBgn0038569	7	3	0.219955	>0.05	0.644956	1.34826e-10	0.35235	>0.05
FBgn0261805	7	3	-0.47751	>0.05	1.13106	8.93223e-11	0.426134	>0.05
FBgn0027657	7	3	0.124456	>0.05	0.83156	6.38323e-11	0.367706	>0.05
FBgn0061469	7	3	0.0456473	>0.05	0.585814	5.87295e-11	0.546222	>0.05
FBgn0032136	7	3	-0.568368	>0.05	0.752236	1.36532e-11	0.1585	>0.05
FBgn0041337	7	3	-0.626474	0.0017487	1.3774	1.31514e-11	0.172861	>0.05
FBgn0038088	7	3	0.206323	>0.05	0.63328	9.40881e-12	0.447673	>0.05
FBgn0030469	7	3	0.117935	>0.05	0.965946	9.40252e-12	0.353574	>0.05
FBgn0038194	7	3	0.286759	>0.05	0.589727	9.07286e-12	0.279589	>0.05
FBgn0010620	7	3	0.249691	>0.05	0.637342	3.17789e-12	0.2785	>0.05
FBgn0040972	7	3	0.128896	>0.05	1.10079	4.38619e-13	0.443418	>0.05
FBgn0029704	7	3	0.0342772	>0.05	0.831389	6.56275e-14	0.389317	>0.05
FBgn0034989	7	3	0.0621875	>0.05	0.627526	3.70368e-15	0.485542	>0.05
FBgn0031805	7	3	-0.398074	>0.05	1.32606	4.48236e-16	-0.441428	>0.05
FBgn0029506	7	3	0.301069	>0.05	0.631749	2.33088e-16	0.477287	>0.05
FBgn0040319	7	3	0.139061	>0.05	0.731555	3.89123e-20	0.251491	>0.05
FBgn0035770	7	3	0.019509	>0.05	0.889091	4.06541e-22	0.423785	>0.05
FBgn0034605	7	3	0.123883	>0.05	0.942881	1.86902e-26	0.0735993	>0.05
FBgn0043364	7	3	0.0628241	>0.05	0.931392	2.42919e-29	0.303465	>0.05
FBgn0016076	7	3	-0.32808	>0.05	0.935571	2.39675e-34	0.253826	>0.05
FBgn0038598	7	3	0.418232	>0.05	0.0613907	>0.05	0.683406	0.0128521
FBgn0023535	7	3	0.268461	>0.05	-0.404078	>0.05	1.16457	0.0125752
FBgn0037431	7	3	-0.110688	>0.05	0.476512	>0.05	0.78416	0.0104046
FBgn0001224	7	3	-0.377496	>0.05	0.118339	>0.05	0.929056	0.0101583
FBgn0039403	7	3	0.170342	>0.05	0.108601	>0.05	0.947217	0.00872407
FBgn0037519	7	3	-0.162467	>0.05	-0.275271	>0.05	0.805478	0.00768948
FBgn0032473	7	3	0.325347	>0.05	0.53809	>0.05	0.652031	0.00748632
FBgn0050001	7	3	-0.722151	>0.05	0.255996	>0.05	0.877154	0.00713616
FBgn0032329	7	3	0.41365	>0.05	-0.0883212	>0.05	0.592215	0.0070411
FBgn0037898	7	3	0.220486	>0.05	0.0232395	>0.05	0.595507	0.00668194
FBgn0004374	7	3	-0.336722	>0.05	0.452681	>0.05	0.648117	0.00645718
FBgn0263492	7	3	-0.305673	>0.05	-0.0455406	>0.05	1.76754	0.00623832
FBgn0036377	7	3	-0.303281	>0.05	-0.238375	>0.05	0.598302	0.00593972
FBgn0037100	7	3	0.516091	>0.05	0.943699	>0.05	0.94607	0.00560816
FBgn0041607	7	3	0.302284	>0.05	0.754253	0.000742341	0.613041	0.00548947
FBgn0010223	7	3	-0.0057113	>0.05	0.311535	>0.05	0.753125	0.00526618
FBgn0051370	7	3	-0.00643954	>0.05	0.414323	>0.05	0.672326	0.00423019
FBgn0035241	7	3	-0.209666	>0.05	-0.352783	>0.05	0.589106	0.00418891
FBgn0063449	7	3	-0.562088	>0.05	0.310824	>0.05	0.67486	0.00393501
FBgn0000053	7	3	-0.660468	0.000985661	0.256236	>0.05	0.596565	0.00382986
FBgn0264602	7	3	0.0604697	>0.05	0.771732	>0.05	0.992433	0.00382932
FBgn0039665	7	3	0.0499113	>0.05	0.627121	>0.05	0.627781	0.00370615
FBgn0086782	7	3	0.347617	>0.05	0.560226	>0.05	0.783759	0.00357634
FBgn0051454	7	3	-0.0313635	>0.05	0.209188	>0.05	1.55892	0.00352464
FBgn0051104	7	3	0.143407	>0.05	0.825901	0.000345504	0.651407	0.00314578
FBgn0036121	7	3	-0.397352	>0.05	-0.0980937	>0.05	0.922844	0.0031036
FBgn0050151	7	3	-0.00313493	>0.05	0.760311	>0.05	0.925872	0.00293845
FBgn0051812	7	3	0.150058	>0.05	0.465617	>0.05	0.671477	0.00284924
FBgn0039680	7	3	0.083117	>0.05	-0.194464	>0.05	0.767355	0.00276215
FBgn0038930	7	3	0.258825	>0.05	0.924506	2.57121e-05	0.675907	0.00222388
FBgn0032620	7	3	-0.0634561	>0.05	0.156742	>0.05	0.676098	0.00214394
FBgn0025642	7	3	0.190336	>0.05	0.871941	0.00289092	0.976189	0.00210186
FBgn0038238	7	3	-0.273284	>0.05	0.520183	>0.05	0.712836	0.0020901
FBgn0000092	7	3	-0.691271	>0.05	0.335205	>0.05	0.727896	0.0020636
FBgn0030805	7	3	0.194634	>0.05	-0.00342904	>0.05	1.02292	0.00206217
FBgn0051809	7	3	-0.288035	>0.05	0.638462	0.00173035	0.612599	0.00190156
FBgn0032154	7	3	-0.189598	>0.05	0.00913593	>0.05	0.623775	0.00189503
FBgn0052640	7	3	0.396021	>0.05	0.634089	0.00216359	0.610151	0.00142446
FBgn0050187	7	3	-0.497594	>0.05	0.0218585	>0.05	0.769787	0.00135923
FBgn0262619	7	3	0.166745	>0.05	0.342823	>0.05	0.606842	0.0012877
FBgn0262847	7	3	0.00534219	>0.05	0.250685	>0.05	0.590712	0.00126951
FBgn0040582	7	3	-1.0151	1.01546e-05	0.415117	>0.05	0.742833	0.001248
FBgn0036287	7	3	-0.246163	>0.05	0.208332	>0.05	0.731672	0.00109043
FBgn0262820	7	3	0.0659449	>0.05	0.297682	>0.05	0.624402	0.00107071
FBgn0085789	7	3	0.151695	>0.05	0.605342	0.00240594	0.595905	0.00106327
FBgn0027500	7	3	-0.257661	>0.05	0.187472	>0.05	0.744354	0.000902645
FBgn0013773	7	3	-0.320546	>0.05	0.223909	>0.05	0.727004	0.000766559
FBgn0046763	7	3	-0.27171	>0.05	1.00818	1.98118e-07	0.649808	0.00075643
FBgn0040658	7	3	-0.275294	>0.05	0.807783	0.00559185	0.985733	0.000725516
FBgn0082954	7	3	0.264962	>0.05	0.416533	>0.05	0.988936	0.000621192
FBgn0011327	7	3	-0.0323741	>0.05	0.622039	0.000228324	0.588049	0.000567939
FBgn0038795	7	3	-0.3872	>0.05	0.797161	0.00295493	0.900793	0.000564355
FBgn0031347	7	3	0.62905	>0.05	0.487671	>0.05	1.25289	0.000538175
FBgn0085520	7	3	-0.137844	>0.05	0.0096941	>0.05	1.67509	0.000531671
FBgn0039538	7	3	-0.149312	>0.05	0.139404	>0.05	0.76668	0.000475904
FBgn0262850	7	3	-0.0743806	>0.05	0.109636	>0.05	0.635518	0.000410046
FBgn0003479	7	3	-0.0678664	>0.05	0.0497835	>0.05	0.615195	0.000392651
FBgn0031142	7	3	0.43821	>0.05	0.636787	>0.05	1.13022	0.000369775
FBgn0031253	7	3	-0.209459	>0.05	0.557778	>0.05	0.744658	0.000363653
FBgn0036627	7	3	0.130005	>0.05	0.861762	0.000174256	0.793626	0.000360601
FBgn0020272	7	3	0.0529227	>0.05	-0.0779055	>0.05	0.72958	0.000337978
FBgn0003067	7	3	-0.327534	>0.05	-0.322029	>0.05	0.845147	0.000320799
FBgn0037207	7	3	-0.337527	>0.05	0.0210592	>0.05	1.13228	0.000314545
FBgn0002542	7	3	0.370163	>0.05	0.140229	>0.05	0.870892	0.000278161
FBgn0033782	7	3	0.0540507	>0.05	0.11446	>0.05	0.73096	0.000272823
FBgn0036931	7	3	0.0495626	>0.05	0.565813	>0.05	0.904739	0.000248432
FBgn0037634	7	3	0.251553	>0.05	0.460091	>0.05	0.687237	0.000229513
FBgn0037921	7	3	0.142822	>0.05	0.0229242	>0.05	0.595253	0.000210102
FBgn0041225	7	3	0.126788	>0.05	0.462824	>0.05	1.20314	0.000186582
FBgn0039371	7	3	0.0349177	>0.05	0.00699248	>0.05	0.935157	0.000185655
FBgn0035159	7	3	0.411184	>0.05	1.04752	3.96902e-08	0.7088	0.00014546
FBgn0264718	7	3	0.435734	>0.05	0.605129	0.00906382	0.820731	0.000143501
FBgn0031039	7	3	0.109885	>0.05	0.745128	0.0029812	0.838772	0.000120665
FBgn0020513	7	3	-0.33653	>0.05	0.271157	>0.05	0.665788	0.000107918
FBgn0032863	7	3	0.155691	>0.05	0.358654	>0.05	0.619125	0.000102559
FBgn0038516	7	3	-0.169907	>0.05	-0.0862193	>0.05	0.609029	8.22127e-05
FBgn0262852	7	3	0.0112245	>0.05	0.495352	>0.05	0.721849	8.12616e-05
FBgn0262560	7	3	0.0951283	>0.05	0.332991	>0.05	0.616342	7.68422e-05
FBgn0050357	7	3	0.144553	>0.05	0.33779	>0.05	0.674885	7.06089e-05
FBgn0004901	7	3	0.108828	>0.05	0.130056	>0.05	0.696704	6.95464e-05
FBgn0032147	7	3	-0.059993	>0.05	0.27311	>0.05	0.599442	6.57203e-05
FBgn0038989	7	3	0.333075	>0.05	0.216405	>0.05	0.61504	5.71963e-05
FBgn0052479	7	3	-0.0698683	>0.05	0.650073	5.27833e-05	0.650576	5.3911e-05
FBgn0010504	7	3	0.472629	>0.05	0.525349	>0.05	0.741788	5.17039e-05
FBgn0002284	7	3	0.160369	>0.05	0.613518	0.000182776	0.666626	5.15116e-05
FBgn0086251	7	3	-0.179537	>0.05	0.13528	>0.05	0.606801	4.87047e-05
FBgn0034484	7	3	-0.240082	>0.05	0.00770114	>0.05	0.652713	4.16761e-05
FBgn0034937	7	3	-0.705552	>0.05	0.827498	0.00160209	1.06325	3.7746e-05
FBgn0029831	7	3	-0.469459	>0.05	-0.207075	>0.05	1.30626	3.74461e-05
FBgn0035830	7	3	0.00407966	>0.05	0.538937	>0.05	0.599095	3.30509e-05
FBgn0039315	7	3	0.446878	>0.05	0.758597	0.000107718	0.798957	2.82575e-05
FBgn0033190	7	3	-0.152155	>0.05	0.306666	>0.05	1.42042	2.80963e-05
FBgn0034175	7	3	0.435887	>0.05	0.430874	>0.05	1.1713	2.56506e-05
FBgn0263755	7	3	0.0448674	>0.05	0.203032	>0.05	0.770716	2.50619e-05
FBgn0030006	7	3	0.0549145	>0.05	0.467049	>0.05	0.610156	2.02908e-05
FBgn0052641	7	3	0.380116	>0.05	0.53996	>0.05	0.666679	1.8288e-05
FBgn0036040	7	3	-0.143507	>0.05	0.0932882	>0.05	0.858018	1.66326e-05
FBgn0039848	7	3	-0.362113	>0.05	0.221563	>0.05	1.05513	1.23395e-05
FBgn0026380	7	3	0.0847674	>0.05	0.605582	0.00022563	0.721587	1.1702e-05
FBgn0040064	7	3	0.0126198	>0.05	0.922621	1.41805e-10	0.62979	1.09952e-05
FBgn0035557	7	3	0.62576	>0.05	0.647283	>0.05	1.19166	1.09528e-05
FBgn0033397	7	3	-0.197208	>0.05	0.57552	>0.05	0.635547	1.06838e-05
FBgn0032819	7	3	0.0456886	>0.05	0.465263	>0.05	0.641303	9.81468e-06
FBgn0047114	7	3	0.228668	>0.05	0.810259	1.79393e-06	0.72532	9.73351e-06
FBgn0028694	7	3	0.171205	>0.05	0.712462	0.00010994	0.820086	8.91359e-06
FBgn0026876	7	3	-0.0319768	>0.05	0.110565	>0.05	0.761947	8.46881e-06
FBgn0003651	7	3	-0.209797	>0.05	0.132959	>0.05	0.811659	7.49921e-06
FBgn0052029	7	3	-0.261986	>0.05	-0.621555	>0.05	1.63817	7.35436e-06
FBgn0085294	7	3	0.271962	>0.05	1.26245	7.13496e-16	0.653863	6.88755e-06
FBgn0085249	7	3	-0.693069	>0.05	0.251006	>0.05	1.31269	6.40458e-06
FBgn0260780	7	3	0.366103	>0.05	0.758322	0.00333267	1.1366	6.38234e-06
FBgn0037646	7	3	-0.0535986	>0.05	-0.187512	>0.05	0.975144	6.12106e-06
FBgn0032002	7	3	0.0490822	>0.05	0.810683	7.98068e-07	0.711682	5.33515e-06
FBgn0034692	7	3	0.507019	>0.05	0.221951	>0.05	1.16493	5.10341e-06
FBgn0037565	7	3	-0.177844	>0.05	0.280306	>0.05	0.938831	4.96441e-06
FBgn0039205	7	3	-0.348607	>0.05	-0.109319	>0.05	0.624628	4.91219e-06
FBgn0034199	7	3	0.204717	>0.05	0.417583	>0.05	0.647158	4.25824e-06
FBgn0050496	7	3	0.0732371	>0.05	0.0433511	>0.05	0.675056	4.21688e-06
FBgn0262828	7	3	0.431489	>0.05	0.640318	1.57611e-06	0.617537	4.13671e-06
FBgn0051908	7	3	-0.11087	>0.05	0.292149	>0.05	0.928636	3.9238e-06
FBgn0036240	7	3	0.035147	>0.05	0.747548	0.000192075	0.922118	3.36746e-06
FBgn0025820	7	3	0.259894	>0.05	0.137503	>0.05	0.649789	3.32527e-06
FBgn0028936	7	3	-0.663955	0.00486754	0.638538	0.00856872	1.09388	3.31786e-06
FBgn0035689	7	3	-0.172956	>0.05	0.349863	>0.05	0.637225	1.84809e-06
FBgn0029896	7	3	-0.349614	>0.05	0.155198	>0.05	0.606045	1.81147e-06
FBgn0031003	7	3	-0.153786	>0.05	0.341458	>0.05	0.780359	1.47849e-06
FBgn0035791	7	3	-0.0247509	>0.05	0.359522	>0.05	0.616869	1.41245e-06
FBgn0028684	7	3	0.117507	>0.05	0.633997	3.46187e-05	0.736722	1.27975e-06
FBgn0037345	7	3	-0.00819985	>0.05	1.01305	1.03731e-10	0.764566	1.22279e-06
FBgn0015562	7	3	-0.063357	>0.05	0.270102	>0.05	0.635399	1.14542e-06
FBgn0014018	7	3	-0.0660633	>0.05	0.812098	4.22969e-06	0.867023	9.93451e-07
FBgn0023174	7	3	0.0373912	>0.05	0.380243	>0.05	0.62649	8.98864e-07
FBgn0050178	7	3	0.440412	>0.05	0.353556	>0.05	1.21009	8.93131e-07
FBgn0042125	7	3	0.0916682	>0.05	0.445534	>0.05	0.787665	7.48971e-07
FBgn0038660	7	3	0.389064	>0.05	0.705396	3.18851e-05	0.764736	7.10358e-07
FBgn0010590	7	3	0.00125472	>0.05	0.603305	7.84609e-05	0.757754	6.60226e-07
FBgn0026582	7	3	0.160016	>0.05	0.226969	>0.05	0.694042	6.55146e-07
FBgn0032391	7	3	0.105561	>0.05	0.38219	>0.05	0.647994	6.1022e-07
FBgn0037960	7	3	0.0740586	>0.05	0.203707	>0.05	0.654865	5.3742e-07
FBgn0037882	7	3	-0.0315099	>0.05	0.0703483	>0.05	0.726572	5.08281e-07
FBgn0031631	7	3	0.196422	>0.05	0.303777	>0.05	0.600806	4.85351e-07
FBgn0263749	7	3	0.0318846	>0.05	0.424916	>0.05	0.612593	4.65762e-07
FBgn0034493	7	3	0.000176026	>0.05	0.4702	>0.05	0.940568	4.621e-07
FBgn0011205	7	3	-0.143664	>0.05	0.447965	>0.05	0.736666	4.38898e-07
FBgn0051953	7	3	-0.332396	>0.05	0.56756	>0.05	1.26391	4.00815e-07
FBgn0053267	7	3	-0.615599	0.000192355	-0.0333987	>0.05	0.862607	3.65405e-07
FBgn0031484	7	3	-0.0146941	>0.05	0.232899	>0.05	0.691383	2.84504e-07
FBgn0052121	7	3	0.447428	>0.05	0.292809	>0.05	0.726041	2.09011e-07
FBgn0042127	7	3	0.233826	>0.05	0.550798	>0.05	0.836912	1.71725e-07
FBgn0020653	7	3	0.113107	>0.05	0.59073	6.37936e-07	0.618485	1.69199e-07
FBgn0263106	7	3	-0.011841	>0.05	-0.264934	>0.05	0.758544	1.58693e-07
FBgn0031114	7	3	-0.0186622	>0.05	0.350663	>0.05	0.793785	1.4499e-07
FBgn0031973	7	3	0.274011	>0.05	0.340711	>0.05	0.639738	1.27058e-07
FBgn0037007	7	3	0.126918	>0.05	0.732163	1.03779e-09	0.632335	1.20658e-07
FBgn0035165	7	3	-0.122646	>0.05	0.744182	4.38676e-06	0.857577	1.09495e-07
FBgn0025631	7	3	0.259818	>0.05	0.415416	>0.05	0.637094	9.41154e-08
FBgn0038721	7	3	0.00593611	>0.05	0.44969	>0.05	0.618813	8.64135e-08
FBgn0031970	7	3	0.687918	0.00379786	0.358263	>0.05	1.31277	7.60814e-08
FBgn0250746	7	3	0.0172393	>0.05	0.652523	0.000186535	0.94268	7.57825e-08
FBgn0262656	7	3	0.141622	>0.05	0.547667	>0.05	0.859478	6.21869e-08
FBgn0031799	7	3	-0.130391	>0.05	0.239564	>0.05	0.586574	6.0469e-08
FBgn0031321	7	3	-0.148158	>0.05	0.200694	>0.05	0.850277	5.66877e-08
FBgn0050109	7	3	0.139122	>0.05	0.237717	>0.05	0.685815	5.36393e-08
FBgn0032512	7	3	-0.0383717	>0.05	0.384335	>0.05	0.815269	4.35474e-08
FBgn0003996	7	3	0.153821	>0.05	0.231023	>0.05	0.587116	4.10635e-08
FBgn0052512	7	3	-0.183885	>0.05	0.402065	>0.05	1.11538	4.05994e-08
FBgn0028690	7	3	0.190793	>0.05	0.580186	>0.05	0.709551	2.5623e-08
FBgn0044826	7	3	0.0415664	>0.05	0.400909	>0.05	0.875947	2.45244e-08
FBgn0026570	7	3	0.200491	>0.05	0.345497	>0.05	0.765196	2.38154e-08
FBgn0038627	7	3	0.39472	>0.05	0.61363	8.61534e-05	0.864525	2.3608e-08
FBgn0038952	7	3	0.419042	>0.05	-0.0910145	>0.05	1.34444	2.17782e-08
FBgn0086134	7	3	0.146442	>0.05	0.603521	6.29312e-07	0.673347	1.99179e-08
FBgn0031080	7	3	0.309645	>0.05	0.900052	6.30021e-09	0.813847	1.87051e-08
FBgn0031068	7	3	0.100989	>0.05	0.722745	0.000250129	1.09189	1.67501e-08
FBgn0038344	7	3	0.0990122	>0.05	0.500975	>0.05	0.58798	1.62277e-08
FBgn0036187	7	3	0.0990949	>0.05	0.43042	>0.05	0.728785	1.60644e-08
FBgn0016697	7	3	0.141933	>0.05	0.671376	6.39057e-05	0.949881	1.49867e-08
FBgn0033474	7	3	0.461765	>0.05	0.446439	>0.05	0.633901	1.47547e-08
FBgn0034849	7	3	-0.121078	>0.05	0.272501	>0.05	0.788166	1.34552e-08
FBgn0260756	7	3	0.192235	>0.05	0.305955	>0.05	0.661225	1.24863e-08
FBgn0032596	7	3	0.220664	>0.05	0.761931	3.20829e-06	0.924964	1.22572e-08
FBgn0034650	7	3	-0.029634	>0.05	0.487335	>0.05	0.771209	1.16007e-08
FBgn0261563	7	3	-0.204421	>0.05	0.619152	0.000120792	0.931142	1.13196e-08
FBgn0063491	7	3	-0.317468	>0.05	0.679115	0.00105752	1.1799	1.10778e-08
FBgn0028691	7	3	0.167859	>0.05	0.683739	4.68232e-07	0.77245	1.05846e-08
FBgn0034451	7	3	0.163663	>0.05	0.703379	1.47391e-06	0.830419	1.03228e-08
FBgn0003660	7	3	-0.159686	>0.05	0.526409	>0.05	0.697408	1.00903e-08
FBgn0032101	7	3	0.300564	>0.05	0.52842	>0.05	0.594237	8.23961e-09
FBgn0050485	7	3	0.75247	>0.05	-0.431388	>0.05	2.0702	6.40626e-09
FBgn0003248	7	3	0.301086	>0.05	1.32763	3.58135e-28	0.678981	5.39857e-09
FBgn0030156	7	3	-0.12118	>0.05	0.260867	>0.05	0.765861	5.01033e-09
FBgn0034577	7	3	-0.0363852	>0.05	0.592406	3.99151e-06	0.745925	4.96808e-09
FBgn0001104	7	3	0.165524	>0.05	0.618857	2.28555e-06	0.745856	4.68716e-09
FBgn0029134	7	3	0.121075	>0.05	0.350095	>0.05	0.676648	4.67989e-09
FBgn0264572	7	3	-0.046449	>0.05	0.220231	>0.05	0.979196	4.41257e-09
FBgn0033918	7	3	-0.0962755	>0.05	0.391884	>0.05	0.984552	4.15764e-09
FBgn0004635	7	3	-0.0555197	>0.05	0.767916	9.78964e-09	0.777888	4.02368e-09
FBgn0038250	7	3	-0.36278	>0.05	0.658557	1.39821e-09	0.620948	3.31237e-09
FBgn0262531	7	3	-0.550117	>0.05	0.341904	>0.05	1.35626	2.80209e-09
FBgn0035589	7	3	0.157487	>0.05	0.649454	0.000184817	1.02258	2.31583e-09
FBgn0035445	7	3	0.156412	>0.05	0.620312	3.6234e-06	0.755803	2.04433e-09
FBgn0037350	7	3	0.123981	>0.05	0.56887	>0.05	1.07842	2.03333e-09
FBgn0028695	7	3	0.187217	>0.05	0.634375	2.02148e-07	0.731274	1.93442e-09
FBgn0261394	7	3	0.102369	>0.05	0.710266	3.71589e-08	0.773636	1.85392e-09
FBgn0035948	7	3	0.194215	>0.05	0.155448	>0.05	0.587808	1.5216e-09
FBgn0030309	7	3	0.174948	>0.05	1.04048	1.86676e-22	0.632166	1.4315e-09
FBgn0051864	7	3	-0.0675383	>0.05	0.417557	>0.05	0.83531	1.41135e-09
FBgn0039402	7	3	0.060412	>0.05	0.406022	>0.05	0.693853	1.34224e-09
FBgn0003676	7	3	0.204649	>0.05	0.44142	>0.05	0.7764	1.32419e-09
FBgn0015737	7	3	0.242335	>0.05	0.600365	6.15693e-07	0.730511	1.25148e-09
FBgn0036476	7	3	-0.0230971	>0.05	0.249708	>0.05	0.734576	1.24955e-09
FBgn0016984	7	3	0.150617	>0.05	0.286115	>0.05	0.605092	1.19357e-09
FBgn0015019	7	3	0.137652	>0.05	0.49165	>0.05	0.980191	9.04958e-10
FBgn0038020	7	3	0.376624	>0.05	0.547952	>0.05	0.72182	8.48287e-10
FBgn0034398	7	3	0.169839	>0.05	0.535468	>0.05	0.604077	8.02579e-10
FBgn0052857	7	3	-0.0975369	>0.05	-0.00865526	>0.05	0.59532	7.97336e-10
FBgn0031115	7	3	-0.028766	>0.05	0.147844	>0.05	0.615009	7.63902e-10
FBgn0014011	7	3	0.262905	>0.05	0.619818	1.66279e-05	0.873974	7.24401e-10
FBgn0033809	7	3	0.399771	>0.05	0.249791	>0.05	0.804783	7.16535e-10
FBgn0034501	7	3	-0.246198	>0.05	0.288132	>0.05	0.596721	5.45495e-10
FBgn0028476	7	3	0.0427721	>0.05	0.4366	>0.05	0.863705	4.44781e-10
FBgn0028426	7	3	0.0248185	>0.05	0.630083	4.31704e-07	0.755552	4.29959e-10
FBgn0011296	7	3	-0.25007	>0.05	0.999122	2.12447e-13	0.85051	3.5533e-10
FBgn0030808	7	3	0.00333145	>0.05	0.528966	>0.05	0.938088	2.60278e-10
FBgn0004606	7	3	-0.0146102	>0.05	0.272168	>0.05	0.821592	2.50748e-10
FBgn0030608	7	3	-0.249456	>0.05	0.378754	>0.05	1.03653	2.19104e-10
FBgn0086445	7	3	0.11371	>0.05	0.387663	>0.05	0.933422	2.02687e-10
FBgn0067102	7	3	-0.0684317	>0.05	0.522766	>0.05	0.780735	1.59086e-10
FBgn0002641	7	3	0.0672227	>0.05	0.88768	9.44709e-08	1.05429	1.49872e-10
FBgn0033978	7	3	0.202963	>0.05	0.569601	>0.05	0.720397	1.37264e-10
FBgn0033627	7	3	0.173595	>0.05	0.159476	>0.05	0.635593	1.3708e-10
FBgn0032216	7	3	0.104768	>0.05	0.764258	2.64388e-11	0.731922	1.34144e-10
FBgn0261808	7	3	-0.183984	>0.05	0.777916	1.49558e-06	1.05336	1.28646e-10
FBgn0003257	7	3	0.246532	>0.05	0.939635	7.05106e-13	0.810602	1.17276e-10
FBgn0023175	7	3	0.0305175	>0.05	0.585092	1.83421e-05	0.879473	1.06581e-10
FBgn0026737	7	3	-0.0798329	>0.05	0.376433	>0.05	0.684084	1.06442e-10
FBgn0035632	7	3	0.0401783	>0.05	0.916834	6.53917e-10	0.950091	1.0179e-10
FBgn0035444	7	3	-0.111065	>0.05	0.436714	>0.05	0.69227	8.9945e-11
FBgn0037609	7	3	0.124662	>0.05	0.537874	>0.05	0.739499	8.93604e-11
FBgn0030294	7	3	0.430542	>0.05	0.576574	>0.05	0.649422	7.69181e-11
FBgn0026751	7	3	-0.0382073	>0.05	0.239884	>0.05	0.925444	6.73944e-11
FBgn0031906	7	3	-0.254509	>0.05	0.258346	>0.05	0.897217	6.28526e-11
FBgn0261530	7	3	0.0324162	>0.05	0.420296	>0.05	0.658136	4.69286e-11
FBgn0036376	7	3	0.0983084	>0.05	0.333776	>0.05	0.663407	4.62073e-11
FBgn0010397	7	3	-0.0404597	>0.05	0.282524	>0.05	0.637325	4.48866e-11
FBgn0035186	7	3	0.191133	>0.05	0.362636	>0.05	1.30261	4.46258e-11
FBgn0250843	7	3	0.216538	>0.05	0.886698	4.24708e-08	1.0773	3.12645e-11
FBgn0028646	7	3	-0.198999	>0.05	-0.0566501	>0.05	0.816594	3.07789e-11
FBgn0039244	7	3	0.595592	4.52024e-05	0.497896	>0.05	1.06008	2.83872e-11
FBgn0022800	7	3	0.394649	>0.05	0.528928	>0.05	0.719772	2.48591e-11
FBgn0011769	7	3	-0.103096	>0.05	0.180024	>0.05	0.929838	1.95554e-11
FBgn0001977	7	3	0.190326	>0.05	0.700498	2.91789e-12	0.666253	1.92487e-11
FBgn0261274	7	3	0.00794618	>0.05	0.32779	>0.05	0.631135	1.62628e-11
FBgn0028692	7	3	0.203993	>0.05	0.711197	1.98116e-10	0.755863	1.35596e-11
FBgn0037299	7	3	0.0529192	>0.05	0.0835708	>0.05	0.672939	1.25489e-11
FBgn0031695	7	3	-1.13658	1.58416e-16	-0.0549028	>0.05	0.846228	1.20404e-11
FBgn0001297	7	3	-0.185211	>0.05	0.310327	>0.05	0.72135	1.17655e-11
FBgn0037710	7	3	-0.0321604	>0.05	0.312608	>0.05	1.09643	1.17594e-11
FBgn0024912	7	3	0.307675	>0.05	0.855253	2.16357e-08	0.984412	8.76624e-12
FBgn0000261	7	3	0.130869	>0.05	0.0447785	>0.05	0.758939	6.37482e-12
FBgn0033266	7	3	4.26109e-05	>0.05	0.737813	1.74321e-08	0.889195	6.00714e-12
FBgn0030357	7	3	-0.363121	>0.05	0.26746	>0.05	0.795861	5.75447e-12
FBgn0000339	7	3	0.111486	>0.05	0.536605	>0.05	0.641908	5.57587e-12
FBgn0010621	7	3	0.223666	>0.05	0.433449	>0.05	0.862377	5.04563e-12
FBgn0261983	7	3	0.236136	>0.05	0.476024	>0.05	0.632196	4.46689e-12
FBgn0053502	7	3	-0.123393	>0.05	-0.089436	>0.05	0.684006	3.7908e-12
FBgn0037293	7	3	0.179833	>0.05	0.458495	>0.05	0.886969	3.23904e-12
FBgn0259878	7	3	0.341358	>0.05	0.567048	>0.05	0.671509	3.05252e-12
FBgn0035245	7	3	0.287421	>0.05	0.409038	>0.05	0.590201	2.98038e-12
FBgn0259152	7	3	0.0596752	>0.05	0.378863	>0.05	0.616865	2.6044e-12
FBgn0037379	7	3	0.10012	>0.05	0.587972	2.26262e-09	0.681887	2.3502e-12
FBgn0002543	7	3	-0.169877	>0.05	0.286513	>0.05	1.10966	2.18641e-12
FBgn0029980	7	3	0.0717966	>0.05	0.151371	>0.05	0.873989	2.15424e-12
FBgn0010551	7	3	0.087294	>0.05	0.247908	>0.05	0.653263	2.1109e-12
FBgn0037011	7	3	0.0674	>0.05	0.397443	>0.05	0.717585	1.8296e-12
FBgn0259682	7	3	-0.149493	>0.05	1.05523	4.07962e-15	0.940429	1.7845e-12
FBgn0002787	7	3	-0.246065	>0.05	0.484179	>0.05	0.777639	1.74345e-12
FBgn0021872	7	3	0.0363042	>0.05	0.632147	3.01357e-10	0.706121	1.69337e-12
FBgn0033981	7	3	0.321218	>0.05	-0.418862	>0.05	0.836346	1.59673e-12
FBgn0029766	7	3	-0.292791	>0.05	0.841577	2.453e-15	0.734018	1.57711e-12
FBgn0039726	7	3	-0.110382	>0.05	0.0252766	>0.05	0.783487	1.1791e-12
FBgn0015321	7	3	0.0170933	>0.05	0.169243	>0.05	0.649869	1.1592e-12
FBgn0027091	7	3	0.0934847	>0.05	0.191161	>0.05	0.756742	1.15112e-12
FBgn0028515	7	3	0.180813	>0.05	0.580468	>0.05	0.969882	1.11063e-12
FBgn0039525	7	3	-0.551222	>0.05	0.140384	>0.05	1.00434	1.10162e-12
FBgn0028954	7	3	0.0940806	>0.05	0.479288	>0.05	0.592869	9.98496e-13
FBgn0035262	7	3	-0.0586873	>0.05	1.01075	4.36041e-12	0.984103	9.10245e-13
FBgn0033235	7	3	-0.0833657	>0.05	0.190933	>0.05	0.804975	7.4459e-13
FBgn0040212	7	3	0.076335	>0.05	0.426406	>0.05	0.857623	6.16845e-13
FBgn0035831	7	3	0.363281	>0.05	0.836084	3.93863e-09	1.01502	5.83931e-13
FBgn0001291	7	3	0.111882	>0.05	0.492819	>0.05	0.634286	4.18031e-13
FBgn0036116	7	3	0.149686	>0.05	0.693135	4.28507e-16	0.595325	4.01659e-13
FBgn0028984	7	3	0.120863	>0.05	0.371626	>0.05	0.620128	3.24394e-13
FBgn0038744	7	3	-0.0924392	>0.05	0.228854	>0.05	0.683736	3.20048e-13
FBgn0032001	7	3	-0.101581	>0.05	0.557628	>0.05	0.72029	2.98061e-13
FBgn0034583	7	3	0.321184	>0.05	0.755966	7.46592e-17	0.658724	2.52771e-13
FBgn0243512	7	3	0.204415	>0.05	0.665622	1.42065e-06	1.0104	2.5088e-13
FBgn0046685	7	3	-0.0317105	>0.05	0.399712	>0.05	0.855093	2.16216e-13
FBgn0039668	7	3	0.0297257	>0.05	0.417588	>0.05	0.605284	2.15434e-13
FBgn0035921	7	3	0.668205	0.000537904	-0.116692	>0.05	1.6829	1.87018e-13
FBgn0034141	7	3	0.251509	>0.05	0.50882	>0.05	0.682584	1.79524e-13
FBgn0037279	7	3	0.0344905	>0.05	0.498161	>0.05	0.736592	1.68129e-13
FBgn0023083	7	3	0.0915491	>0.05	0.369867	>0.05	0.58744	1.14839e-13
FBgn0045761	7	3	-0.300381	>0.05	0.257021	>0.05	0.684105	1.0089e-13
FBgn0031450	7	3	0.308826	>0.05	0.392555	>0.05	0.597388	9.73974e-14
FBgn0002031	7	3	-0.147898	>0.05	0.333728	>0.05	0.976423	8.91812e-14
FBgn0086656	7	3	0.00211187	>0.05	0.393138	>0.05	0.591268	6.8322e-14
FBgn0261113	7	3	-0.00041627	>0.05	0.764095	1.06125e-17	0.665467	6.42295e-14
FBgn0022029	7	3	0.0657468	>0.05	0.664773	3.38133e-14	0.64601	5.89039e-14
FBgn0033903	7	3	0.254126	>0.05	0.469822	>0.05	0.697494	5.6181e-14
FBgn0039311	7	3	0.22928	>0.05	-0.133913	>0.05	1.02754	4.94905e-14
FBgn0033038	7	3	-0.118039	>0.05	0.216447	>0.05	0.71149	3.90806e-14
FBgn0005612	7	3	-0.104385	>0.05	0.375445	>0.05	0.825297	2.72245e-14
FBgn0031313	7	3	0.453936	>0.05	0.185387	>0.05	0.82894	2.1263e-14
FBgn0032900	7	3	-0.489472	>0.05	0.432734	>0.05	1.07087	2.04779e-14
FBgn0033107	7	3	-0.0573323	>0.05	0.602081	2.97626e-07	0.865361	1.59379e-14
FBgn0052694	7	3	0.244661	>0.05	0.649821	4.17165e-13	0.67775	1.50227e-14
FBgn0086708	7	3	0.146938	>0.05	0.473467	>0.05	1.20542	1.42921e-14
FBgn0033087	7	3	0.00432426	>0.05	0.489631	>0.05	0.806053	1.30144e-14
FBgn0030894	7	3	-0.0781369	>0.05	0.512831	>0.05	0.758881	1.19799e-14
FBgn0037554	7	3	-0.141435	>0.05	0.323361	>0.05	0.765419	1.08341e-14
FBgn0050015	7	3	0.0858664	>0.05	0.232318	>0.05	0.619937	1.04981e-14
FBgn0045800	7	3	0.159978	>0.05	0.532344	>0.05	0.865232	1.04675e-14
FBgn0034793	7	3	-0.104112	>0.05	0.305255	>0.05	0.763518	1.02864e-14
FBgn0003514	7	3	0.107393	>0.05	0.368211	>0.05	0.619267	1.01402e-14
FBgn0039208	7	3	0.1044	>0.05	0.369362	>0.05	0.613899	8.03052e-15
FBgn0034396	7	3	0.190746	>0.05	0.652833	1.95373e-10	0.782914	7.5615e-15
FBgn0027561	7	3	-0.0374326	>0.05	0.656767	9.12375e-17	0.616881	6.16116e-15
FBgn0039637	7	3	0.189594	>0.05	0.496066	>0.05	0.662505	6.15178e-15
FBgn0260632	7	3	-0.00637076	>0.05	0.367047	>0.05	0.727003	5.43187e-15
FBgn0052280	7	3	-0.0137133	>0.05	0.644985	2.00618e-05	1.18595	3.68959e-15
FBgn0024891	7	3	-0.0466192	>0.05	0.438752	>0.05	1.12773	3.38761e-15
FBgn0028411	7	3	0.201138	>0.05	0.816599	6.66249e-09	1.08359	3.35775e-15
FBgn0030026	7	3	0.271804	>0.05	0.61705	4.59892e-08	0.852081	2.44166e-15
FBgn0013765	7	3	0.0559577	>0.05	0.250551	>0.05	0.626291	2.1274e-15
FBgn0004406	7	3	0.0886762	>0.05	0.247684	>0.05	1.24548	1.79853e-15
FBgn0036007	7	3	0.315313	>0.05	0.531516	>0.05	0.589575	1.55169e-15
FBgn0037240	7	3	0.309917	>0.05	0.268105	>0.05	0.63802	1.50038e-15
FBgn0263832	7	3	-0.00611203	>0.05	0.273677	>0.05	0.715294	1.39105e-15
FBgn0031969	7	3	0.117603	>0.05	0.394623	>0.05	1.09616	9.54094e-16
FBgn0027086	7	3	0.0551033	>0.05	0.151937	>0.05	0.676143	9.07374e-16
FBgn0032821	7	3	0.0164042	>0.05	0.384191	>0.05	0.646496	8.85999e-16
FBgn0032467	7	3	0.00798954	>0.05	0.375639	>0.05	0.647186	7.62738e-16
FBgn0040238	7	3	0.274976	>0.05	0.581279	>0.05	0.679479	6.47771e-16
FBgn0262732	7	3	-0.0122105	>0.05	0.714024	4.27904e-08	1.04606	6.43399e-16
FBgn0033428	7	3	-0.120159	>0.05	0.187806	>0.05	0.705581	5.38905e-16
FBgn0003231	7	3	0.177191	>0.05	0.988256	3.7701e-16	0.978104	5.01825e-16
FBgn0000636	7	3	0.303647	>0.05	0.533877	>0.05	0.683971	4.76656e-16
FBgn0030870	7	3	0.35276	>0.05	0.508127	>0.05	0.749644	4.63626e-16
FBgn0032130	7	3	-0.238529	>0.05	0.178764	>0.05	0.76296	4.42242e-16
FBgn0037647	7	3	0.0582134	>0.05	0.384732	>0.05	0.809274	4.19533e-16
FBgn0036237	7	3	0.137996	>0.05	0.303431	>0.05	0.974606	3.12785e-16
FBgn0037719	7	3	-0.0307378	>0.05	0.654904	2.52935e-11	0.759516	2.7964e-16
FBgn0032731	7	3	0.131354	>0.05	0.351432	>0.05	0.678407	2.47074e-16
FBgn0027558	7	3	0.110684	>0.05	0.40961	>0.05	0.8085	2.26053e-16
FBgn0033677	7	3	0.0233151	>0.05	0.466767	>0.05	0.733119	1.98853e-16
FBgn0035591	7	3	-0.14713	>0.05	0.369395	>0.05	0.990568	1.6953e-16
FBgn0033130	7	3	0.198515	>0.05	0.419071	>0.05	0.83352	7.46012e-17
FBgn0037580	7	3	0.251891	>0.05	0.787628	3.35689e-09	1.10853	6.79265e-17
FBgn0020414	7	3	0.329183	>0.05	0.648443	3.75934e-14	0.703139	6.35659e-17
FBgn0023530	7	3	-0.023233	>0.05	0.685549	1.35994e-07	1.05035	4.53833e-17
FBgn0039254	7	3	0.00487287	>0.05	0.31664	>0.05	0.748796	4.52929e-17
FBgn0036837	7	3	-0.278163	>0.05	0.272533	>0.05	0.618166	3.82143e-17
FBgn0000250	7	3	-0.0931003	>0.05	0.230382	>0.05	0.664356	3.78499e-17
FBgn0045842	7	3	-0.364228	>0.05	0.251719	>0.05	1.0328	3.77014e-17
FBgn0040475	7	3	0.118553	>0.05	0.330272	>0.05	0.869336	3.64169e-17
FBgn0040305	7	3	-0.01985	>0.05	0.372141	>0.05	1.05064	3.57965e-17
FBgn0039044	7	3	0.0879136	>0.05	0.472576	>0.05	1.19188	3.34548e-17
FBgn0031560	7	3	-0.161722	>0.05	0.470873	>0.05	1.20493	2.63543e-17
FBgn0025381	7	3	0.0055249	>0.05	0.433874	>0.05	0.772955	2.55426e-17
FBgn0260635	7	3	0.0220294	>0.05	0.405699	>0.05	0.633948	2.35099e-17
FBgn0031037	7	3	0.00769686	>0.05	0.453123	>0.05	1.08991	1.9605e-17
FBgn0020388	7	3	0.098642	>0.05	0.564918	>0.05	0.976874	1.87401e-17
FBgn0037012	7	3	0.207499	>0.05	0.462225	>0.05	1.17161	1.74259e-17
FBgn0036515	7	3	0.27946	>0.05	0.235985	>0.05	0.828676	1.59701e-17
FBgn0260817	7	3	-0.0373371	>0.05	0.619026	1.38749e-05	1.18122	1.15985e-17
FBgn0036805	7	3	0.201214	>0.05	0.48122	>0.05	0.888722	8.26118e-18
FBgn0052138	7	3	0.23348	>0.05	0.495844	>0.05	0.713694	6.8869e-18
FBgn0032006	7	3	0.047194	>0.05	0.686204	2.30494e-16	0.708974	5.38098e-18
FBgn0033476	7	3	0.298308	>0.05	0.617805	9.08333e-10	0.862057	4.61148e-18
FBgn0031998	7	3	0.0499626	>0.05	0.254841	>0.05	0.712535	3.79154e-18
FBgn0260747	7	3	-0.0925488	>0.05	0.453395	>0.05	0.77112	2.97908e-18
FBgn0026573	7	3	0.363525	>0.05	0.52728	>0.05	0.709202	2.8813e-18
FBgn0032934	7	3	-0.0750773	>0.05	0.31847	>0.05	0.983871	1.9656e-18
FBgn0034401	7	3	-0.0113778	>0.05	0.357891	>0.05	0.809747	1.36107e-18
FBgn0260933	7	3	0.36626	>0.05	0.386551	>0.05	1.13262	1.14912e-18
FBgn0028420	7	3	0.00163088	>0.05	0.116202	>0.05	0.734152	9.96168e-19
FBgn0039207	7	3	0.135647	>0.05	0.0594981	>0.05	0.778771	8.94655e-19
FBgn0052103	7	3	-0.0401275	>0.05	0.381993	>0.05	0.974899	7.54559e-19
FBgn0031497	7	3	0.0247271	>0.05	0.584123	>0.05	1.27419	6.86387e-19
FBgn0015279	7	3	0.108956	>0.05	0.498349	>0.05	0.743796	5.45551e-19
FBgn0051248	7	3	0.254058	>0.05	0.662726	2.29171e-10	0.884721	4.07203e-19
FBgn0016794	7	3	-0.163743	>0.05	0.563171	>0.05	1.26705	3.41623e-19
FBgn0001092	7	3	-0.0366339	>0.05	-0.197344	>0.05	0.653364	3.37419e-19
FBgn0032741	7	3	0.182453	>0.05	0.479309	>0.05	0.813626	3.05195e-19
FBgn0033194	7	3	0.0903945	>0.05	0.894977	3.65988e-31	0.693386	2.38453e-19
FBgn0036449	7	3	-0.289554	>0.05	0.415251	>0.05	1.19782	1.87303e-19
FBgn0030121	7	3	0.299949	>0.05	0.634969	2.27679e-08	1.00608	1.69376e-19
FBgn0031971	7	3	0.389212	>0.05	0.633014	1.16157e-15	0.71267	1.42716e-19
FBgn0038256	7	3	-0.120998	>0.05	0.347344	>0.05	0.764542	1.11428e-19
FBgn0011638	7	3	0.121183	>0.05	0.39389	>0.05	0.782212	7.38323e-20
FBgn0027594	7	3	0.0882339	>0.05	0.519457	>0.05	0.704409	2.18615e-20
FBgn0030318	7	3	0.329447	>0.05	0.757434	7.64172e-12	0.97312	1.99627e-20
FBgn0029925	7	3	0.164466	>0.05	0.142835	>0.05	0.903377	1.95688e-20
FBgn0039260	7	3	-0.0104574	>0.05	0.535954	>0.05	0.719498	1.65428e-20
FBgn0051678	7	3	-0.0551089	>0.05	0.0914639	>0.05	0.740497	1.58583e-20
FBgn0031635	7	3	-0.0529336	>0.05	0.344175	>0.05	0.869922	8.60436e-21
FBgn0032781	7	3	-0.0361086	>0.05	0.472684	>0.05	1.06514	7.34451e-21
FBgn0086676	7	3	0.387393	>0.05	0.239205	>0.05	0.739205	6.5369e-21
FBgn0050421	7	3	0.0413755	>0.05	0.332907	>0.05	0.744672	4.40227e-21
FBgn0028509	7	3	0.35466	>0.05	0.316294	>0.05	0.744433	3.79529e-21
FBgn0030060	7	3	0.352218	>0.05	0.749907	1.35296e-11	1.03802	3.28687e-21
FBgn0031990	7	3	0.200946	>0.05	0.295613	>0.05	0.724066	2.27415e-21
FBgn0032388	7	3	0.106915	>0.05	0.464246	>0.05	0.769779	1.76367e-21
FBgn0025879	7	3	0.103023	>0.05	0.913479	2.03205e-26	0.792096	1.68997e-21
FBgn0032935	7	3	-0.24568	>0.05	0.126032	>0.05	0.779624	1.5255e-21
FBgn0010238	7	3	0.240106	>0.05	0.366685	>0.05	0.783221	1.25346e-21
FBgn0000042	7	3	0.193415	>0.05	0.34346	>0.05	0.791274	7.90833e-22
FBgn0042712	7	3	0.0629036	>0.05	0.534719	>0.05	0.900843	4.47507e-22
FBgn0015296	7	3	-0.0776129	>0.05	0.246231	>0.05	0.95925	4.38131e-22
FBgn0033214	7	3	-0.81921	4.30443e-06	-0.962984	8.23424e-09	1.3435	3.54991e-22
FBgn0027569	7	3	-0.0268175	>0.05	0.241344	>0.05	0.846591	2.77628e-22
FBgn0004511	7	3	0.629552	>0.05	-0.0204654	>0.05	1.16989	2.24437e-22
FBgn0035499	7	3	0.172654	>0.05	0.611962	4.5224e-07	1.1887	2.06287e-22
FBgn0039257	7	3	-0.0862505	>0.05	0.753796	1.97758e-15	0.913977	1.88548e-22
FBgn0027081	7	3	0.124103	>0.05	0.224928	>0.05	0.808699	1.83746e-22
FBgn0037327	7	3	-0.00376758	>0.05	0.598087	1.27683e-09	0.958819	1.8321e-22
FBgn0031993	7	3	0.0822452	>0.05	0.771747	1.13704e-23	0.749926	1.69251e-22
FBgn0038981	7	3	0.345538	>0.05	0.422394	>0.05	1.09376	9.21758e-23
FBgn0033649	7	3	0.287177	>0.05	0.454784	>0.05	0.915257	6.54805e-23
FBgn0030749	7	3	0.284906	>0.05	0.570773	>0.05	0.900935	6.26365e-23
FBgn0027601	7	3	-0.0449232	>0.05	0.42177	>0.05	0.770834	3.12793e-23
FBgn0031498	7	3	0.102893	>0.05	0.657623	2.67529e-07	1.20993	2.44696e-23
FBgn0035498	7	3	0.0937602	>0.05	0.494034	>0.05	0.812542	2.41488e-23
FBgn0034915	7	3	-0.00957861	>0.05	0.684349	6.68306e-10	1.07199	2.1483e-23
FBgn0019886	7	3	-0.043852	>0.05	0.245315	>0.05	0.756065	2.03578e-23
FBgn0034362	7	3	0.63251	1.44344e-07	0.608115	1.96614e-06	1.20829	5.73895e-24
FBgn0031571	7	3	0.123626	>0.05	0.999842	7.27004e-25	0.960788	2.53708e-24
FBgn0035039	7	3	-0.336622	>0.05	0.504278	>0.05	1.27235	2.06351e-24
FBgn0035490	7	3	0.401181	>0.05	0.227241	>0.05	1.13521	1.92599e-24
FBgn0003943	7	3	0.487008	>0.05	0.573245	>0.05	0.74266	1.63544e-24
FBgn0005642	7	3	0.0220446	>0.05	0.217932	>0.05	0.928544	1.36954e-24
FBgn0027087	7	3	-0.00598793	>0.05	0.216405	>0.05	0.884121	8.0442e-25
FBgn0039120	7	3	0.106637	>0.05	0.432898	>0.05	0.840387	7.20437e-25
FBgn0038107	7	3	-0.214367	>0.05	0.189179	>0.05	1.19164	2.00096e-25
FBgn0031977	7	3	0.224976	>0.05	1.0233	1.59214e-26	0.992383	4.89846e-26
FBgn0034194	7	3	-0.195904	>0.05	0.680797	1.03993e-13	0.954611	2.7373e-26
FBgn0051683	7	3	0.279079	>0.05	0.566911	>0.05	0.950207	2.05002e-26
FBgn0041588	7	3	0.391513	>0.05	0.566326	>0.05	1.09694	1.78596e-26
FBgn0036341	7	3	0.0924441	>0.05	0.380305	>0.05	1.18609	1.74186e-26
FBgn0027493	7	3	0.237068	>0.05	0.329538	>0.05	0.915232	9.80511e-27
FBgn0041627	7	3	-1.10651	2.4131e-23	0.392601	>0.05	1.12694	7.01048e-27
FBgn0036126	7	3	0.231601	>0.05	0.457837	>0.05	1.14498	4.93601e-27
FBgn0027572	7	3	0.100134	>0.05	0.196715	>0.05	0.861218	3.96926e-27
FBgn0034936	7	3	0.113091	>0.05	0.343505	>0.05	0.992355	6.69453e-28
FBgn0013998	7	3	0.309807	>0.05	0.49567	>0.05	1.00363	6.17865e-28
FBgn0040070	7	3	0.245751	>0.05	0.598623	2.70076e-14	0.853692	6.07449e-28
FBgn0005674	7	3	0.0274496	>0.05	0.207021	>0.05	0.888306	4.35544e-28
FBgn0024329	7	3	0.0514283	>0.05	0.430077	>0.05	0.903845	3.77098e-28
FBgn0015801	7	3	0.249444	>0.05	0.272075	>0.05	0.954749	3.14799e-28
FBgn0042175	7	3	0.303904	>0.05	0.57669	>0.05	0.978949	1.30893e-28
FBgn0050005	7	3	-0.170566	>0.05	0.763031	5.18807e-13	1.17584	5.47416e-29
FBgn0024992	7	3	-0.076311	>0.05	0.265767	>0.05	1.03011	3.20714e-29
FBgn0036053	7	3	0.0378924	>0.05	0.674152	5.38607e-11	1.15094	2.99688e-29
FBgn0261258	7	3	0.100667	>0.05	0.308973	>0.05	0.857104	1.37291e-29
FBgn0085419	7	3	0.441331	>0.05	0.541189	>0.05	0.907	8.08492e-30
FBgn0015623	7	3	-0.0672138	>0.05	0.155183	>0.05	1.22639	3.33257e-30
FBgn0034728	7	3	0.0624278	>0.05	0.849752	4.19911e-19	1.09132	5.60543e-32
FBgn0260959	7	3	-0.0323706	>0.05	0.818767	1.22693e-17	1.11097	2.35704e-32
FBgn0034897	7	3	-0.0317573	>0.05	0.503579	>0.05	0.91993	1.84848e-32
FBgn0001978	7	3	-0.0127452	>0.05	0.377724	>0.05	1.00185	1.07971e-32
FBgn0038638	7	3	0.0327679	>0.05	0.344804	>0.05	1.44487	2.41305e-34
FBgn0261458	7	3	0.242141	>0.05	0.406825	>0.05	0.937825	2.40357e-34
FBgn0029664	7	3	0.0481489	>0.05	0.451278	>0.05	1.17815	9.18506e-35
FBgn0043841	7	3	0.248541	>0.05	0.563807	>0.05	0.906309	4.44728e-35
FBgn0030321	7	3	0.0528613	>0.05	0.397879	>0.05	1.09677	3.84572e-35
FBgn0011202	7	3	0.275891	>0.05	0.584384	>0.05	1.04111	8.08857e-36
FBgn0031307	7	3	-0.593017	0.000103548	-0.42205	>0.05	1.94265	3.64601e-38
FBgn0039580	7	3	0.077276	>0.05	0.462728	>0.05	1.11417	1.9679e-38
FBgn0020278	7	3	0.0920844	>0.05	0.273796	>0.05	1.18654	1.16773e-38
FBgn0036702	7	3	-0.0458684	>0.05	0.588507	4.74247e-12	1.10137	9.12599e-39
FBgn0052702	7	3	0.249506	>0.05	0.533418	>0.05	1.23808	2.61124e-41
FBgn0037391	7	3	-0.127029	>0.05	0.509206	>0.05	1.13021	2.63806e-42
FBgn0036196	7	3	-0.103651	>0.05	0.296367	>0.05	1.10793	5.48887e-43
FBgn0261984	7	3	0.0954194	>0.05	0.691691	1.5139e-15	1.19077	7.21498e-44
FBgn0041342	7	3	0.267001	>0.05	0.47225	>0.05	1.13844	4.81348e-49
FBgn0040259	7	3	0.536174	>0.05	0.550445	>0.05	1.2913	5.00003e-51
FBgn0052091	7	3	0.0741818	>0.05	-0.106252	>0.05	1.82559	6.26482e-59
FBgn0033936	7	3	0.280558	>0.05	-0.270714	>0.05	1.41899	1.1176e-65
FBgn0262317	8	3	-0.0948459	>0.05	3.75152	0.00790503	0.104456	>0.05
FBgn0032105	8	3	-0.0838653	>0.05	3.19351	0.00724562	0.39016	>0.05
FBgn0034005	8	3	-0.0112814	>0.05	1.31992	0.00229254	0.950576	>0.05
FBgn0053937	8	3	0.349028	>0.05	2.09377	0.00224988	1.1087	>0.05
FBgn0051875	8	3	0.834084	>0.05	1.73471	0.00144048	0.87771	>0.05
FBgn0261454	8	3	0.0606189	>0.05	3.52072	0.0010176	0.712475	>0.05
FBgn0053301	8	3	-0.67355	>0.05	2.20749	2.75237e-05	0.885723	>0.05
FBgn0036014	8	3	-0.488786	>0.05	-0.843402	>0.05	2.49992	0.0127508
FBgn0039593	8	3	-1.49347	>0.05	1.47492	>0.05	1.42838	0.0109416
FBgn0035582	8	3	0.580905	>0.05	-0.141852	>0.05	2.91496	0.0106733
FBgn0051354	8	3	0.230058	>0.05	-0.597168	>0.05	2.61095	0.00992135
FBgn0005778	8	3	0.212264	>0.05	0.857133	>0.05	1.34706	0.00868892
FBgn0035312	8	3	0.404473	>0.05	0.579838	>0.05	1.93786	0.00832574
FBgn0030483	8	3	0.194529	>0.05	0.121359	>0.05	1.99444	0.00718722
FBgn0033292	8	3	-0.473858	>0.05	0.96642	>0.05	1.63742	0.00694717
FBgn0030764	8	3	-0.166682	>0.05	0.67772	>0.05	1.8021	0.0064512
FBgn0264081	8	3	0.77311	>0.05	1.55263	0.00362168	1.44459	0.00625523
FBgn0039201	8	3	0.524104	>0.05	1.11602	>0.05	1.26502	0.00531308
FBgn0013278	8	3	0.302419	>0.05	-0.634257	>0.05	2.62911	0.00459384
FBgn0264460	8	3	0.24824	>0.05	1.10216	>0.05	1.38221	0.00433736
FBgn0264704	8	3	0.366282	>0.05	1.08212	0.00623448	1.06682	0.00424914
FBgn0013279	8	3	0.342546	>0.05	-0.519845	>0.05	2.58388	0.00396328
FBgn0035468	8	3	0.645717	>0.05	1.08213	>0.05	2.68403	0.00383763
FBgn0032055	8	3	0.0395485	>0.05	0.627895	>0.05	1.40486	0.00356647
FBgn0046322	8	3	0.261365	>0.05	0.633299	>0.05	1.40579	0.00287867
FBgn0030310	8	3	-0.310331	>0.05	1.1172	0.000388634	0.94263	0.0026522
FBgn0013275	8	3	0.141778	>0.05	-0.555551	>0.05	2.69362	0.00261017
FBgn0013277	8	3	0.305886	>0.05	-0.64923	>0.05	2.56492	0.00248032
FBgn0039759	8	3	-0.82232	0.00593394	1.21273	3.64945e-05	0.862714	0.00222584
FBgn0038083	8	3	0.256502	>0.05	1.68324	2.94091e-07	0.993342	0.00210914
FBgn0037844	8	3	0.576979	>0.05	1.06767	>0.05	1.51786	0.00187153
FBgn0001230	8	3	0.115315	>0.05	-0.346095	>0.05	2.43511	0.0018576
FBgn0013276	8	3	0.168703	>0.05	-0.575632	>0.05	2.70378	0.0017666
FBgn0264345	8	3	0.125471	>0.05	1.32758	>0.05	2.64182	0.00159686
FBgn0054003	8	3	-0.315929	>0.05	0.587575	>0.05	1.59334	0.00148212
FBgn0263981	8	3	-0.824628	>0.05	0.813838	>0.05	1.12964	0.00134282
FBgn0001226	8	3	0.141493	>0.05	0.0532885	>0.05	2.51533	0.00132985
FBgn0085411	8	3	1.06685	>0.05	0.499898	>0.05	1.96857	0.00127949
FBgn0001225	8	3	-0.0881488	>0.05	0.305427	>0.05	2.23067	0.00104499
FBgn0031886	8	3	-0.163187	>0.05	1.50617	0.00427087	1.76165	0.000924588
FBgn0033216	8	3	-1.60589	>0.05	1.16486	>0.05	1.76398	0.000838793
FBgn0053469	8	3	0.427025	>0.05	1.66814	2.11581e-05	1.11453	0.000758877
FBgn0028562	8	3	0.543041	>0.05	0.985071	>0.05	1.2678	0.000704841
FBgn0035131	8	3	0.617303	>0.05	0.846084	>0.05	1.16245	0.000699592
FBgn0038014	8	3	-1.4596	>0.05	0.732317	>0.05	1.64374	0.000585226
FBgn0038144	8	3	0.3612	>0.05	0.66024	>0.05	1.46847	0.000503759
FBgn0262364	8	3	-0.328943	>0.05	1.13846	0.00182963	1.10156	0.00042817
FBgn0065032	8	3	-0.369541	>0.05	0.92577	>0.05	1.3574	0.000372619
FBgn0036895	8	3	0.416005	>0.05	0.636274	>0.05	1.63979	0.000345417
FBgn0263493	8	3	0.179875	>0.05	-0.153421	>0.05	2.14999	0.000328451
FBgn0264549	8	3	0.0872666	>0.05	0.759246	>0.05	2.8347	0.000322484
FBgn0263445	8	3	0.636434	>0.05	1.54385	3.74376e-07	0.962155	0.000287894
FBgn0030040	8	3	-0.27547	>0.05	1.08772	0.000357406	1.09792	0.000216062
FBgn0020416	8	3	-0.661964	0.000196736	1.51988	9.51664e-18	0.650322	0.000201938
FBgn0053057	8	3	0.22261	>0.05	1.23827	1.319e-06	0.887049	0.000178111
FBgn0050160	8	3	0.558185	>0.05	1.18927	>0.05	2.57937	7.63708e-05
FBgn0053494	8	3	-0.0802663	>0.05	1.71852	1.13093e-05	1.55897	6.15199e-05
FBgn0034480	8	3	0.14134	>0.05	1.40314	9.86159e-05	1.46288	4.60015e-05
FBgn0043854	8	3	-0.454566	>0.05	1.56715	1.85635e-07	1.20078	3.94078e-05
FBgn0262541	8	3	0.280563	>0.05	1.01937	>0.05	2.21927	1.49919e-05
FBgn0010039	8	3	0.0853717	>0.05	0.958242	0.000133196	1.0753	1.42483e-05
FBgn0035868	8	3	-0.168411	>0.05	1.15576	0.000648899	1.354	3.74683e-06
FBgn0001257	8	3	-0.287409	>0.05	0.754353	>0.05	1.73559	2.53775e-06
FBgn0030569	8	3	-1.55045	>0.05	3.05322	0.000276884	4.40789	2.37772e-06
FBgn0262721	8	3	0.18435	>0.05	0.529668	>0.05	1.56405	1.46631e-06
FBgn0010042	8	3	0.629423	>0.05	1.48233	0.000131281	1.62506	1.30386e-06
FBgn0032637	8	3	0.997827	2.7132e-05	1.19992	7.07948e-06	1.34721	1.25969e-06
FBgn0039114	8	3	-0.291275	>0.05	1.43671	2.72344e-11	1.04451	9.25273e-07
FBgn0023214	8	3	-0.111764	>0.05	0.883645	0.00330201	1.49253	4.87099e-07
FBgn0033979	8	3	0.421579	>0.05	1.30849	0.000178413	1.70906	4.67737e-07
FBgn0038466	8	3	0.234575	>0.05	1.37914	3.53246e-08	1.16418	3.87306e-07
FBgn0031535	8	3	0.357406	>0.05	1.41739	5.75521e-05	1.83699	2.45908e-07
FBgn0037531	8	3	-0.0634667	>0.05	0.937575	0.0048938	1.45268	2.15539e-07
FBgn0031476	8	3	0.0382932	>0.05	1.56495	2.2555e-07	1.67374	1.9797e-07
FBgn0038921	8	3	0.411347	>0.05	0.219378	>0.05	1.9303	1.75202e-07
FBgn0039023	8	3	0.175444	>0.05	0.895771	0.0025032	1.61481	6.18485e-08
FBgn0031913	8	3	0.248384	>0.05	1.021	>0.05	2.86192	6.09216e-08
FBgn0063492	8	3	-0.142098	>0.05	1.36293	8.13689e-07	1.48864	5.33136e-08
FBgn0053969	8	3	-0.0537663	>0.05	0.390809	>0.05	1.64719	4.98594e-08
FBgn0022772	8	3	-0.291232	>0.05	1.13968	0.00294318	2.01175	1.34896e-08
FBgn0039022	8	3	0.11022	>0.05	0.982166	9.7693e-06	1.27338	8.25093e-09
FBgn0058100	8	3	0.263576	>0.05	1.2251	0.0014165	1.92603	2.8521e-09
FBgn0035439	8	3	-0.296965	>0.05	1.40324	1.42314e-09	1.33686	1.40622e-09
FBgn0028978	8	3	0.126509	>0.05	1.33772	0.000925272	2.54094	1.35104e-09
FBgn0038299	8	3	-0.889347	>0.05	1.57867	0.00574274	3.96067	4.14802e-10
FBgn0020545	8	3	-0.0632408	>0.05	1.04275	1.23346e-06	1.34328	3.83248e-10
FBgn0037151	8	3	0.0447262	>0.05	1.63777	9.60006e-07	2.0927	3.67442e-10
FBgn0015035	8	3	-1.19754	3.44323e-10	1.02277	2.82908e-08	1.15603	3.60293e-10
FBgn0030048	8	3	0.042758	>0.05	1.02795	0.000173232	1.67019	3.05428e-10
FBgn0050269	8	3	-0.370254	>0.05	1.07039	6.51439e-08	1.22145	2.86355e-10
FBgn0039024	8	3	0.461238	>0.05	0.70146	0.00121861	1.369	2.50546e-10
FBgn0039296	8	3	0.0280607	>0.05	1.00735	6.70031e-05	1.60278	2.34343e-10
FBgn0039127	8	3	0.570895	>0.05	1.75324	3.68912e-10	1.76075	2.0296e-10
FBgn0030078	8	3	-0.0238566	>0.05	1.31289	3.78362e-07	1.65505	1.64352e-10
FBgn0030482	8	3	-0.201056	>0.05	1.2951	7.9917e-07	1.70304	1.44893e-10
FBgn0039543	8	3	-0.170893	>0.05	1.28662	8.41536e-08	1.56448	9.00507e-11
FBgn0001168	8	3	-0.396447	>0.05	0.96225	2.23254e-05	1.48566	8.30419e-11
FBgn0024947	8	3	0.154783	>0.05	0.962608	1.58433e-05	1.45521	7.50737e-11
FBgn0014135	8	3	0.0717291	>0.05	0.378254	>0.05	3.69815	4.63619e-11
FBgn0010611	8	3	0.00976262	>0.05	0.733807	0.00199371	1.59746	2.86541e-11
FBgn0004197	8	3	0.54988	>0.05	1.28157	7.81698e-05	2.02681	2.3849e-11
FBgn0039341	8	3	0.713801	0.000309916	1.309	3.45475e-11	1.31733	1.77186e-11
FBgn0004926	8	3	0.112339	>0.05	1.09344	6.10244e-07	1.48246	1.65198e-11
FBgn0033519	8	3	0.232436	>0.05	1.32593	1.15842e-05	2.02889	1.00699e-11
FBgn0031261	8	3	-1.48258	5.62774e-06	0.880757	0.00929058	2.19276	9.95982e-12
FBgn0031496	8	3	-0.411685	>0.05	0.930804	0.000702329	1.84861	8.31427e-12
FBgn0031881	8	3	-0.046489	>0.05	1.21038	3.21e-06	1.7682	7.61417e-12
FBgn0033521	8	3	0.522902	>0.05	1.5867	1.62193e-05	2.60311	6.40514e-12
FBgn0031267	8	3	0.19664	>0.05	0.97396	6.51581e-08	1.21967	5.33251e-12
FBgn0015376	8	3	0.855931	0.000539606	0.643636	>0.05	1.82649	5.04329e-12
FBgn0000071	8	3	-1.25731	>0.05	2.37117	6.7126e-12	1.94916	3.42967e-12
FBgn0031851	8	3	-0.0761421	>0.05	0.968042	0.000558446	1.97079	2.53895e-12
FBgn0037378	8	3	0.0571155	>0.05	1.1572	1.53908e-12	1.14857	2.38354e-12
FBgn0033520	8	3	0.40868	>0.05	1.31843	0.000247563	2.64477	1.85188e-12
FBgn0038577	8	3	0.270385	>0.05	1.12218	1.82171e-15	1.0065	6.35696e-13
FBgn0030013	8	3	-0.00969243	>0.05	0.89221	0.000236562	1.78672	5.06115e-13
FBgn0260755	8	3	-0.0316615	>0.05	1.29954	1.98884e-08	1.66941	3.36735e-13
FBgn0030189	8	3	0.124445	>0.05	1.37373	2.10197e-07	1.93999	3.20577e-13
FBgn0035715	8	3	0.0736441	>0.05	0.953105	2.87592e-08	1.26106	2.65671e-13
FBgn0053474	8	3	0.203201	>0.05	0.871487	0.000470788	1.65565	1.76151e-13
FBgn0260985	8	3	-0.126243	>0.05	0.537859	>0.05	1.50501	9.71049e-14
FBgn0001258	8	3	0.426411	>0.05	1.55278	2.37579e-05	2.84567	8.27971e-14
FBgn0035476	8	3	-0.467704	>0.05	0.330017	>0.05	1.64966	7.57439e-14
FBgn0032264	8	3	-0.201243	>0.05	0.973615	0.00307951	2.56861	6.14874e-14
FBgn0038846	8	3	-0.17887	>0.05	2.22303	5.07252e-07	3.47939	9.22987e-15
FBgn0036290	8	3	0.405223	>0.05	1.15479	4.75026e-16	1.10592	5.35021e-15
FBgn0001987	8	3	0.542319	>0.05	0.848562	6.51186e-07	1.31133	3.96338e-15
FBgn0033205	8	3	-0.0617029	>0.05	1.73625	2.81673e-26	1.25934	2.97264e-15
FBgn0031888	8	3	-0.26038	>0.05	1.16656	1.75487e-10	1.27872	2.62675e-15
FBgn0032390	8	3	0.481582	>0.05	0.848271	1.29523e-06	1.39763	7.09893e-16
FBgn0010246	8	3	0.154122	>0.05	1.86602	5.1475e-07	2.98417	4.72649e-16
FBgn0029689	8	3	-0.00443917	>0.05	1.21074	1.78497e-08	1.74717	4.22544e-16
FBgn0036876	8	3	-0.598978	>0.05	1.23993	3.8721e-05	2.57218	3.10748e-16
FBgn0261548	8	3	-0.251184	>0.05	0.772947	0.000781602	1.88769	1.37964e-16
FBgn0030014	8	3	0.818111	>0.05	0.653074	>0.05	2.78071	4.2557e-17
FBgn0259711	8	3	0.0372131	>0.05	2.14787	1.02145e-18	2.0304	3.45172e-17
FBgn0086443	8	3	0.13362	>0.05	0.798212	2.35047e-05	1.60688	2.28798e-17
FBgn0051176	8	3	0.379062	>0.05	0.967269	1.0032e-11	1.15199	1.58141e-17
FBgn0046114	8	3	-0.0305321	>0.05	1.14044	6.68896e-13	1.34633	1.28106e-17
FBgn0037684	8	3	0.399251	>0.05	1.22825	3.22653e-14	1.34823	1.16967e-17
FBgn0039006	8	3	-0.174077	>0.05	1.49018	8.00728e-10	2.07052	6.19446e-18
FBgn0260857	8	3	0.0192739	>0.05	0.824095	0.000146633	1.9199	2.50323e-18
FBgn0033226	8	3	0.111975	>0.05	1.33989	2.75389e-12	1.69861	1.07441e-18
FBgn0034756	8	3	0.016769	>0.05	1.956	2.56381e-22	1.7132	1.01836e-18
FBgn0038854	8	3	0.037592	>0.05	1.13019	6.60445e-13	1.39689	2.91724e-19
FBgn0011703	8	3	-0.299576	>0.05	0.971036	5.81815e-08	1.55276	1.44337e-19
FBgn0003328	8	3	-0.0200408	>0.05	1.10016	1.06735e-17	1.14629	1.18335e-19
FBgn0029094	8	3	0.0659234	>0.05	0.190957	>0.05	1.99883	7.55637e-20
FBgn0035812	8	3	0.179829	>0.05	1.44661	4.00872e-17	1.52509	4.92991e-20
FBgn0053123	8	3	0.116802	>0.05	0.646702	8.20426e-06	1.32218	4.36631e-20
FBgn0037555	8	3	-0.309123	>0.05	0.65288	2.37467e-06	1.2739	3.90547e-20
FBgn0011774	8	3	0.103258	>0.05	1.34479	2.34277e-11	1.81567	3.06738e-20
FBgn0037852	8	3	-0.0531659	>0.05	0.724714	2.49493e-07	1.28229	1.74048e-20
FBgn0028983	8	3	0.485978	>0.05	1.14412	3.911e-07	2.14105	7.48515e-21
FBgn0036186	8	3	0.129699	>0.05	0.661997	0.00236468	1.8715	7.02267e-21
FBgn0025628	8	3	0.41318	>0.05	1.08398	4.21361e-14	1.34503	6.44999e-21
FBgn0086346	8	3	0.138904	>0.05	0.861609	6.90769e-10	1.31696	6.20081e-21
FBgn0002069	8	3	-0.210594	>0.05	1.27248	2.87687e-09	2.08255	1.29046e-21
FBgn0032167	8	3	0.200436	>0.05	0.795134	3.29771e-05	1.87026	7.40516e-22
FBgn0033945	8	3	0.0236942	>0.05	1.24883	4.03429e-15	1.52973	3.44013e-22
FBgn0035438	8	3	0.0823244	>0.05	0.981768	1.24757e-13	1.28507	2.64414e-22
FBgn0027088	8	3	0.033314	>0.05	0.626061	0.00012544	1.60593	5.21647e-23
FBgn0262524	8	3	0.133527	>0.05	1.1091	9.63949e-09	1.80942	3.63213e-23
FBgn0027836	8	3	-0.117998	>0.05	2.11052	1.50923e-18	2.40413	2.99096e-23
FBgn0035996	8	3	-0.0999305	>0.05	1.68053	8.64928e-28	1.47765	2.25267e-23
FBgn0027079	8	3	0.0790433	>0.05	0.76988	1.4787e-08	1.35445	1.11137e-23
FBgn0032587	8	3	0.0456775	>0.05	1.47555	1.09343e-21	1.53732	4.48156e-24
FBgn0031643	8	3	0.124103	>0.05	1.00254	1.16227e-17	1.18536	2.49297e-24
FBgn0011672	8	3	0.265709	>0.05	0.655205	2.03398e-06	1.4097	1.80261e-24
FBgn0030079	8	3	0.435484	>0.05	0.884897	7.88289e-09	1.59899	4.86526e-25
FBgn0033127	8	3	0.365564	>0.05	1.35329	1.54728e-12	2.0264	1.8853e-25
FBgn0026319	8	3	-0.111091	>0.05	1.20834	1.24147e-14	1.56036	3.97639e-26
FBgn0050000	8	3	-0.304346	>0.05	0.817648	1.66741e-10	1.37103	1.13366e-26
FBgn0028424	8	3	0.161958	>0.05	1.10042	4.78276e-21	1.18834	9.75022e-27
FBgn0050022	8	3	-0.0482936	>0.05	0.881623	6.62706e-09	1.61478	2.50667e-27
FBgn0037082	8	3	0.208886	>0.05	0.875392	3.3425e-16	1.13805	2.3016e-27
FBgn0037071	8	3	0.0556973	>0.05	1.06779	8.8247e-13	1.59919	1.27976e-27
FBgn0051793	8	3	-0.07869	>0.05	1.02579	1.30085e-27	1.01071	7.61936e-28
FBgn0035309	8	3	0.0225847	>0.05	0.760702	0.000109339	2.05167	2.40838e-28
FBgn0046687	8	3	-0.0500496	>0.05	0.719628	2.1771e-06	1.5345	2.22417e-28
FBgn0085452	8	3	0.276147	>0.05	0.9294	1.5956e-11	1.4707	3.51395e-29
FBgn0028394	8	3	0.7201	7.68034e-09	1.48606	2.88845e-31	1.39246	3.30645e-29
FBgn0000083	8	3	0.382168	>0.05	1.15637	5.52663e-20	1.42056	1.86502e-29
FBgn0040236	8	3	0.34227	>0.05	0.922806	2.50338e-11	1.57492	8.61313e-30
FBgn0033592	8	3	-2.23382	>0.05	1.45907	0.00118026	4.12102	1.35498e-30
FBgn0020764	8	3	-0.243278	>0.05	0.617203	2.04985e-07	1.38123	8.92748e-31
FBgn0026404	8	3	-0.0211122	>0.05	0.916242	2.58911e-13	1.37539	7.68236e-31
FBgn0034312	8	3	-0.00720259	>0.05	1.30519	3.2442e-26	1.39394	1.48609e-31
FBgn0039061	8	3	0.268179	>0.05	0.984771	1.21675e-17	1.32232	6.70685e-33
FBgn0035714	8	3	-0.000779388	>0.05	0.766853	5.42871e-11	1.32526	3.91121e-33
FBgn0050382	8	3	0.76092	1.38858e-14	1.18916	5.52793e-34	1.17514	2.85094e-33
FBgn0032597	8	3	0.124502	>0.05	0.94377	9.993e-12	1.64221	2.66706e-33
FBgn0085378	8	3	0.169975	>0.05	1.11636	8.51887e-19	1.53432	7.41758e-34
FBgn0010278	8	3	0.0453313	>0.05	0.963589	4.75385e-23	1.17639	6.28115e-34
FBgn0010173	8	3	0.118281	>0.05	0.910457	5.3453e-21	1.15619	3.44046e-34
FBgn0040237	8	3	0.0172624	>0.05	0.760216	4.80324e-13	1.2363	2.63646e-34
FBgn0035049	8	3	0.425819	>0.05	0.946547	3.90877e-25	1.08261	2.05749e-34
FBgn0037229	8	3	0.974574	1.32913e-23	1.2949	1.42338e-34	1.30243	1.02877e-34
FBgn0263316	8	3	-0.0191605	>0.05	1.28306	5.65072e-23	1.60251	1.81555e-35
FBgn0259936	8	3	0.373852	>0.05	0.845661	9.5315e-08	1.97463	8.24599e-36
FBgn0263121	8	3	0.817946	1.26822e-17	1.21562	1.91113e-37	1.18586	4.61633e-36
FBgn0027094	8	3	0.1031	>0.05	0.827071	5.13877e-11	1.5699	2.51028e-36
FBgn0260965	8	3	0.220823	>0.05	1.17735	1.28031e-21	1.54467	6.58401e-37
FBgn0040609	8	3	0.25621	>0.05	1.09265	4.93371e-08	2.49734	3.50072e-37
FBgn0051121	8	3	0.479892	>0.05	0.798908	7.13879e-11	1.55963	9.06973e-39
FBgn0261625	8	3	-0.107515	>0.05	1.47686	7.11345e-22	2.08539	1.1462e-40
FBgn0082585	8	3	0.12301	>0.05	0.787961	2.02682e-16	1.27976	6.7075e-41
FBgn0051694	8	3	-0.0858581	>0.05	1.14757	1.17177e-49	1.03305	4.60715e-41
FBgn0033928	8	3	-0.368116	>0.05	1.27105	2.3086e-29	1.45972	1.79615e-41
FBgn0033139	8	3	-0.0586272	>0.05	0.296525	>0.05	3.07729	7.7751e-43
FBgn0039804	8	3	0.798321	1.4417e-10	0.894181	1.65425e-10	1.85485	6.98983e-43
FBgn0026718	8	3	0.295783	>0.05	0.956	7.58611e-22	1.31604	2.77861e-43
FBgn0002891	8	3	0.0819408	>0.05	0.857584	6.15052e-15	1.50076	2.32976e-44
FBgn0032805	8	3	-0.0311438	>0.05	2.2906	3.72497e-65	1.78228	7.5373e-45
FBgn0039644	8	3	0.0144043	>0.05	1.54961	2.92592e-71	1.22234	1.15555e-45
FBgn0031745	8	3	0.18207	>0.05	1.2729	1.48087e-10	2.73983	5.96398e-47
FBgn0033927	8	3	-0.795621	1.20557e-17	1.69299	3.37081e-84	1.24231	1.99129e-47
FBgn0011722	8	3	-0.207303	>0.05	1.04384	1.13161e-34	1.20215	7.43419e-48
FBgn0031959	8	3	0.182559	>0.05	0.962042	6.9037e-11	1.96114	2.0295e-48
FBgn0038957	8	3	0.354989	>0.05	1.27042	1.83098e-17	2.22063	1.44624e-49
FBgn0013984	8	3	0.103946	>0.05	0.768696	3.55359e-17	1.3264	1.08145e-49
FBgn0023129	8	3	0.0997924	>0.05	1.51135	6.54829e-41	1.69174	1.06078e-50
FBgn0003209	8	3	0.0762626	>0.05	0.972462	2.90377e-22	1.52285	1.20031e-51
FBgn0034709	8	3	0.620026	0.000203756	1.30132	3.50352e-15	2.58867	9.88991e-52
FBgn0033926	8	3	-0.779203	1.3568e-20	1.65994	1.857e-89	1.26673	1.38116e-53
FBgn0037796	8	3	0.398123	>0.05	0.968464	4.82932e-30	1.28344	8.16434e-54
FBgn0034639	8	3	-0.208099	>0.05	1.20698	4.09625e-33	1.51552	1.24458e-54
FBgn0014141	8	3	0.0343913	>0.05	1.28669	1.23155e-23	2.06553	2.71856e-56
FBgn0037926	8	3	0.0190956	>0.05	0.63896	6.78475e-13	1.38025	2.66602e-57
FBgn0035089	8	3	-0.263167	>0.05	1.99378	4.44717e-63	1.90052	1.05118e-57
FBgn0033134	8	3	0.241044	>0.05	1.17839	1.80277e-35	1.48629	7.38127e-59
FBgn0005660	8	3	-0.299238	>0.05	2.76478	6.52677e-36	3.66695	6.17638e-62
FBgn0031263	8	3	0.118324	>0.05	1.06698	6.16077e-26	1.65991	3.48168e-63
FBgn0041184	8	3	-0.0232089	>0.05	1.11393	4.74313e-19	2.12877	2.35906e-63
FBgn0040294	8	3	-0.0102132	>0.05	0.87273	4.33471e-18	1.60144	1.98043e-63
FBgn0038953	8	3	0.244953	>0.05	1.27386	3.74099e-42	1.55566	2.07164e-65
FBgn0086347	8	3	0.0125825	>0.05	1.50174	9.28798e-30	2.37504	1.53932e-69
FBgn0003495	8	3	0.447683	>0.05	1.46229	6.10321e-60	1.86044	3.15485e-98
FBgn0000454	8	3	-0.208936	>0.05	0.0663709	>0.05	1.77874	2.52359e-105
FBgn0033980	8	3	0.79694	2.08718e-24	0.964121	3.3865e-34	1.76814	2.96806e-109
FBgn0261560	8	3	-0.303319	>0.05	1.18514	4.00599e-55	1.71994	1.14539e-114
FBgn0032699	8	3	0.022219	>0.05	1.68682	1.22274e-96	1.97446	2.93653e-137
FBgn0000395	8	3	0.147781	>0.05	1.23265	3.71325e-41	2.25371	2.38294e-137
FBgn0053159	9	4	1.11565	0.00781825	0.17245	>0.05	-0.800881	>0.05
FBgn0035952	9	4	1.87923	0.00752731	-0.111385	>0.05	-0.688035	>0.05
FBgn0047000	9	4	2.02855	0.00533071	0.804392	>0.05	-1.29213	>0.05
FBgn0031707	9	4	1.70183	0.00486116	-0.234413	>0.05	-0.0872974	>0.05
FBgn0032733	9	4	2.14021	0.00353447	-0.433141	>0.05	0.145125	>0.05
FBgn0036414	9	4	1.09075	0.00291514	-0.198237	>0.05	-0.110829	>0.05
FBgn0052704	9	4	2.88252	0.00279033	0.411784	>0.05	-1.1451	>0.05
FBgn0035611	9	4	1.14029	0.00252149	-0.268586	>0.05	-0.771042	>0.05
FBgn0004644	9	4	1.06267	0.00228495	0.384722	>0.05	-0.489778	>0.05
FBgn0050360	9	4	1.13139	0.00226342	0.382991	>0.05	-0.677133	>0.05
FBgn0036756	9	4	0.984342	0.00173356	-0.0395822	>0.05	-0.51934	>0.05
FBgn0028740	9	4	0.873286	0.00172722	-0.196982	>0.05	-0.677744	>0.05
FBgn0053777	9	4	1.91431	0.00151044	0.474139	>0.05	-0.685375	>0.05
FBgn0014454	9	4	1.55735	0.00129234	-1.07647	>0.05	-0.297039	>0.05
FBgn0034768	9	4	2.37022	0.00114507	-1.21086	>0.05	-1.771	>0.05
FBgn0034566	9	4	1.17522	0.00113112	-0.36299	>0.05	-0.711643	>0.05
FBgn0034865	9	4	1.91636	0.00108	-0.954543	>0.05	-1.54297	>0.05
FBgn0034664	9	4	0.968541	0.000978257	-0.604395	>0.05	-0.619471	>0.05
FBgn0052238	9	4	2.2892	0.000792717	0.0687061	>0.05	-0.426895	>0.05
FBgn0031324	9	4	1.47481	0.000596215	-1.1522	>0.05	-0.805578	>0.05
FBgn0037165	9	4	1.44139	0.000305353	-0.465791	>0.05	-1.28276	>0.05
FBgn0259831	9	4	1.7501	0.000226047	-0.107143	>0.05	-0.771977	>0.05
FBgn0032192	9	4	0.969146	0.000220903	-0.563666	>0.05	-0.712627	>0.05
FBgn0033851	9	4	1.15473	0.000167674	-0.310533	>0.05	-0.731729	>0.05
FBgn0259712	9	4	1.09452	9.34631e-05	-0.700851	>0.05	-0.314087	>0.05
FBgn0039009	9	4	1.48683	4.5681e-05	-0.182809	>0.05	-0.771437	>0.05
FBgn0036219	9	4	2.16496	3.8577e-05	-0.57385	>0.05	0.0736117	>0.05
FBgn0259179	9	4	1.20452	3.7441e-05	-0.232344	>0.05	-0.51525	>0.05
FBgn0262679	9	4	1.50476	3.08505e-05	-0.28672	>0.05	-0.94171	>0.05
FBgn0033942	9	4	0.889004	3.04767e-05	0.252985	>0.05	-0.441966	>0.05
FBgn0038017	9	4	1.05742	1.49331e-05	0.43526	>0.05	-0.591464	>0.05
FBgn0085371	9	4	1.56321	1.46207e-05	0.12559	>0.05	-0.877032	>0.05
FBgn0031944	9	4	1.36814	3.27857e-06	-0.517693	>0.05	-0.745267	>0.05
FBgn0036936	9	4	1.6827	1.55746e-06	0.069578	>0.05	-0.231801	>0.05
FBgn0034446	9	4	1.41629	1.44136e-06	-0.351394	>0.05	-0.0211636	>0.05
FBgn0261356	9	4	1.77185	5.98278e-07	-0.178696	>0.05	0.0493234	>0.05
FBgn0038814	9	4	1.11028	2.97969e-07	-0.247893	>0.05	-0.178839	>0.05
FBgn0052181	9	4	1.81264	8.8058e-08	0.0819213	>0.05	-0.581486	>0.05
FBgn0036937	9	4	0.944009	4.54847e-08	0.0917685	>0.05	-0.340327	>0.05
FBgn0013812	9	4	1.41174	3.24567e-08	-0.032698	>0.05	-0.648951	>0.05
FBgn0036235	9	4	1.5704	3.079e-08	-0.115494	>0.05	-0.271447	>0.05
FBgn0038404	9	4	1.44688	8.51566e-09	0.201266	>0.05	-0.358543	>0.05
FBgn0034187	9	4	2.3466	5.31687e-09	0.744867	>0.05	-0.0614485	>0.05
FBgn0031942	9	4	1.10241	3.4245e-10	-0.224035	>0.05	-0.438765	>0.05
FBgn0032707	9	4	1.30782	2.31058e-10	-0.438676	>0.05	-0.29254	>0.05
FBgn0039010	9	4	2.05109	1.86442e-10	-0.0714699	>0.05	0.154288	>0.05
FBgn0034225	9	4	1.41413	1.19939e-10	0.480397	>0.05	-0.337777	>0.05
FBgn0036752	9	4	0.860661	2.97932e-12	-0.353745	>0.05	-0.4051	>0.05
FBgn0033048	9	4	2.31536	1.1471e-12	0.140642	>0.05	-0.404786	>0.05
FBgn0029863	9	4	1.1358	1.59849e-16	0.331137	>0.05	-0.558051	>0.05
FBgn0259974	9	4	3.73807	3.69824e-17	0.468098	>0.05	-2.00896	>0.05
FBgn0038350	9	4	3.26574	5.80248e-18	0.493757	>0.05	-0.486124	>0.05
FBgn0030588	9	4	2.27117	3.21086e-21	-0.449429	>0.05	-0.643242	>0.05
FBgn0029639	9	4	2.81141	2.75282e-22	0.748728	>0.05	-0.271744	>0.05
FBgn0031109	9	4	3.48646	7.48006e-24	0.305564	>0.05	-0.575946	>0.05
FBgn0035453	9	4	3.23463	2.35121e-31	0.34022	>0.05	0.165006	>0.05
FBgn0025643	9	4	2.23139	1.63991e-34	0.2017	>0.05	-0.551996	>0.05
FBgn0028573	9	4	1.05234	6.72781e-05	-1.07939	0.00523438	-0.920711	>0.05
FBgn0002562	9	4	2.14673	3.26917e-16	1.253	0.000137918	-0.680232	>0.05
FBgn0036437	9	4	1.13125	0.00310427	-1.02932	>0.05	-1.51267	0.012269
FBgn0029667	9	4	1.78943	0.000361851	-0.662708	>0.05	-2.07012	0.00842749
FBgn0259683	9	4	1.084	>0.05	-0.97503	>0.05	-1.88343	0.00727546
FBgn0250862	9	4	0.902594	>0.05	-0.937435	>0.05	-1.43681	0.00632181
FBgn0030339	9	4	1.36065	1.06633e-13	0.510473	>0.05	-0.66217	0.00429385
FBgn0051718	9	4	2.02746	1.0336e-05	-1.18824	>0.05	-1.67424	0.00392006
FBgn0011294	9	4	3.68981	1.69456e-39	0.403505	>0.05	-1.11559	0.00327122
FBgn0036195	9	4	1.97815	1.63433e-08	-0.429481	>0.05	-1.40977	0.00323338
FBgn0033140	9	4	1.08608	0.00191253	-0.391692	>0.05	-1.48221	0.00282268
FBgn0011281	9	4	3.56972	8.15854e-29	0.290562	>0.05	-0.915675	0.00225648
FBgn0036859	9	4	1.54434	8.146e-07	-0.317758	>0.05	-1.44329	0.0017589
FBgn0020277	9	4	2.67327	2.61292e-49	0.240194	>0.05	-0.862341	0.001664
FBgn0038613	9	4	1.59992	0.000592088	0.047592	>0.05	-2.01294	0.00164262
FBgn0010403	9	4	3.80967	1.06341e-40	0.373028	>0.05	-0.907162	0.00128408
FBgn0034490	9	4	0.930944	3.14369e-07	0.0272525	>0.05	-0.814718	0.00120758
FBgn0034766	9	4	3.30953	5.36644e-17	0.325479	>0.05	-1.81194	0.000443434
FBgn0011279	9	4	2.79133	4.54114e-32	0.354071	>0.05	-1.05485	0.000305109
FBgn0026399	9	4	1.13565	>0.05	-0.915659	>0.05	-2.41789	0.000280858
FBgn0029851	9	4	1.15905	1.31282e-08	-0.495014	>0.05	-0.852506	0.000226485
FBgn0034293	9	4	3.26885	1.84221e-07	0.705248	>0.05	-1.97053	0.000202443
FBgn0032734	9	4	1.8924	1.75081e-07	0.0123336	>0.05	-1.44597	0.00018268
FBgn0032282	9	4	2.55364	2.86291e-34	-0.114325	>0.05	-0.746818	0.000178523
FBgn0039510	9	4	1.238	4.18168e-05	-0.700912	>0.05	-1.21689	0.000121648
FBgn0027074	9	4	1.98873	7.90077e-21	0.627086	>0.05	-1.0576	0.000120466
FBgn0010044	9	4	0.850617	>0.05	-0.251948	>0.05	-1.73572	0.000119554
FBgn0051205	9	4	1.38202	2.84842e-07	-0.210532	>0.05	-1.22752	9.7632e-06
FBgn0040637	9	4	1.10924	>0.05	-0.143811	>0.05	-1.9864	8.02435e-06
FBgn0011293	9	4	3.4776	1.81329e-22	0.184358	>0.05	-1.60525	5.14287e-06
FBgn0010401	9	4	3.67617	4.81397e-49	0.407294	>0.05	-1.17217	4.63116e-06
FBgn0037936	9	4	0.877753	4.59198e-11	0.147413	>0.05	-0.645538	2.90206e-06
FBgn0030359	9	4	1.6606	1.91519e-07	-0.143953	>0.05	-2.14683	1.22194e-06
FBgn0037836	9	4	0.963049	8.09005e-10	-0.228584	>0.05	-0.880091	6.32287e-07
FBgn0037726	9	4	1.72909	3.65416e-14	-0.422373	>0.05	-1.20376	4.58764e-07
FBgn0032181	9	4	1.51683	3.98016e-17	-0.622289	0.000602782	-1.12865	1.09202e-07
FBgn0036553	9	4	0.842888	6.34785e-07	-0.150287	>0.05	-0.938261	9.94633e-08
FBgn0038732	9	4	3.03962	1.37744e-29	-0.321059	>0.05	-2.12863	7.43865e-08
FBgn0063496	9	4	3.035	5.9537e-22	0.434333	>0.05	-1.70583	4.22445e-08
FBgn0035969	9	4	0.971724	8.14974e-06	0.00835555	>0.05	-1.30251	3.32444e-08
FBgn0033970	9	4	0.826331	5.40912e-12	-0.243188	>0.05	-0.717379	2.96095e-08
FBgn0034229	9	4	1.34096	1.8214e-22	-0.0142847	>0.05	-0.817849	5.55666e-09
FBgn0262538	9	4	0.990319	2.57821e-16	-0.298538	>0.05	-0.843769	9.95839e-11
FBgn0042129	9	4	1.65298	1.42137e-08	-0.136262	>0.05	-1.96004	8.06764e-11
FBgn0037324	9	4	1.89104	3.8548e-23	0.0124259	>0.05	-1.39291	5.85143e-12
FBgn0031925	9	4	1.85249	8.93622e-11	-0.065171	>0.05	-2.1526	2.35328e-13
FBgn0085359	9	4	0.835586	1.25034e-08	-0.617272	1.80779e-05	-1.17222	1.17772e-13
FBgn0034887	9	4	0.981982	1.10081e-20	-0.27212	>0.05	-0.907753	8.47276e-14
FBgn0037290	9	4	0.937493	1.5171e-13	-0.176903	>0.05	-1.00819	1.18154e-14
FBgn0030562	9	4	1.11557	1.07375e-05	-1.23459	1.75763e-06	-2.28054	2.4787e-15
FBgn0011283	9	4	2.3925	3.59316e-17	-0.109334	>0.05	-2.23325	1.87911e-15
FBgn0031629	9	4	1.6681	1.74707e-93	0.310934	>0.05	-0.693577	8.06387e-16
FBgn0034076	9	4	3.59367	6.80229e-102	0.423715	>0.05	-1.39854	6.90837e-16
FBgn0039864	9	4	1.55765	2.95569e-35	-0.329864	>0.05	-1.31173	2.22035e-16
FBgn0031289	9	4	2.07509	1.5023e-26	-0.749295	0.000101486	-2.38446	1.21181e-16
FBgn0038716	9	4	1.35925	2.52268e-18	0.365065	>0.05	-1.61951	3.37695e-18
FBgn0037387	9	4	0.904786	3.45062e-10	-0.566376	>0.05	-1.27783	1.49031e-18
FBgn0038799	9	4	0.999129	2.07997e-25	-0.0141114	>0.05	-1.0841	8.15271e-19
FBgn0036143	9	4	1.61969	1.43371e-40	-0.496105	>0.05	-1.39272	1.60955e-22
FBgn0030895	9	4	1.18319	2.20461e-22	-0.317673	>0.05	-1.22653	5.70297e-23
FBgn0038397	9	4	1.49347	2.8439e-13	-0.98455	1.20335e-06	-2.20232	7.85798e-24
FBgn0036289	9	4	0.811298	1.46856e-14	-0.497116	>0.05	-1.21769	3.35746e-24
FBgn0042119	9	4	1.40993	2.28114e-31	-0.143314	>0.05	-1.35198	2.99932e-28
FBgn0035544	9	4	0.854867	1.58706e-13	-0.769672	5.4876e-09	-1.58282	1.7663e-28
FBgn0037288	9	4	1.86814	2.13741e-110	-0.344916	>0.05	-1.03998	1.01718e-32
FBgn0039485	9	4	1.51784	3.75952e-27	-0.711813	4.80236e-07	-2.66997	1.06724e-51
FBgn0039084	9	4	0.96138	3.91988e-17	-0.747015	1.10662e-09	-1.93228	1.10427e-57
FBgn0039754	9	4	1.11861	4.418e-27	-0.850713	1.1315e-13	-2.05719	5.31229e-60
FBgn0026268	9	4	2.12843	9.87997e-54	-0.445236	>0.05	-2.84918	7.02223e-69
FBgn0035434	9	4	1.62078	5.73819e-40	-0.723363	7.41942e-10	-3.51086	4.10323e-144
FBgn0035638	10	4	0.736243	0.00555606	-0.610875	>0.05	-0.447092	>0.05
FBgn0002570	10	4	0.648712	0.00175372	0.385787	>0.05	-0.510019	>0.05
FBgn0033645	10	4	0.708467	0.000214612	-0.0189264	>0.05	-0.343171	>0.05
FBgn0020378	10	4	0.616176	5.28616e-05	-0.132354	>0.05	-0.544159	>0.05
FBgn0034622	10	4	0.733176	1.08342e-05	0.116199	>0.05	-0.419294	>0.05
FBgn0052816	10	4	0.773788	8.42792e-06	0.0290926	>0.05	-0.429092	>0.05
FBgn0041713	10	4	0.814547	3.77389e-06	-0.0730601	>0.05	-0.494908	>0.05
FBgn0037807	10	4	0.725278	2.38347e-06	-0.471416	>0.05	-0.551389	>0.05
FBgn0038412	10	4	0.7026	6.66702e-07	-0.0284496	>0.05	-0.489577	>0.05
FBgn0028699	10	4	0.631279	1.36957e-11	-0.0256535	>0.05	-0.222578	>0.05
FBgn0000439	10	4	0.763225	3.28539e-13	-0.207048	>0.05	-0.557613	>0.05
FBgn0051103	10	4	0.716621	1.16571e-13	0.000934369	>0.05	-0.32684	>0.05
FBgn0025680	10	4	0.668463	1.8154e-15	-0.0570803	>0.05	-0.489469	>0.05
FBgn0033033	10	4	0.663279	4.79068e-16	0.109921	>0.05	-0.325248	>0.05
FBgn0261705	10	4	-0.128963	>0.05	-0.754916	0.00546071	-0.513092	>0.05
FBgn0034755	10	4	-0.123944	>0.05	-0.792893	0.00378898	-0.52568	>0.05
FBgn0259164	10	4	0.154049	>0.05	-0.856566	0.000831745	-0.200077	>0.05
FBgn0039827	10	4	0.0157624	>0.05	-0.802119	9.27383e-05	-0.365665	>0.05
FBgn0010383	10	4	0.136821	>0.05	-1.01037	7.55885e-05	-0.289472	>0.05
FBgn0027562	10	4	0.085044	>0.05	-0.882016	6.64736e-05	-0.292295	>0.05
FBgn0259144	10	4	-0.0486485	>0.05	-0.617795	6.138e-05	-0.45779	>0.05
FBgn0036806	10	4	-0.302918	>0.05	0.724413	4.00363e-05	-0.341116	>0.05
FBgn0004654	10	4	0.0742242	>0.05	-0.633831	3.96157e-05	-0.498264	>0.05
FBgn0086254	10	4	0.291514	>0.05	-0.596956	2.50888e-05	-0.422311	>0.05
FBgn0026077	10	4	-0.162148	>0.05	-0.681752	1.60115e-06	-0.534536	>0.05
FBgn0001128	10	4	0.118371	>0.05	-0.609867	2.18648e-08	-0.577091	>0.05
FBgn0053138	10	4	-0.0810888	>0.05	-0.590394	1.70853e-09	-0.402683	>0.05
FBgn0015569	10	4	0.000593808	>0.05	-0.668105	5.23693e-10	-0.237669	>0.05
FBgn0085405	10	4	-0.158323	>0.05	-0.600836	2.83433e-10	-0.36496	>0.05
FBgn0038463	10	4	-0.0409968	>0.05	-0.667722	2.37395e-10	-0.36189	>0.05
FBgn0038211	10	4	-0.125277	>0.05	-0.73839	5.18813e-12	-0.499	>0.05
FBgn0023076	10	4	-0.0735917	>0.05	-0.704943	8.80027e-13	-0.441421	>0.05
FBgn0261404	10	4	-0.0958117	>0.05	0.375654	>0.05	-0.7408	0.0127181
FBgn0039049	10	4	0.0622678	>0.05	-0.582994	>0.05	-0.60632	0.012406
FBgn0085570	10	4	-0.071112	>0.05	-0.739645	>0.05	-0.789164	0.0117831
FBgn0033763	10	4	0.220766	>0.05	-0.622034	>0.05	-0.705895	0.0116794
FBgn0030105	10	4	0.514357	>0.05	0.513583	>0.05	-2.10474	0.0110652
FBgn0038541	10	4	0.406228	>0.05	0.20901	>0.05	-0.652587	0.0103299
FBgn0036498	10	4	-0.0457718	>0.05	-0.466089	>0.05	-1.01585	0.0090842
FBgn0033578	10	4	0.51329	>0.05	-0.0555022	>0.05	-0.781925	0.00902006
FBgn0002522	10	4	0.0945638	>0.05	-0.356917	>0.05	-0.752236	0.00876171
FBgn0036777	10	4	0.481931	>0.05	0.669386	0.00831833	-0.672624	0.00870683
FBgn0033880	10	4	0.264407	>0.05	-0.547713	>0.05	-0.901954	0.00750257
FBgn0037003	10	4	-0.248556	>0.05	0.0830213	>0.05	-1.39496	0.00662243
FBgn0037912	10	4	0.4093	>0.05	-0.341419	>0.05	-0.989221	0.00613393
FBgn0040091	10	4	0.267773	>0.05	0.545371	>0.05	-0.685323	0.0058161
FBgn0035581	10	4	0.813306	7.70127e-06	-0.239238	>0.05	-0.725888	0.00510892
FBgn0024897	10	4	0.061755	>0.05	-0.40608	>0.05	-0.928124	0.00493577
FBgn0024366	10	4	0.114027	>0.05	-0.0684966	>0.05	-0.717336	0.00485788
FBgn0032415	10	4	-0.0232865	>0.05	-0.0197184	>0.05	-1.3563	0.00372337
FBgn0263841	10	4	-0.106915	>0.05	-0.326277	>0.05	-1.27061	0.00316734
FBgn0001075	10	4	0.196934	>0.05	-0.171865	>0.05	-0.668046	0.0031177
FBgn0263402	10	4	0.520103	>0.05	0.159953	>0.05	-1.3736	0.00273112
FBgn0034928	10	4	-0.24061	>0.05	-0.448722	>0.05	-1.05496	0.00269504
FBgn0264711	10	4	0.420733	>0.05	-0.183421	>0.05	-1.54386	0.00267242
FBgn0037131	10	4	-0.47246	>0.05	-0.264465	>0.05	-1.0637	0.00246091
FBgn0038045	10	4	-0.00792316	>0.05	-0.139147	>0.05	-1.03284	0.00231023
FBgn0039595	10	4	-0.480314	>0.05	-0.23329	>0.05	-1.11666	0.00189234
FBgn0032116	10	4	0.395358	>0.05	0.0541224	>0.05	-0.670114	0.00161897
FBgn0085244	10	4	0.303321	>0.05	-0.16681	>0.05	-0.796437	0.00154612
FBgn0034010	10	4	-0.0226003	>0.05	-0.0565867	>0.05	-0.685698	0.00143167
FBgn0035255	10	4	0.494607	>0.05	0.1743	>0.05	-0.889441	0.000989284
FBgn0039039	10	4	-0.0170161	>0.05	0.576601	>0.05	-1.73331	0.000941482
FBgn0001269	10	4	-0.170422	>0.05	-0.442245	>0.05	-0.973186	0.000901963
FBgn0000463	10	4	0.545004	>0.05	-0.636122	0.000469638	-0.604466	0.000857982
FBgn0034966	10	4	-0.394598	>0.05	0.162527	>0.05	-0.78144	0.000684364
FBgn0032820	10	4	-0.130358	>0.05	-0.817704	3.74805e-06	-0.599252	0.000626151
FBgn0033644	10	4	-0.110703	>0.05	-0.83775	1.03362e-06	-0.588927	0.000592547
FBgn0028526	10	4	-0.0592983	>0.05	-0.12523	>0.05	-0.716075	0.000592055
FBgn0036117	10	4	-0.0988133	>0.05	-0.101171	>0.05	-0.671227	0.000581651
FBgn0086408	10	4	-0.0825193	>0.05	-0.245256	>0.05	-0.588768	0.000485397
FBgn0034454	10	4	0.524481	>0.05	-0.681733	>0.05	-1.21804	0.000477359
FBgn0000527	10	4	-0.220765	>0.05	-0.396535	>0.05	-0.627774	0.000470665
FBgn0051636	10	4	0.701693	8.749e-06	0.0756114	>0.05	-0.61479	0.000439995
FBgn0031563	10	4	0.263652	>0.05	-0.132074	>0.05	-0.87076	0.000361563
FBgn0050194	10	4	0.148682	>0.05	-0.282168	>0.05	-0.71474	0.000348081
FBgn0013810	10	4	0.566374	>0.05	-0.281651	>0.05	-0.610421	0.000323125
FBgn0051272	10	4	0.300928	>0.05	-0.560396	>0.05	-1.07825	0.000316923
FBgn0039979	10	4	-0.327773	>0.05	-0.180337	>0.05	-0.882945	0.000272728
FBgn0038832	10	4	0.438493	>0.05	-0.34637	>0.05	-0.670637	0.000228244
FBgn0037906	10	4	0.173746	>0.05	-0.101625	>0.05	-0.821337	0.00017915
FBgn0030763	10	4	0.524317	>0.05	-0.0980804	>0.05	-0.586762	0.000167712
FBgn0032726	10	4	-0.0764921	>0.05	0.0516429	>0.05	-0.7685	0.000160967
FBgn0035044	10	4	0.253746	>0.05	-0.0558041	>0.05	-0.691194	0.000143988
FBgn0000524	10	4	-0.140756	>0.05	-0.284774	>0.05	-0.622685	0.000116802
FBgn0034200	10	4	-0.378515	>0.05	0.0573876	>0.05	-0.66274	9.80216e-05
FBgn0036910	10	4	0.530077	>0.05	-0.88166	3.95705e-08	-0.667778	8.78098e-05
FBgn0026721	10	4	-0.0978994	>0.05	-0.000428548	>0.05	-0.725179	8.55247e-05
FBgn0051548	10	4	-0.342747	>0.05	-0.402965	>0.05	-0.821763	7.06301e-05
FBgn0263916	10	4	0.147881	>0.05	-0.293376	>0.05	-0.727287	4.43593e-05
FBgn0003719	10	4	-0.308971	>0.05	-0.0542224	>0.05	-0.604139	4.16892e-05
FBgn0030747	10	4	-0.0295054	>0.05	-0.436293	>0.05	-0.842218	4.08793e-05
FBgn0023479	10	4	0.130141	>0.05	-0.345706	>0.05	-0.772644	3.83638e-05
FBgn0039152	10	4	0.493853	>0.05	-0.646666	>0.05	-1.11986	3.65538e-05
FBgn0030262	10	4	-0.0925393	>0.05	0.905838	1.3116e-08	-0.654111	3.51036e-05
FBgn0035806	10	4	-0.158083	>0.05	-0.500893	>0.05	-0.908824	3.28831e-05
FBgn0030163	10	4	0.482452	>0.05	-0.551486	>0.05	-0.669197	2.79508e-05
FBgn0262904	10	4	-0.30725	>0.05	-0.106756	>0.05	-0.733165	2.78283e-05
FBgn0087011	10	4	0.364692	>0.05	-0.552377	>0.05	-0.885529	2.08377e-05
FBgn0013674	10	4	-0.231821	>0.05	-0.429487	>0.05	-0.724225	1.69905e-05
FBgn0038346	10	4	-0.547248	>0.05	0.00900155	>0.05	-0.980127	1.33962e-05
FBgn0034045	10	4	0.26937	>0.05	-0.137122	>0.05	-0.704579	9.55854e-06
FBgn0263046	10	4	0.0078041	>0.05	-0.313774	>0.05	-0.642313	9.07669e-06
FBgn0037696	10	4	-0.357369	>0.05	-0.398476	>0.05	-1.061	6.47666e-06
FBgn0039896	10	4	0.418539	>0.05	-0.264362	>0.05	-0.731986	5.48145e-06
FBgn0030099	10	4	-0.146967	>0.05	-0.337487	>0.05	-0.610482	5.22003e-06
FBgn0259098	10	4	0.185634	>0.05	-0.311612	>0.05	-0.794529	5.05669e-06
FBgn0031914	10	4	0.430219	>0.05	-0.967271	3.66597e-10	-0.708976	4.75886e-06
FBgn0003118	10	4	-0.310061	>0.05	-0.379433	>0.05	-0.698004	4.63579e-06
FBgn0004569	10	4	0.176718	>0.05	-0.291636	>0.05	-0.695873	3.94986e-06
FBgn0262563	10	4	-0.184135	>0.05	-0.102724	>0.05	-0.633727	2.73214e-06
FBgn0033558	10	4	0.549772	>0.05	-0.108003	>0.05	-0.6122	2.72196e-06
FBgn0051288	10	4	-0.531777	>0.05	0.227069	>0.05	-0.851621	2.52582e-06
FBgn0036787	10	4	-0.210075	>0.05	-0.127605	>0.05	-1.13337	1.86443e-06
FBgn0036094	10	4	0.668574	1.28389e-08	0.154658	>0.05	-0.618208	1.77249e-06
FBgn0036698	10	4	0.390087	>0.05	-0.908373	4.63312e-10	-0.745488	1.63421e-06
FBgn0030251	10	4	0.158051	>0.05	-0.203046	>0.05	-0.658952	1.38268e-06
FBgn0036288	10	4	-0.0399386	>0.05	-0.381182	>0.05	-0.758497	1.30642e-06
FBgn0030589	10	4	0.638737	2.56845e-06	-1.00679	1.7946e-11	-0.793977	8.73204e-07
FBgn0086691	10	4	0.100368	>0.05	0.0555579	>0.05	-0.842514	8.57654e-07
FBgn0032803	10	4	0.374134	>0.05	-0.643666	0.00137059	-1.07257	8.07292e-07
FBgn0032836	10	4	-0.0444204	>0.05	0.469926	>0.05	-0.846897	6.60505e-07
FBgn0032647	10	4	0.453404	>0.05	-0.38743	>0.05	-1.63044	6.42786e-07
FBgn0028886	10	4	-0.0155634	>0.05	-0.486016	>0.05	-0.670287	6.24085e-07
FBgn0001320	10	4	0.529664	>0.05	-0.357261	>0.05	-0.846382	4.42946e-07
FBgn0029866	10	4	0.332594	>0.05	-0.577213	>0.05	-0.816213	4.33212e-07
FBgn0030576	10	4	0.487034	>0.05	-0.120396	>0.05	-0.792688	3.93049e-07
FBgn0036945	10	4	0.154361	>0.05	0.0624211	>0.05	-0.919612	3.62518e-07
FBgn0035147	10	4	-0.074405	>0.05	-0.57019	>0.05	-0.628836	3.51758e-07
FBgn0259716	10	4	0.1578	>0.05	0.630736	0.000217738	-0.870256	3.1727e-07
FBgn0032772	10	4	0.353239	>0.05	-0.329349	>0.05	-0.881299	2.94537e-07
FBgn0033543	10	4	-0.35306	>0.05	-0.288466	>0.05	-0.665557	2.4617e-07
FBgn0010225	10	4	-0.149245	>0.05	-0.181109	>0.05	-0.587106	2.37879e-07
FBgn0031520	10	4	0.0546531	>0.05	-0.708823	3.57773e-05	-0.915752	2.27605e-07
FBgn0031902	10	4	-0.0445112	>0.05	-0.41238	>0.05	-0.665743	2.22248e-07
FBgn0032773	10	4	-0.233116	>0.05	0.275426	>0.05	-1.0787	1.98466e-07
FBgn0030239	10	4	0.0540236	>0.05	-0.530659	>0.05	-0.646228	1.89464e-07
FBgn0029950	10	4	0.00798986	>0.05	0.252283	>0.05	-0.59978	1.88307e-07
FBgn0003513	10	4	0.633454	6.5581e-06	-0.189931	>0.05	-0.892767	1.8518e-07
FBgn0037935	10	4	0.03904	>0.05	-0.0720643	>0.05	-0.592385	1.30447e-07
FBgn0032713	10	4	0.122062	>0.05	-0.844798	3.93405e-13	-0.61456	1.08225e-07
FBgn0033760	10	4	0.548905	>0.05	0.146749	>0.05	-1.0638	9.57012e-08
FBgn0030196	10	4	-0.350416	>0.05	-0.223558	>0.05	-0.693214	9.18618e-08
FBgn0029930	10	4	0.138002	>0.05	-0.343924	>0.05	-0.595872	7.36624e-08
FBgn0038946	10	4	0.380621	>0.05	0.104993	>0.05	-0.603914	7.35154e-08
FBgn0031558	10	4	0.537606	>0.05	-0.2123	>0.05	-1.73447	7.33632e-08
FBgn0032753	10	4	0.543636	>0.05	0.0137488	>0.05	-0.716652	7.02923e-08
FBgn0041096	10	4	0.278105	>0.05	-0.245858	>0.05	-0.734745	6.55915e-08
FBgn0036727	10	4	-0.0292269	>0.05	-0.69479	5.88311e-06	-0.927432	5.25315e-08
FBgn0036742	10	4	-0.0883064	>0.05	-0.297286	>0.05	-0.898222	5.20045e-08
FBgn0035331	10	4	-0.317382	>0.05	0.0451797	>0.05	-0.596996	5.14841e-08
FBgn0002778	10	4	-0.00115703	>0.05	-0.460698	>0.05	-0.61559	2.33043e-08
FBgn0011768	10	4	0.00471145	>0.05	-0.299632	>0.05	-0.624237	2.30907e-08
FBgn0050163	10	4	0.425988	>0.05	-0.361912	>0.05	-1.48628	1.26453e-08
FBgn0032029	10	4	0.0415173	>0.05	-0.535002	>0.05	-0.906151	1.08603e-08
FBgn0010053	10	4	0.121025	>0.05	-0.00940653	>0.05	-0.986658	9.68887e-09
FBgn0262717	10	4	0.0546623	>0.05	-0.727552	4.69727e-10	-0.711143	9.67373e-09
FBgn0030160	10	4	-0.201246	>0.05	-0.427443	>0.05	-0.845976	7.9186e-09
FBgn0022774	10	4	0.119736	>0.05	-0.500291	>0.05	-0.97194	7.62192e-09
FBgn0039821	10	4	0.61522	2.23834e-06	-0.251475	>0.05	-0.89191	6.7147e-09
FBgn0034974	10	4	0.562075	>0.05	-0.55494	>0.05	-0.991012	6.67408e-09
FBgn0031937	10	4	-0.0301372	>0.05	0.085256	>0.05	-0.665308	5.85018e-09
FBgn0038179	10	4	0.451761	>0.05	-0.528054	>0.05	-0.777779	5.06276e-09
FBgn0027556	10	4	0.644255	1.46458e-11	-0.259375	>0.05	-0.604783	3.17097e-09
[truncated: 602 more rows]
