# Supplementary material for: The histone methyltransferase G9a regulates tolerance to oxidative stress–induced energy consumption
Source: PLoS Biol. 2019 Mar 12;17(3):e2006146. doi: 10.1371/journal.pbio.2006146 (PMC6413895; doi:10.1371/journal.pbio.2006146)
Supplement: S3 Data — (XLSX) [file pbio.2006146.s013.xlsx]

## Sheet: Table S3A
Table S3A: Complete list of gene ontology enrichment statistics for the 5 principle groups in Figure 2
Group 1: upregulated in control and G9a mutants (Cluster 1)
GO term biological process	# genes in GO term category	# genes in selected group	# genes expected by chance	Over (+)/ underrepresented (-)	Fold enrichment	Adjusted p-value (Bonferroni)
sulfur compound metabolic process (GO:0006790)	60	7	1.15	+	6.06	0.0362
metabolic process (GO:0008152)	5071	123	97.59	+	1.26	0.153
proteolysis (GO:0006508)	606	23	11.66	+	1.97	0.321
protein metabolic process (GO:0019538)	1813	52	34.89	+	1.49	0.388
coenzyme metabolic process (GO:0006732)	74	6	1.42	+	4.21	0.645
steroid metabolic process (GO:0008202)	159	9	3.06	+	2.94	0.779
defense response to bacterium (GO:0042742)	5	2	0.1	+	20.78	0.831
sensory perception of chemical stimulus (GO:0007606)	101	2	1.94	+	1.03	1
sensory perception of taste (GO:0050909)	101	2	1.94	+	1.03	1
regulation of translation (GO:0006417)	148	3	2.85	+	1.05	1
cellular amino acid catabolic process (GO:0009063)	49	1	0.94	+	1.06	1
carbohydrate metabolic process (GO:0005975)	492	10	9.47	+	1.06	1
anion transport (GO:0006820)	143	3	2.75	+	1.09	1
response to stress (GO:0006950)	286	6	5.5	+	1.09	1
biosynthetic process (GO:0009058)	332	7	6.39	+	1.1	1
ectoderm development (GO:0007398)	141	3	2.71	+	1.11	1
pattern specification process (GO:0007389)	45	1	0.87	+	1.15	1
muscle contraction (GO:0006936)	45	1	0.87	+	1.15	1
system development (GO:0048731)	45	1	0.87	+	1.15	1
primary metabolic process (GO:0044238)	4226	94	81.33	+	1.16	1
nitrogen compound metabolic process (GO:0006807)	576	13	11.09	+	1.17	1
regulation of molecular function (GO:0065009)	486	11	9.35	+	1.18	1
regulation of phosphate metabolic process (GO:0019220)	44	1	0.85	+	1.18	1
regulation of catalytic activity (GO:0050790)	481	11	9.26	+	1.19	1
response to stimulus (GO:0050896)	740	18	14.24	+	1.26	1
death (GO:0016265)	118	3	2.27	+	1.32	1
cell death (GO:0008219)	118	3	2.27	+	1.32	1
vitamin metabolic process (GO:0006766)	39	1	0.75	+	1.33	1
apoptotic process (GO:0006915)	117	3	2.25	+	1.33	1
polysaccharide metabolic process (GO:0005976)	116	3	2.23	+	1.34	1
nervous system development (GO:0007399)	38	1	0.73	+	1.37	1
catabolic process (GO:0009056)	263	7	5.06	+	1.38	1
tRNA metabolic process (GO:0006399)	71	2	1.37	+	1.46	1
cellular component biogenesis (GO:0044085)	236	7	4.54	+	1.54	1
lipid metabolic process (GO:0006629)	694	21	13.36	+	1.57	1
homeostatic process (GO:0042592)	65	2	1.25	+	1.6	1
generation of precursor metabolites and energy (GO:0006091)	287	9	5.52	+	1.63	1
DNA metabolic process (GO:0006259)	254	8	4.89	+	1.64	1
segment specification (GO:0007379)	31	1	0.6	+	1.68	1
fatty acid metabolic process (GO:0006631)	122	4	2.35	+	1.7	1
DNA recombination (GO:0006310)	30	1	0.58	+	1.73	1
cellular amino acid metabolic process (GO:0006520)	235	8	4.52	+	1.77	1
vitamin biosynthetic process (GO:0009110)	27	1	0.52	+	1.92	1
respiratory electron transport chain (GO:0022904)	238	9	4.58	+	1.96	1
amino acid transport (GO:0006865)	53	2	1.02	+	1.96	1
DNA repair (GO:0006281)	132	5	2.54	+	1.97	1
cytokinesis (GO:0000910)	51	2	0.98	+	2.04	1
nuclear transport (GO:0051169)	50	2	0.96	+	2.08	1
DNA replication (GO:0006260)	86	4	1.66	+	2.42	1
cholesterol metabolic process (GO:0008203)	21	1	0.4	+	2.47	1
cellular amino acid biosynthetic process (GO:0008652)	61	3	1.17	+	2.56	1
response to toxic substance (GO:0009636)	72	4	1.39	+	2.89	1
protein folding (GO:0006457)	106	6	2.04	+	2.94	1
purine nucleobase metabolic process (GO:0006144)	58	4	1.12	+	3.58	1
pyrimidine nucleobase metabolic process (GO:0006206)	28	2	0.54	+	3.71	1
protein complex biogenesis (GO:0070271)	65	5	1.25	+	4	1
protein complex assembly (GO:0006461)	64	5	1.23	+	4.06	1
negative regulation of apoptotic process (GO:0043066)	12	1	0.23	+	4.33	1
fatty acid beta-oxidation (GO:0006635)	31	3	0.6	+	5.03	1
acyl-CoA metabolic process (GO:0006637)	20	2	0.38	+	5.2	1
cell differentiation (GO:0030154)	18	2	0.35	+	5.77	1
porphyrin-containing compound metabolic process (GO:0006778)	22	3	0.42	+	7.09	1
Unclassified (UNCLASSIFIED)	7141	118	137.43	-	0.86	0
RNA metabolic process (GO:0016070)	1035	6	19.92	-	0.3	0.0346
transcription, DNA-dependent (GO:0006351)	726	4	13.97	-	0.29	0.288
transcription from RNA polymerase II promoter (GO:0006366)	683	4	13.14	-	0.3	0.544
regulation of nucleobase-containing compound metabolic process (GO:0019219)	591	3	11.37	-	0.26	0.615
chromatin organization (GO:0006325)	216	1	4.16	-	0.24	1
organelle organization (GO:0006996)	382	2	7.35	-	0.27	1
reproduction (GO:0000003)	175	1	3.37	-	0.3	1
regulation of transcription from RNA polymerase II promoter (GO:0006357)	485	3	9.33	-	0.32	1
endocytosis (GO:0006897)	157	1	3.02	-	0.33	1
gamete generation (GO:0007276)	158	1	3.04	-	0.33	1
cell adhesion (GO:0007155)	155	1	2.98	-	0.34	1
extracellular transport (GO:0006858)	147	1	2.83	-	0.35	1
mesoderm development (GO:0007498)	122	1	2.35	-	0.43	1
phosphate ion transport (GO:0006817)	115	1	2.21	-	0.45	1
cellular component organization (GO:0016043)	660	6	12.7	-	0.47	1
vesicle-mediated transport (GO:0016192)	409	4	7.87	-	0.51	1
response to external stimulus (GO:0009605)	203	2	3.91	-	0.51	1
exocytosis (GO:0006887)	96	1	1.85	-	0.54	1
neurological system process (GO:0050877)	383	4	7.37	-	0.54	1
cation transport (GO:0006812)	376	4	7.24	-	0.55	1
anatomical structure morphogenesis (GO:0009653)	94	1	1.81	-	0.55	1
cellular component movement (GO:0006928)	187	2	3.6	-	0.56	1
nucleobase-containing compound metabolic process (GO:0006139)	1775	21	34.16	-	0.61	1
system process (GO:0003008)	413	5	7.95	-	0.63	1
nucleobase-containing compound transport (GO:0015931)	82	1	1.58	-	0.63	1
localization (GO:0051179)	1457	18	28.04	-	0.64	1
biological adhesion (GO:0022610)	161	2	3.1	-	0.65	1
protein transport (GO:0015031)	552	7	10.62	-	0.66	1
transport (GO:0006810)	1404	18	27.02	-	0.67	1
intracellular protein transport (GO:0006886)	534	7	10.28	-	0.68	1
cellular component organization or biogenesis (GO:0071840)	755	10	14.53	-	0.69	1
lipid transport (GO:0006869)	219	3	4.21	-	0.71	1
immune system process (GO:0002376)	288	4	5.54	-	0.72	1
mitosis (GO:0007067)	218	3	4.2	-	0.72	1
ion transport (GO:0006811)	490	7	9.43	-	0.74	1
multicellular organismal process (GO:0032501)	480	7	9.24	-	0.76	1
single-multicellular organism process (GO:0044707)	480	7	9.24	-	0.76	1
developmental process (GO:0032502)	542	8	10.43	-	0.77	1
glycogen metabolic process (GO:0005977)	67	1	1.29	-	0.78	1
visual perception (GO:0007601)	63	1	1.21	-	0.82	1
cell cycle (GO:0007049)	566	9	10.89	-	0.83	1
biological regulation (GO:0065007)	1557	25	29.96	-	0.83	1
cellular protein modification process (GO:0006464)	679	11	13.07	-	0.84	1
regulation of biological process (GO:0050789)	1098	18	21.13	-	0.85	1
monosaccharide metabolic process (GO:0005996)	122	2	2.35	-	0.85	1
phosphate-containing compound metabolic process (GO:0006796)	536	9	10.32	-	0.87	1
phospholipid metabolic process (GO:0006644)	118	2	2.27	-	0.88	1
sensory perception (GO:0007600)	175	3	3.37	-	0.89	1
chromosome segregation (GO:0007059)	58	1	1.12	-	0.9	1
receptor-mediated endocytosis (GO:0006898)	57	1	1.1	-	0.91	1
translation (GO:0006412)	388	7	7.47	-	0.94	1
cellular process (GO:0009987)	2947	54	56.72	-	0.95	1
cell communication (GO:0007154)	906	17	17.44	-	0.97	1
protein phosphorylation (GO:0006468)	267	5	5.14	-	0.97	1
cell proliferation (GO:0008283)	14	0	0.27	-	< 0,2	1
regulation of cell cycle (GO:0051726)	12	0	0.23	-	< 0,2	1
regulation of sequence-specific DNA binding transcription factor activity (GO:0051090)	5	0	0.1	-	< 0,2	1
response to interferon-gamma (GO:0034341)	2	0	0.04	-	< 0,2	1
mRNA transcription (GO:0009299)	18	0	0.35	-	< 0,2	1
mRNA polyadenylation (GO:0006378)	11	0	0.21	-	< 0,2	1
lysosomal transport (GO:0007041)	13	0	0.25	-	< 0,2	1
nitric oxide biosynthetic process (GO:0006809)	4	0	0.08	-	< 0,2	1
7-methylguanosine mRNA capping (GO:0006370)	3	0	0.06	-	< 0,2	1
asymmetric protein localization (GO:0008105)	6	0	0.12	-	< 0,2	1
cellular defense response (GO:0006968)	33	0	0.64	-	< 0,2	1
protein localization (GO:0008104)	70	0	1.35	-	< 0,2	1
cell-cell adhesion (GO:0016337)	97	0	1.87	-	< 0,2	1
protein targeting (GO:0006605)	67	0	1.29	-	< 0,2	1
RNA localization (GO:0006403)	64	0	1.23	-	< 0,2	1
RNA catabolic process (GO:0006401)	28	0	0.54	-	< 0,2	1
response to endogenous stimulus (GO:0009719)	10	0	0.19	-	< 0,2	1
immune response (GO:0006955)	16	0	0.31	-	< 0,2	1
regulation of liquid surface tension (GO:0050828)	6	0	0.12	-	< 0,2	1
pteridine-containing compound metabolic process (GO:0042558)	1	0	0.02	-	< 0,2	1
cellular component morphogenesis (GO:0032989)	79	0	1.52	-	< 0,2	1
carbohydrate transport (GO:0008643)	111	0	2.14	-	< 0,2	1
vitamin catabolic process (GO:0009111)	1	0	0.02	-	< 0,2	1
response to pheromone (GO:0019236)	29	0	0.56	-	< 0,2	1
sensory perception of pain (GO:0019233)	30	0	0.58	-	< 0,2	1
peroxisomal transport (GO:0043574)	14	0	0.27	-	< 0,2	1
synaptic vesicle exocytosis (GO:0016079)	16	0	0.31	-	< 0,2	1
cytoskeleton organization (GO:0007010)	23	0	0.44	-	< 0,2	1
rRNA metabolic process (GO:0016072)	91	0	1.75	-	< 0,2	1
sensory perception of sound (GO:0007605)	7	0	0.13	-	< 0,2	1
mitochondrion organization (GO:0007005)	35	0	0.67	-	< 0,2	1
chromatin remodeling (GO:0006338)	5	0	0.1	-	< 0,2	1
protein lipidation (GO:0006497)	22	0	0.42	-	< 0,2	1
cell-matrix adhesion (GO:0007160)	19	0	0.37	-	< 0,2	1
tricarboxylic acid cycle (GO:0006099)	27	0	0.52	-	< 0,2	1
pentose-phosphate shunt (GO:0006098)	7	0	0.13	-	< 0,2	1
glycolysis (GO:0006096)	14	0	0.27	-	< 0,2	1
RNA splicing (GO:0008380)	93	0	1.79	-	< 0,2	1
gluconeogenesis (GO:0006094)	10	0	0.19	-	< 0,2	1
cellular glucose homeostasis (GO:0001678)	12	0	0.23	-	< 0,2	1
chromatin assembly (GO:0031497)	27	0	0.52	-	< 0,2	1
regulation of cellular amino acid metabolic process (GO:0006521)	23	0	0.44	-	< 0,2	1
protein glycosylation (GO:0006486)	98	0	1.89	-	< 0,2	1
induction of apoptosis (GO:0006917)	15	0	0.29	-	< 0,2	1
ferredoxin metabolic process (GO:0006124)	7	0	0.13	-	< 0,2	1
prosthetic group metabolic process (GO:0051189)	3	0	0.06	-	< 0,2	1
blood circulation (GO:0008015)	1	0	0.02	-	< 0,2	1
vitamin transport (GO:0051180)	50	0	0.96	-	< 0,2	1
cellular calcium ion homeostasis (GO:0006874)	15	0	0.29	-	< 0,2	1
embryo development (GO:0009790)	10	0	0.19	-	< 0,2	1
protein methylation (GO:0006479)	16	0	0.31	-	< 0,2	1
oxidative phosphorylation (GO:0006119)	55	0	1.06	-	< 0,2	1
regulation of gene expression, epigenetic (GO:0040029)	6	0	0.12	-	< 0,2	1
mRNA 3'-end processing (GO:0031124)	17	0	0.33	-	< 0,2	1
protein acetylation (GO:0006473)	29	0	0.56	-	< 0,2	1
protein ADP-ribosylation (GO:0006471)	1	0	0.02	-	< 0,2	1
phagocytosis (GO:0006909)	10	0	0.19	-	< 0,2	1
bile acid metabolic process (GO:0008206)	1	0	0.02	-	< 0,2	1
pinocytosis (GO:0006907)	1	0	0.02	-	< 0,2	1
response to abiotic stimulus (GO:0009628)	7	0	0.13	-	< 0,2	1
mRNA splicing, via spliceosome (GO:0000398)	122	0	2.35	-	< 0,2	1
sex determination (GO:0007530)	13	0	0.25	-	< 0,2	1
endoderm development (GO:0007492)	1	0	0.02	-	< 0,2	1
DNA catabolic process (GO:0006308)	4	0	0.08	-	< 0,2	1
secondary metabolic process (GO:0019748)	14	0	0.27	-	< 0,2	1
female gamete generation (GO:0007292)	60	0	1.15	-	< 0,2	1
regulation of carbohydrate metabolic process (GO:0006109)	24	0	0.46	-	< 0,2	1
cyclic nucleotide metabolic process (GO:0009187)	42	0	0.81	-	< 0,2	1
nitrogen utilization (GO:0019740)	2	0	0.04	-	< 0,2	1
locomotion (GO:0040011)	10	0	0.19	-	< 0,2	1
meiosis (GO:0007126)	7	0	0.13	-	< 0,2	1
spermatogenesis (GO:0007283)	46	0	0.89	-	< 0,2	1
disaccharide metabolic process (GO:0005984)	2	0	0.04	-	< 0,2	1
muscle organ development (GO:0007517)	1	0	0.02	-	< 0,2	1
RNA splicing, via transesterification reactions (GO:0000375)	90	0	1.73	-	< 0,2	1
fertilization (GO:0009566)	21	0	0.4	-	< 0,2	1
neuromuscular synaptic transmission (GO:0007274)	12	0	0.23	-	< 0,2	1
neuron-neuron synaptic transmission (GO:0007270)	31	0	0.6	-	< 0,2	1
heart development (GO:0007507)	1	0	0.02	-	< 0,2	1
mitochondrial transport (GO:0006839)	29	0	0.56	-	< 0,2	1
dorsal/ventral axis specification (GO:0009950)	12	0	0.23	-	< 0,2	1
digestive tract mesoderm development (GO:0007502)	5	0	0.1	-	< 0,2	1
unsaturated fatty acid biosynthetic process (GO:0006636)	3	0	0.06	-	< 0,2	1
polyphosphate catabolic process (GO:0006798)	3	0	0.06	-	< 0,2	1
neurotransmitter secretion (GO:0007269)	36	0	0.69	-	< 0,2	1
synaptic transmission (GO:0007268)	146	0	2.81	-	< 0,2	1
cell-cell signaling (GO:0007267)	204	0	3.93	-	< 0,2	1
fatty acid biosynthetic process (GO:0006633)	16	0	0.31	-	< 0,2	1
anterior/posterior axis specification (GO:0009948)	5	0	0.1	-	< 0,2	1
mRNA processing (GO:0006397)	188	0	3.62	-	< 0,2	1
Group 2: downregulated in control and G9a mutants (Cluster 2)
GO term biological process	# genes in GO term category	# genes in selected group	# genes expected by chance	Over (+)/ underrepresented (-)	Fold enrichment	Adjusted p-value (Bonferroni)
developmental process (GO:0032502)	542	33	14.26	+	2.31	0.00175
cellular amino acid metabolic process (GO:0006520)	235	17	6.18	+	2.75	0.0401
lipid metabolic process (GO:0006629)	694	34	18.26	+	1.86	0.0829
sensory perception of sound (GO:0007605)	7	3	0.18	+	16.29	0.173
carbohydrate metabolic process (GO:0005975)	492	24	12.94	+	1.85	0.604
anatomical structure morphogenesis (GO:0009653)	94	8	2.47	+	3.24	0.736
metabolic process (GO:0008152)	5071	158	133.39	+	1.18	0.839
multicellular organismal process (GO:0032501)	480	19	12.63	+	1.5	1
anion transport (GO:0006820)	143	4	3.76	+	1.06	1
cation transport (GO:0006812)	376	13	9.89	+	1.31	1
ion transport (GO:0006811)	490	17	12.89	+	1.32	1
transport (GO:0006810)	1404	45	36.93	+	1.22	1
porphyrin-containing compound metabolic process (GO:0006778)	22	1	0.58	+	1.73	1
single-multicellular organism process (GO:0044707)	480	19	12.63	+	1.5	1
cell differentiation (GO:0030154)	18	2	0.47	+	4.22	1
protein targeting (GO:0006605)	67	2	1.76	+	1.13	1
nervous system development (GO:0007399)	38	2	1	+	2	1
ectoderm development (GO:0007398)	141	8	3.71	+	2.16	1
pyrimidine nucleobase metabolic process (GO:0006206)	28	1	0.74	+	1.36	1
cellular amino acid biosynthetic process (GO:0008652)	61	5	1.6	+	3.12	1
transcription from RNA polymerase II promoter (GO:0006366)	683	22	17.97	+	1.22	1
respiratory electron transport chain (GO:0022904)	238	10	6.26	+	1.6	1
response to stress (GO:0006950)	286	9	7.52	+	1.2	1
regulation of liquid surface tension (GO:0050828)	6	1	0.16	+	6.34	1
cellular component morphogenesis (GO:0032989)	79	6	2.08	+	2.89	1
cytokinesis (GO:0000910)	51	2	1.34	+	1.49	1
carbohydrate transport (GO:0008643)	111	3	2.92	+	1.03	1
regulation of transcription from RNA polymerase II promoter (GO:0006357)	485	18	12.76	+	1.41	1
regulation of biological process (GO:0050789)	1098	30	28.88	+	1.04	1
vitamin biosynthetic process (GO:0009110)	27	1	0.71	+	1.41	1
transcription, DNA-dependent (GO:0006351)	726	24	19.1	+	1.26	1
biological regulation (GO:0065007)	1557	45	40.96	+	1.1	1
response to pheromone (GO:0019236)	29	1	0.76	+	1.31	1
peroxisomal transport (GO:0043574)	14	1	0.37	+	2.72	1
segment specification (GO:0007379)	31	1	0.82	+	1.23	1
cell proliferation (GO:0008283)	14	0	0.37	-	< 0,2	1
regulation of cell cycle (GO:0051726)	12	0	0.32	-	< 0,2	1
regulation of sequence-specific DNA binding transcription factor activity (GO:0051090)	5	0	0.13	-	< 0,2	1
cellular component biogenesis (GO:0044085)	236	3	6.21	-	0.48	1
chromosome segregation (GO:0007059)	58	1	1.53	-	0.66	1
phosphate ion transport (GO:0006817)	115	2	3.02	-	0.66	1
regulation of translation (GO:0006417)	148	3	3.89	-	0.77	1
response to interferon-gamma (GO:0034341)	2	0	0.05	-	< 0,2	1
cell cycle (GO:0007049)	566	7	14.89	-	0.47	1
translation (GO:0006412)	388	5	10.21	-	0.49	1
mRNA transcription (GO:0009299)	18	0	0.47	-	< 0,2	1
mRNA polyadenylation (GO:0006378)	11	0	0.29	-	< 0,2	1
lysosomal transport (GO:0007041)	13	0	0.34	-	< 0,2	1
nitric oxide biosynthetic process (GO:0006809)	4	0	0.11	-	< 0,2	1
7-methylguanosine mRNA capping (GO:0006370)	3	0	0.08	-	< 0,2	1
nitrogen compound metabolic process (GO:0006807)	576	13	15.15	-	0.86	1
asymmetric protein localization (GO:0008105)	6	0	0.16	-	< 0,2	1
cellular defense response (GO:0006968)	33	0	0.87	-	< 0,2	1
protein localization (GO:0008104)	70	0	1.84	-	< 0,2	1
cell-cell adhesion (GO:0016337)	97	2	2.55	-	0.78	1
vitamin metabolic process (GO:0006766)	39	1	1.03	-	0.97	1
RNA localization (GO:0006403)	64	1	1.68	-	0.59	1
RNA catabolic process (GO:0006401)	28	0	0.74	-	< 0,2	1
response to endogenous stimulus (GO:0009719)	10	0	0.26	-	< 0,2	1
regulation of catalytic activity (GO:0050790)	481	9	12.65	-	0.71	1
immune response (GO:0006955)	16	0	0.42	-	< 0,2	1
pattern specification process (GO:0007389)	45	1	1.18	-	0.84	1
immune system process (GO:0002376)	288	5	7.58	-	0.66	1
pteridine-containing compound metabolic process (GO:0042558)	1	0	0.03	-	< 0,2	1
vitamin catabolic process (GO:0009111)	1	0	0.03	-	< 0,2	1
regulation of molecular function (GO:0065009)	486	9	12.78	-	0.7	1
sensory perception of pain (GO:0019233)	30	0	0.79	-	< 0,2	1
defense response to bacterium (GO:0042742)	5	0	0.13	-	< 0,2	1
Group 3: more upregulated in G9a mutants (Cluster 3-7)
GO term biological process	# genes in GO term category	# genes in selected group	# genes expected by chance	Over (+)/ underrepresented (-)	Fold enrichment	Adjusted p-value (Bonferroni)
Unclassified (UNCLASSIFIED)	7141	492	573.59	-	0.86	0
response to toxic substance (GO:0009636)	72	29	5.78	+	5.01	8.21e-10
response to stimulus (GO:0050896)	740	102	59.44	+	1.72	2.61e-05
metabolic process (GO:0008152)	5071	488	407.32	+	1.2	6.09e-05
steroid metabolic process (GO:0008202)	159	34	12.77	+	2.66	9.6e-05
regulation of translation (GO:0006417)	148	32	11.89	+	2.69	0.000163
primary metabolic process (GO:0044238)	4226	409	339.45	+	1.2	0.000803
immune system process (GO:0002376)	288	46	23.13	+	1.99	0.00269
respiratory electron transport chain (GO:0022904)	238	40	19.12	+	2.09	0.00318
protein folding (GO:0006457)	106	22	8.51	+	2.58	0.0144
response to stress (GO:0006950)	286	43	22.97	+	1.87	0.0193
lipid metabolic process (GO:0006629)	694	85	55.74	+	1.52	0.0201
generation of precursor metabolites and energy (GO:0006091)	287	43	23.05	+	1.87	0.0208
translation (GO:0006412)	388	53	31.17	+	1.7	0.0349
protein metabolic process (GO:0019538)	1813	184	145.63	+	1.26	0.102
protein complex assembly (GO:0006461)	64	14	5.14	+	2.72	0.168
protein complex biogenesis (GO:0070271)	65	14	5.22	+	2.68	0.194
mRNA processing (GO:0006397)	188	5	15.1	-	0.33	0.476
chromatin organization (GO:0006325)	216	7	17.35	-	0.4	0.795
developmental process (GO:0032502)	542	34	43.54	-	0.78	1
multicellular organismal process (GO:0032501)	480	25	38.56	-	0.65	1
nitrogen utilization (GO:0019740)	2	1	0.16	+	6.22	1
anion transport (GO:0006820)	143	7	11.49	-	0.61	1
regulation of cell cycle (GO:0051726)	12	0	0.96	-	< 0,2	1
regulation of sequence-specific DNA binding transcription factor activity (GO:0051090)	5	2	0.4	+	4.98	1
acyl-CoA metabolic process (GO:0006637)	20	6	1.61	+	3.73	1
ferredoxin metabolic process (GO:0006124)	7	2	0.56	+	3.56	1
nitric oxide biosynthetic process (GO:0006809)	4	1	0.32	+	3.11	1
cation transport (GO:0006812)	376	22	30.2	-	0.73	1
ion transport (GO:0006811)	490	28	39.36	-	0.71	1
cellular glucose homeostasis (GO:0001678)	12	3	0.96	+	3.11	1
porphyrin-containing compound metabolic process (GO:0006778)	22	0	1.77	-	< 0,2	1
single-multicellular organism process (GO:0044707)	480	25	38.56	-	0.65	1
response to interferon-gamma (GO:0034341)	2	0	0.16	-	< 0,2	1
gluconeogenesis (GO:0006094)	10	2	0.8	+	2.49	1
anterior/posterior axis specification (GO:0009948)	5	1	0.4	+	2.49	1
mRNA polyadenylation (GO:0006378)	11	0	0.88	-	< 0,2	1
lysosomal transport (GO:0007041)	13	0	1.04	-	< 0,2	1
cholesterol metabolic process (GO:0008203)	21	4	1.69	+	2.37	1
7-methylguanosine mRNA capping (GO:0006370)	3	0	0.24	-	< 0,2	1
immune response (GO:0006955)	16	3	1.29	+	2.33	1
synaptic vesicle exocytosis (GO:0016079)	16	3	1.29	+	2.33	1
cellular defense response (GO:0006968)	33	1	2.65	-	0.38	1
chromosome segregation (GO:0007059)	58	10	4.66	+	2.15	1
cell differentiation (GO:0030154)	18	0	1.45	-	< 0,2	1
mitochondrial transport (GO:0006839)	29	5	2.33	+	2.15	1
tRNA metabolic process (GO:0006399)	71	12	5.7	+	2.1	1
vitamin metabolic process (GO:0006766)	39	3	3.13	-	0.96	1
nervous system development (GO:0007399)	38	1	3.05	-	0.33	1
ectoderm development (GO:0007398)	141	4	11.33	-	0.35	1
RNA localization (GO:0006403)	64	3	5.14	-	0.58	1
RNA catabolic process (GO:0006401)	28	1	2.25	-	0.44	1
asymmetric protein localization (GO:0008105)	6	1	0.48	+	2.07	1
DNA replication (GO:0006260)	86	14	6.91	+	2.03	1
transcription from RNA polymerase II promoter (GO:0006366)	683	39	54.86	-	0.71	1
rRNA metabolic process (GO:0016072)	91	14	7.31	+	1.92	1
sulfur compound metabolic process (GO:0006790)	60	9	4.82	+	1.87	1
coenzyme metabolic process (GO:0006732)	74	11	5.94	+	1.85	1
pattern specification process (GO:0007389)	45	2	3.61	-	0.55	1
regulation of liquid surface tension (GO:0050828)	6	0	0.48	-	< 0,2	1
pteridine-containing compound metabolic process (GO:0042558)	1	0	0.08	-	< 0,2	1
cellular component morphogenesis (GO:0032989)	79	5	6.35	-	0.79	1
cellular amino acid biosynthetic process (GO:0008652)	61	9	4.9	+	1.84	1
carbohydrate transport (GO:0008643)	111	6	8.92	-	0.67	1
regulation of transcription from RNA polymerase II promoter (GO:0006357)	485	30	38.96	-	0.77	1
cell proliferation (GO:0008283)	14	2	1.12	+	1.78	1
vitamin catabolic process (GO:0009111)	1	0	0.08	-	< 0,2	1
vitamin biosynthetic process (GO:0009110)	27	2	2.17	-	0.92	1
transcription, DNA-dependent (GO:0006351)	726	40	58.32	-	0.69	1
pyrimidine nucleobase metabolic process (GO:0006206)	28	4	2.25	+	1.78	1
biological regulation (GO:0065007)	1557	123	125.06	-	0.98	1
response to pheromone (GO:0019236)	29	2	2.33	-	0.86	1
sensory perception of pain (GO:0019233)	30	0	2.41	-	< 0,2	1
peroxisomal transport (GO:0043574)	14	0	1.12	-	< 0,2	1
segment specification (GO:0007379)	31	0	2.49	-	< 0,2	1
defense response to bacterium (GO:0042742)	5	0	0.4	-	< 0,2	1
mitochondrion organization (GO:0007005)	35	5	2.81	+	1.78	1
cytoskeleton organization (GO:0007010)	23	1	1.85	-	0.54	1
sensory perception of chemical stimulus (GO:0007606)	101	3	8.11	-	0.37	1
glycolysis (GO:0006096)	14	2	1.12	+	1.78	1
sensory perception of sound (GO:0007605)	7	0	0.56	-	< 0,2	1
RNA metabolic process (GO:0016070)	1035	73	83.14	-	0.88	1
protein lipidation (GO:0006497)	22	3	1.77	+	1.7	1
cellular amino acid catabolic process (GO:0009063)	49	3	3.94	-	0.76	1
muscle contraction (GO:0006936)	45	3	3.61	-	0.83	1
DNA repair (GO:0006281)	132	18	10.6	+	1.7	1
sensory perception (GO:0007600)	175	10	14.06	-	0.71	1
receptor-mediated endocytosis (GO:0006898)	57	2	4.58	-	0.44	1
endocytosis (GO:0006897)	157	10	12.61	-	0.79	1
anatomical structure morphogenesis (GO:0009653)	94	5	7.55	-	0.66	1
DNA recombination (GO:0006310)	30	4	2.41	+	1.66	1
monosaccharide metabolic process (GO:0005996)	122	16	9.8	+	1.63	1
death (GO:0016265)	118	9	9.48	-	0.95	1
fatty acid metabolic process (GO:0006631)	122	16	9.8	+	1.63	1
chromatin remodeling (GO:0006338)	5	0	0.4	-	< 0,2	1
regulation of cellular amino acid metabolic process (GO:0006521)	23	3	1.85	+	1.62	1
fatty acid beta-oxidation (GO:0006635)	31	4	2.49	+	1.61	1
nucleobase-containing compound metabolic process (GO:0006139)	1775	140	142.58	-	0.98	1
cellular component biogenesis (GO:0044085)	236	30	18.96	+	1.58	1
DNA metabolic process (GO:0006259)	254	30	20.4	+	1.47	1
response to external stimulus (GO:0009605)	203	24	16.31	+	1.47	1
regulation of nucleobase-containing compound metabolic process (GO:0019219)	591	34	47.47	-	0.72	1
tricarboxylic acid cycle (GO:0006099)	27	2	2.17	-	0.92	1
pentose-phosphate shunt (GO:0006098)	7	0	0.56	-	< 0,2	1
biosynthetic process (GO:0009058)	332	38	26.67	+	1.42	1
cell-cell adhesion (GO:0016337)	97	11	7.79	+	1.41	1
RNA splicing (GO:0008380)	93	3	7.47	-	0.4	1
regulation of phosphate metabolic process (GO:0019220)	44	5	3.53	+	1.41	1
mRNA transcription (GO:0009299)	18	2	1.45	+	1.38	1
cell adhesion (GO:0007155)	155	17	12.45	+	1.37	1
nucleobase-containing compound transport (GO:0015931)	82	9	6.59	+	1.37	1
chromatin assembly (GO:0031497)	27	0	2.17	-	< 0,2	1
nitrogen compound metabolic process (GO:0006807)	576	62	46.27	+	1.34	1
cellular amino acid metabolic process (GO:0006520)	235	25	18.88	+	1.32	1
cell-matrix adhesion (GO:0007160)	19	2	1.53	+	1.31	1
biological adhesion (GO:0022610)	161	17	12.93	+	1.31	1
protein glycosylation (GO:0006486)	98	4	7.87	-	0.51	1
cell death (GO:0008219)	118	9	9.48	-	0.95	1
induction of apoptosis (GO:0006917)	15	0	1.2	-	< 0,2	1
mitosis (GO:0007067)	218	23	17.51	+	1.31	1
apoptotic process (GO:0006915)	117	9	9.4	-	0.96	1
prosthetic group metabolic process (GO:0051189)	3	0	0.24	-	< 0,2	1
system process (GO:0003008)	413	24	33.17	-	0.72	1
cell communication (GO:0007154)	906	94	72.77	+	1.29	1
blood circulation (GO:0008015)	1	0	0.08	-	< 0,2	1
vitamin transport (GO:0051180)	50	4	4.02	-	1	1
cellular calcium ion homeostasis (GO:0006874)	15	0	1.2	-	< 0,2	1
embryo development (GO:0009790)	10	0	0.8	-	< 0,2	1
protein methylation (GO:0006479)	16	1	1.29	-	0.78	1
cellular component organization (GO:0016043)	660	40	53.01	-	0.75	1
oxidative phosphorylation (GO:0006119)	55	4	4.42	-	0.91	1
regulation of gene expression, epigenetic (GO:0040029)	6	0	0.48	-	< 0,2	1
mRNA 3'-end processing (GO:0031124)	17	0	1.37	-	< 0,2	1
protein acetylation (GO:0006473)	29	1	2.33	-	0.43	1
catabolic process (GO:0009056)	263	27	21.13	+	1.28	1
protein ADP-ribosylation (GO:0006471)	1	0	0.08	-	< 0,2	1
phagocytosis (GO:0006909)	10	0	0.8	-	< 0,2	1
bile acid metabolic process (GO:0008206)	1	0	0.08	-	< 0,2	1
pinocytosis (GO:0006907)	1	0	0.08	-	< 0,2	1
phospholipid metabolic process (GO:0006644)	118	12	9.48	+	1.27	1
cell cycle (GO:0007049)	566	57	45.46	+	1.25	1
localization (GO:0051179)	1457	117	117.03	-	1	1
response to abiotic stimulus (GO:0009628)	7	0	0.56	-	< 0,2	1
protein localization (GO:0008104)	70	7	5.62	+	1.24	1
mRNA splicing, via spliceosome (GO:0000398)	122	4	9.8	-	0.41	1
sex determination (GO:0007530)	13	0	1.04	-	< 0,2	1
amino acid transport (GO:0006865)	53	3	4.26	-	0.7	1
mesoderm development (GO:0007498)	122	8	9.8	-	0.82	1
response to endogenous stimulus (GO:0009719)	10	1	0.8	+	1.24	1
locomotion (GO:0040011)	10	1	0.8	+	1.24	1
endoderm development (GO:0007492)	1	0	0.08	-	< 0,2	1
DNA catabolic process (GO:0006308)	4	0	0.32	-	< 0,2	1
proteolysis (GO:0006508)	606	60	48.68	+	1.23	1
cytokinesis (GO:0000910)	51	5	4.1	+	1.22	1
secondary metabolic process (GO:0019748)	14	0	1.12	-	< 0,2	1
female gamete generation (GO:0007292)	60	2	4.82	-	0.41	1
cellular protein modification process (GO:0006464)	679	43	54.54	-	0.79	1
regulation of carbohydrate metabolic process (GO:0006109)	24	1	1.93	-	0.52	1
cyclic nucleotide metabolic process (GO:0009187)	42	2	3.37	-	0.59	1
vesicle-mediated transport (GO:0016192)	409	30	32.85	-	0.91	1
phosphate ion transport (GO:0006817)	115	11	9.24	+	1.19	1
nuclear transport (GO:0051169)	50	4	4.02	-	1	1
visual perception (GO:0007601)	63	6	5.06	+	1.19	1
system development (GO:0048731)	45	1	3.61	-	0.28	1
exocytosis (GO:0006887)	96	9	7.71	+	1.17	1
regulation of molecular function (GO:0065009)	486	45	39.04	+	1.15	1
meiosis (GO:0007126)	7	0	0.56	-	< 0,2	1
spermatogenesis (GO:0007283)	46	3	3.69	-	0.81	1
disaccharide metabolic process (GO:0005984)	2	0	0.16	-	< 0,2	1
intracellular protein transport (GO:0006886)	534	49	42.89	+	1.14	1
cellular process (GO:0009987)	2947	270	236.71	+	1.14	1
muscle organ development (GO:0007517)	1	0	0.08	-	< 0,2	1
protein transport (GO:0015031)	552	50	44.34	+	1.13	1
RNA splicing, via transesterification reactions (GO:0000375)	90	2	7.23	-	0.28	1
fertilization (GO:0009566)	21	0	1.69	-	< 0,2	1
protein targeting (GO:0006605)	67	6	5.38	+	1.11	1
regulation of catalytic activity (GO:0050790)	481	43	38.64	+	1.11	1
glycogen metabolic process (GO:0005977)	67	5	5.38	-	0.93	1
polysaccharide metabolic process (GO:0005976)	116	8	9.32	-	0.86	1
carbohydrate metabolic process (GO:0005975)	492	37	39.52	-	0.94	1
neuromuscular synaptic transmission (GO:0007274)	12	0	0.96	-	< 0,2	1
neurological system process (GO:0050877)	383	22	30.76	-	0.72	1
neuron-neuron synaptic transmission (GO:0007270)	31	1	2.49	-	0.4	1
heart development (GO:0007507)	1	0	0.08	-	< 0,2	1
phosphate-containing compound metabolic process (GO:0006796)	536	48	43.05	+	1.11	1
extracellular transport (GO:0006858)	147	13	11.81	+	1.1	1
digestive tract mesoderm development (GO:0007502)	5	0	0.4	-	< 0,2	1
purine nucleobase metabolic process (GO:0006144)	58	5	4.66	+	1.07	1
organelle organization (GO:0006996)	382	21	30.68	-	0.68	1
cellular component movement (GO:0006928)	187	16	15.02	+	1.07	1
sensory perception of taste (GO:0050909)	101	3	8.11	-	0.37	1
unsaturated fatty acid biosynthetic process (GO:0006636)	3	0	0.24	-	< 0,2	1
polyphosphate catabolic process (GO:0006798)	3	0	0.24	-	< 0,2	1
protein phosphorylation (GO:0006468)	267	23	21.45	+	1.07	1
regulation of biological process (GO:0050789)	1098	93	88.2	+	1.05	1
reproduction (GO:0000003)	175	13	14.06	-	0.92	1
synaptic transmission (GO:0007268)	146	7	11.73	-	0.6	1
dorsal/ventral axis specification (GO:0009950)	12	1	0.96	+	1.04	1
cell-cell signaling (GO:0007267)	204	13	16.39	-	0.79	1
fatty acid biosynthetic process (GO:0006633)	16	0	1.29	-	< 0,2	1
neurotransmitter secretion (GO:0007269)	36	3	2.89	+	1.04	1
negative regulation of apoptotic process (GO:0043066)	12	1	0.96	+	1.04	1
lipid transport (GO:0006869)	219	18	17.59	+	1.02	1
cellular component organization or biogenesis (GO:0071840)	755	62	60.64	+	1.02	1
gamete generation (GO:0007276)	158	13	12.69	+	1.02	1
transport (GO:0006810)	1404	113	112.77	+	1	1
homeostatic process (GO:0042592)	65	5	5.22	-	0.96	1
Group 4: upregulated in control / downregulated in G9a mutants (Cluster 8-10)
GO term biological process	# genes in GO term category	# genes in selected group	# genes expected by chance	Over (+)/ underrepresented (-)	Fold enrichment	Adjusted p-value (Bonferroni)
lipid metabolic process (GO:0006629)	694	101	46.26	+	2.18	7.65e-11
extracellular transport (GO:0006858)	147	37	9.8	+	3.78	3.24e-09
response to pheromone (GO:0019236)	29	17	1.93	+	8.8	5.69e-09
carbohydrate transport (GO:0008643)	111	29	7.4	+	3.92	2.18e-07
cell-cell signaling (GO:0007267)	204	38	13.6	+	2.79	5.88e-06
synaptic transmission (GO:0007268)	146	31	9.73	+	3.19	6.64e-06
respiratory electron transport chain (GO:0022904)	238	41	15.86	+	2.58	1.36e-05
steroid metabolic process (GO:0008202)	159	31	10.6	+	2.93	4.16e-05
carbohydrate metabolic process (GO:0005975)	492	65	32.79	+	1.98	4.79e-05
ion transport (GO:0006811)	490	62	32.66	+	1.9	0.000365
nervous system development (GO:0007399)	38	13	2.53	+	5.13	0.000497
phosphate ion transport (GO:0006817)	115	23	7.66	+	3	0.000986
cellular amino acid metabolic process (GO:0006520)	235	36	15.66	+	2.3	0.00114
generation of precursor metabolites and energy (GO:0006091)	287	41	19.13	+	2.14	0.00138
system development (GO:0048731)	45	13	3	+	4.33	0.00294
regulation of cellular amino acid metabolic process (GO:0006521)	23	9	1.53	+	5.87	0.00612
anion transport (GO:0006820)	143	24	9.53	+	2.52	0.0101
transport (GO:0006810)	1404	131	93.58	+	1.4	0.0116
localization (GO:0051179)	1457	133	97.11	+	1.37	0.0262
cell adhesion (GO:0007155)	155	24	10.33	+	2.32	0.0333
cell adhesion (GO:0007155)	155	24	10.33	+	2.32	0.0333
multicellular organismal process (GO:0032501)	480	54	31.99	+	1.69	0.0347
single-multicellular organism process (GO:0044707)	480	54	31.99	+	1.69	0.0347
multicellular organismal process (GO:0032501)	480	54	31.99	+	1.69	0.0347
single-multicellular organism process (GO:0044707)	480	54	31.99	+	1.69	0.0347
system process (GO:0003008)	413	48	27.53	+	1.74	0.0383
system process (GO:0003008)	413	48	27.53	+	1.74	0.0383
Unclassified (UNCLASSIFIED)	7141	426	475.96	-	0.9	0
nucleobase-containing compound metabolic process (GO:0006139)	1775	48	118.31	-	0.41	1.53e-12
RNA metabolic process (GO:0016070)	1035	22	68.98	-	0.32	2.06e-09
organelle organization (GO:0006996)	382	5	25.46	-	< 0,2	0.000145
cellular protein modification process (GO:0006464)	679	17	45.26	-	0.38	0.000164
transcription, DNA-dependent (GO:0006351)	726	21	48.39	-	0.43	0.000958
transcription from RNA polymerase II promoter (GO:0006366)	683	21	45.52	-	0.46	0.00533
regulation of nucleobase-containing compound metabolic process (GO:0019219)	591	17	39.39	-	0.43	0.00708
translation (GO:0006412)	388	9	25.86	-	0.35	0.0203
DNA metabolic process (GO:0006259)	254	4	16.93	-	0.24	0.034
DNA metabolic process (GO:0006259)	254	4	16.93	-	0.24	0.034
Group 5: more downregulated in G9a mutants (Cluster 11-12)
GO term biological process	# genes in GO term category	# genes in selected group	# genes expected by chance	Over (+)/ underrepresented (-)	Fold enrichment	Adjusted p-value (Bonferroni)
lipid metabolic process (GO:0006629)	694	101	46.26	+	2.18	7.65e-11
extracellular transport (GO:0006858)	147	37	9.8	+	3.78	3.24e-09
response to pheromone (GO:0019236)	29	17	1.93	+	8.8	5.69e-09
carbohydrate transport (GO:0008643)	111	29	7.4	+	3.92	2.18e-07
cell-cell signaling (GO:0007267)	204	38	13.6	+	2.79	5.88e-06
synaptic transmission (GO:0007268)	146	31	9.73	+	3.19	6.64e-06
respiratory electron transport chain (GO:0022904)	238	41	15.86	+	2.58	1.36e-05
steroid metabolic process (GO:0008202)	159	31	10.6	+	2.93	4.16e-05
carbohydrate metabolic process (GO:0005975)	492	65	32.79	+	1.98	4.79e-05
ion transport (GO:0006811)	490	62	32.66	+	1.9	0.000365
nervous system development (GO:0007399)	38	13	2.53	+	5.13	0.000497
phosphate ion transport (GO:0006817)	115	23	7.66	+	3	0.000986
cellular amino acid metabolic process (GO:0006520)	235	36	15.66	+	2.3	0.00114
generation of precursor metabolites and energy (GO:0006091)	287	41	19.13	+	2.14	0.00138
system development (GO:0048731)	45	13	3	+	4.33	0.00294
regulation of cellular amino acid metabolic process (GO:0006521)	23	9	1.53	+	5.87	0.00612
anion transport (GO:0006820)	143	24	9.53	+	2.52	0.0101
transport (GO:0006810)	1404	131	93.58	+	1.4	0.0116
localization (GO:0051179)	1457	133	97.11	+	1.37	0.0262
cell adhesion (GO:0007155)	155	24	10.33	+	2.32	0.0333
cell adhesion (GO:0007155)	155	24	10.33	+	2.32	0.0333
multicellular organismal process (GO:0032501)	480	54	31.99	+	1.69	0.0347
single-multicellular organism process (GO:0044707)	480	54	31.99	+	1.69	0.0347
multicellular organismal process (GO:0032501)	480	54	31.99	+	1.69	0.0347
single-multicellular organism process (GO:0044707)	480	54	31.99	+	1.69	0.0347
system process (GO:0003008)	413	48	27.53	+	1.74	0.0383
system process (GO:0003008)	413	48	27.53	+	1.74	0.0383
Unclassified (UNCLASSIFIED)	7141	426	475.96	-	0.9	0
nucleobase-containing compound metabolic process (GO:0006139)	1775	48	118.31	-	0.41	1.53e-12
RNA metabolic process (GO:0016070)	1035	22	68.98	-	0.32	2.06e-09
organelle organization (GO:0006996)	382	5	25.46	-	< 0,2	0.000145
cellular protein modification process (GO:0006464)	679	17	45.26	-	0.38	0.000164
transcription, DNA-dependent (GO:0006351)	726	21	48.39	-	0.43	0.000958
transcription from RNA polymerase II promoter (GO:0006366)	683	21	45.52	-	0.46	0.00533
regulation of nucleobase-containing compound metabolic process (GO:0019219)	591	17	39.39	-	0.43	0.00708
translation (GO:0006412)	388	9	25.86	-	0.35	0.0203
DNA metabolic process (GO:0006259)	254	4	16.93	-	0.24	0.034
DNA metabolic process (GO:0006259)	254	4	16.93	-	0.24	0.034

## Sheet: Table S3B 
Table S3A: Complete list of gene ontology enrichment statistics for the 5 principle groups in Figure S3
Group 1: upregulated in G9a mutants versus control at steady state and during OS induction (Cluster 1-3)
GO term biological process	# genes in GO term category	# genes in selected group	# genes expected by chance	Over (+)/ underrepresented (-)	Fold enrichment	Adjusted p-value (Bonferroni)
Unclassified (UNCLASSIFIED)	2562	74	73.56	+	1.01	0
gene expression (GO:0010467)	1078	5	30.95	-	0.16	4.22e-05
regulation of metabolic process (GO:0019222)	2038	22	58.52	-	0.38	5.85e-05
sensory perception of light stimulus (GO:0050953)	29	10	0.83	+	12.01	0.000267
regulation of macromolecule metabolic process (GO:0060255)	1907	21	54.76	-	0.38	0.000313
nucleobase-containing compound metabolic process (GO:0006139)	1436	13	41.23	-	0.32	0.00071
regulation of cellular metabolic process (GO:0031323)	1856	21	53.29	-	0.39	0.000803
regulation of nitrogen compound metabolic process (GO:0051171)	1779	20	51.08	-	0.39	0.00162
regulation of primary metabolic process (GO:0080090)	1803	21	51.77	-	0.41	0.00205
nucleic acid metabolic process (GO:0090304)	1069	8	30.69	-	0.26	0.00566
RNA metabolic process (GO:0016070)	819	4	23.52	-	0.17	0.00568
regulation of gene expression (GO:0010468)	1486	16	42.67	-	0.37	0.00922
glutathione metabolic process (GO:0006749)	50	10	1.44	+	6.97	0.0188
cellular modified amino acid metabolic process (GO:0006575)	106	14	3.04	+	4.6	0.0213
negative regulation of metabolic process (GO:0009892)	750	4	21.53	-	0.19	0.0229
Group 2: downregulated in G9a mutants versus control at steady state and during OS induction (Cluster 4-6)
GO term biological process	# genes in GO term category	# genes in selected group	# genes expected by chance	Over (+)/ underrepresented (-)	Fold enrichment	Adjusted p-value (Bonferroni)
Unclassified (UNCLASSIFIED)	7757	267	259.31	+	1.03	0
RNA metabolic process (GO:0016070)	864	7	28.88	-	0.24	0.000477
muscle contraction (GO:0006936)	17	7	0.57	+	12.32	0.00162
lipid metabolic process (GO:0006629)	257	24	8.59	+	2.79	0.00314
nucleobase-containing compound metabolic process (GO:0006139)	1562	28	52.22	-	0.54	0.0434
Group 3: upregulated in G9a mutants versus control only during OS induction (Cluster 7-8)
GO term biological process	# genes in GO term category	# genes in selected group	# genes expected by chance	Over (+)/ underrepresented (-)	Fold enrichment	Adjusted p-value (Bonferroni)
tRNA aminoacylation for protein translation (GO:0006418)	44	12	2.46	+	4.88	0.00609
protein folding (GO:0006457)	73	14	4.08	+	3.43	0.0376
tRNA metabolic process (GO:0006399)	93	16	5.2	+	3.08	0.0405
cellular amino acid metabolic process (GO:0006520)	191	30	10.67	+	2.81	0.00041
response to stress (GO:0006950)	278	39	15.53	+	2.51	0.000168
catabolic process (GO:0009056)	761	83	42.51	+	1.95	6.38e-06
protein metabolic process (GO:0019538)	1026	88	57.32	+	1.54	0.025
nitrogen compound metabolic process (GO:0006807)	1526	121	85.25	+	1.42	0.0287
primary metabolic process (GO:0044238)	2863	210	159.95	+	1.31	0.00549
metabolic process (GO:0008152)	3491	253	195.03	+	1.3	0.001
cellular process (GO:0009987)	3986	282	222.69	+	1.27	0.00129
Unclassified (UNCLASSIFIED)	7757	381	433.36	-	0.88	0
Group 4: upregulated in G9a mutants versus control but downregulated during OS induction (Cluster 9-10)
GO term biological process	# genes in GO term category	# genes in selected group	# genes expected by chance	Over (+)/ underrepresented (-)	Fold enrichment	Adjusted p-value (Bonferroni)
cilium movement (GO:0003341)	30	9	0.89	+	10.07	0.00424
sensory perception of smell (GO:0007608)	129	17	3.84	+	4.42	0.0036
sensory perception (GO:0007600)	439	34	13.08	+	2.6	0.00328
nervous system process (GO:0050877)	619	43	18.44	+	2.33	0.00201
system process (GO:0003008)	687	46	20.47	+	2.25	0.00216
Unclassified (UNCLASSIFIED)	2487	101	74.09	+	1.36	0
nitrogen compound metabolic process (GO:0006807)	3687	69	109.84	-	0.63	0.00825
cellular component organization (GO:0016043)	2511	34	74.8	-	0.45	8.78e-05
cellular component organization or biogenesis (GO:0071840)	2637	34	78.56	-	0.43	4.99e-06
macromolecule metabolic process (GO:0043170)	3127	38	93.16	-	0.41	6.06e-09
protein modification process (GO:0036211)	1062	8	31.64	-	0.25	0.0028
cellular protein modification process (GO:0006464)	1062	8	31.64	-	0.25	0.0028
cellular protein metabolic process (GO:0044267)	1599	12	47.64	-	0.25	1.15e-06
macromolecule modification (GO:0043412)	1150	8	34.26	-	0.23	0.000232
cellular macromolecule metabolic process (GO:0044260)	2138	14	63.69	-	0.22	1.92e-11
cellular macromolecule biosynthetic process (GO:0034645)	766	4	22.82	-	0.18	0.00757
gene expression (GO:0010467)	1064	4	31.7	-	0.13	2.73e-06
RNA metabolic process (GO:0016070)	806	2	24.01	-	0.08	4.9e-05
RNA processing (GO:0006396)	501	1	14.93	-	0.07	0.0289
nucleic acid metabolic process (GO:0090304)	1046	2	31.16	-	0.06	5.35e-08
Group 5: downregulated in G9a mutants versus control only during OS induction (Cluster 11-12)
GO term biological process	# genes in GO term category	# genes in selected group	# genes expected by chance	Over (+)/ underrepresented (-)	Fold enrichment	Adjusted p-value (Bonferroni)
Unclassified (UNCLASSIFIED)	2487	116	88.23	+	1.31	0
regulation of biological process (GO:0050789)	3662	60	129.91	-	0.46	7.57e-11
regulation of cellular process (GO:0050794)	3362	52	119.27	-	0.44	1.08e-10
cellular macromolecule metabolic process (GO:0044260)	2138	23	75.85	-	0.3	4.58e-10
regulation of macromolecule metabolic process (GO:0060255)	1854	17	65.77	-	0.26	5.46e-10
regulation of metabolic process (GO:0019222)	1982	20	70.31	-	0.28	9.27e-10
cellular process (GO:0009987)	6424	149	227.9	-	0.65	1.77e-09
cellular component organization or biogenesis (GO:0071840)	2637	36	93.55	-	0.38	1.9e-09
regulation of nitrogen compound metabolic process (GO:0051171)	1731	16	61.41	-	0.26	7.07e-09
regulation of primary metabolic process (GO:0080090)	1752	17	62.15	-	0.27	1.07e-08
regulation of cellular metabolic process (GO:0031323)	1806	18	64.07	-	0.28	1.13e-08
nucleic acid metabolic process (GO:0090304)	1046	4	37.11	-	0.11	1.93e-08
biological regulation (GO:0065007)	4068	78	144.32	-	0.54	2.24e-08
cellular component organization (GO:0016043)	2511	36	89.08	-	0.4	4.19e-08
RNA metabolic process (GO:0016070)	806	1	28.59	-	0.03	6.02e-08
organelle organization (GO:0006996)	1639	16	58.15	-	0.28	8.81e-08
cellular protein metabolic process (GO:0044267)	1599	16	56.73	-	0.28	2.57e-07
regulation of gene expression (GO:0010468)	1444	13	51.23	-	0.25	4.2e-07
cellular localization (GO:0051641)	910	4	32.28	-	0.12	2.18e-06
positive regulation of cellular process (GO:0048522)	1314	13	46.62	-	0.28	1.43e-05
cellular nitrogen compound metabolic process (GO:0034641)	1820	25	64.57	-	0.39	2.6e-05
cellular component biogenesis (GO:0044085)	1106	9	39.24	-	0.23	2.65e-05
regulation of RNA metabolic process (GO:0051252)	1189	11	42.18	-	0.26	3.39e-05
regulation of biosynthetic process (GO:0009889)	1278	13	45.34	-	0.29	4e-05
regulation of cellular macromolecule biosynthetic process (GO:2000112)	1226	12	43.49	-	0.28	5.26e-05
regulation of macromolecule biosynthetic process (GO:0010556)	1231	12	43.67	-	0.27	5.4e-05
regulation of cellular biosynthetic process (GO:0031326)	1274	13	45.2	-	0.29	5.73e-05
positive regulation of biological process (GO:0048518)	1477	18	52.4	-	0.34	8.78e-05
macromolecule biosynthetic process (GO:0009059)	789	4	27.99	-	0.14	9.63e-05
regulation of nucleobase-containing compound metabolic process (GO:0019219)	1243	13	44.1	-	0.29	0.000111
nucleobase-containing compound metabolic process (GO:0006139)	1406	17	49.88	-	0.34	0.000169
cellular macromolecule biosynthetic process (GO:0034645)	766	4	27.17	-	0.15	0.000204
oxidation-reduction process (GO:0055114)	568	48	20.15	+	2.38	0.0003
establishment of localization in cell (GO:0051649)	733	4	26	-	0.15	0.000628
regulation of RNA biosynthetic process (GO:2001141)	1080	11	38.31	-	0.29	0.000733
regulation of transcription, DNA-templated (GO:0006355)	1080	11	38.31	-	0.29	0.000733
regulation of nucleic acid-templated transcription (GO:1903506)	1080	11	38.31	-	0.29	0.000733
heterocycle metabolic process (GO:0046483)	1482	20	52.58	-	0.38	0.000786
cellular component assembly (GO:0022607)	966	9	34.27	-	0.26	0.00121
macromolecule metabolic process (GO:0043170)	3127	66	110.93	-	0.59	0.00165
regulation of protein metabolic process (GO:0051246)	575	2	20.4	-	0.1	0.00169
regulation of cell communication (GO:0010646)	833	7	29.55	-	0.24	0.00368
regulation of signaling (GO:0023051)	836	7	29.66	-	0.24	0.00374
negative regulation of cellular process (GO:0048523)	1192	15	42.29	-	0.35	0.00413
macromolecule modification (GO:0043412)	1150	14	40.8	-	0.34	0.00413
regulation of cellular protein metabolic process (GO:0032268)	545	2	19.33	-	0.1	0.00541
negative regulation of biological process (GO:0048519)	1387	20	49.21	-	0.41	0.00641
positive regulation of metabolic process (GO:0009893)	812	7	28.81	-	0.24	0.00743
positive regulation of macromolecule metabolic process (GO:0010604)	755	6	26.78	-	0.22	0.00896
intracellular transport (GO:0046907)	628	4	22.28	-	0.18	0.0166
organic acid metabolic process (GO:0006082)	426	36	15.11	+	2.38	0.0171
small molecule metabolic process (GO:0044281)	860	58	30.51	+	1.9	0.0171
vesicle-mediated transport (GO:0016192)	434	1	15.4	-	0.06	0.0198
carboxylic acid metabolic process (GO:0019752)	410	35	14.55	+	2.41	0.022
alpha-amino acid metabolic process (GO:1901605)	125	17	4.43	+	3.83	0.024
oxoacid metabolic process (GO:0043436)	424	35	15.04	+	2.33	0.0325
protein modification process (GO:0036211)	1062	14	37.68	-	0.37	0.036
cellular protein modification process (GO:0006464)	1062	14	37.68	-	0.37	0.036
cellular amino acid metabolic process (GO:0006520)	189	21	6.7	+	3.13	0.0368
cellular aromatic compound metabolic process (GO:0006725)	1538	26	54.56	-	0.48	0.0392
positive regulation of cellular metabolic process (GO:0031325)	751	7	26.64	-	0.26	0.0399
