# Supplementary material for: The histone methyltransferase G9a regulates tolerance to oxidative stress–induced energy consumption
Source: PLoS Biol. 2019 Mar 12;17(3):e2006146. doi: 10.1371/journal.pbio.2006146 (PMC6413895; doi:10.1371/journal.pbio.2006146)
Supplement: S4 Data — RT-qPCR, quantitative real-time PCR. (XLSX) [file pbio.2006146.s014.xlsx]

## Sheet: qPCR
Table S4: Primer sequences of genes used for qPCR validation
Gene primer name	Primer sequence (5' to 3')
prx2540-1 forward	TAAGGTGCGCCTCTCCATG
prx2540-1 reverse	ACCACCTTGAGGCGATCAG
GstE1 forward	AAGCGTGCGATCGTCAATC
GstE1 reverse	TTTATCCAAAACGGGCGGC
Gadd45 forward	CCATCAACGTGCTCTCCAAG
Gadd45 reverse	TACCTCGTGCATGTGGGTG
FASN1 forward	ACTTTGGAATCGTGTTGGCC
FASN1 reverse	CCTCTCGAGTTTCTCCTCCC
mdy forward	AGTGCATATCTCGCTCTGTTTG
mdy reverse	ATCTGGATGAACAAGCCCAAG
ACC forward	CTTTGTGAAGCAGCTCCGG
ACC reverse	GAGCTCATCGTGGACATTGC
Impl3 forward	TAGGTCATGATGTCCACGGG
Impl3 reverse	GCAACACCGACATCCTCAAG
Lip4 forward	TGGAGAACGATGTGGATCCC
Lip4 reverse	TCATCCGTCTCCAAGGTGTG
bmm forward	TGAAGGGACCCAGGGAGTAG
bmm reverse	GCTGTCTCCTCTGCGATTTG
GlyP forward	GAGGAGGCCTGTACCAGTTG
GlyP reverse	CCATCGAGTCGAGGAAACAG
hll forward	CGAGGAGCTGATCAAAAAGG
hll reverse	ATCGCATTTCGTCTTCAAGG
bgm forward	AGACGCGCTCTACAATCGTC
bgm reverse	CATCCTTGGCCATACGAATC
CG11437 forward	CAGTATTTGTGGCCCACCTC
CG11437 reverse	GGTGTAGTATCCCGCGTAGC
CG11438 forward	TGGTACGTATCGCTGACTCG
CG11438 reverse	AAACAAGTCGGCCACATAGG
eif2ß forward	CGTATGTGTAATCGCGGTCG
eif2ß reverse	ACGACAAGAGCGAAGACAAAG
betacop forward	GGGACTGGAGGATGATGGTG
betacop reverse	CAGTCTCCCACCCAAAGTCC
gamma-tubulin 23C forward	TAATGGGCTCGGTCTACTCC
gamma-tubulin 23C reverse	TGTCGAATACCTCTTCTTGCAG
