# Supplementary material for: The histone methyltransferase G9a regulates tolerance to oxidative stress–induced energy consumption
Source: PLoS Biol. 2019 Mar 12;17(3):e2006146. doi: 10.1371/journal.pbio.2006146 (PMC6413895; doi:10.1371/journal.pbio.2006146)
Supplement: S5 Data — (XLSX) [file pbio.2006146.s015.xlsx]

## Sheet: Numerical values Figures
S5 Table. Numerical values of underlying figures
Figure 1A. Survival curves of G9a null mutants and controls upon paraquat-induced OS exposure
	control (treated)		G9aDD1null (treated)		control (untreated)				G9aDD1null (untreated)
OS exposure (hours)	% Survival	SEM	% Survival	SEM	% Survival	SEM			% Survival	SEM
0	100		100		100	0			100	0
6	100		96.5944	1.00918
12	98.1763	0.737706	81.1146	2.17777
24	87.7776	1.81068	32.8173	2.61264	100	0			100	0
36	57.0861	2.74094	7.43034	1.45928
48	34.9883	2.64177	1.93835	0.77959	100	0			100	0
60	27.4908	4.36242
72	17.4941	4.8585	1.29223	0.740559	100	0			100	0
84	9.99664	4.29126	0.646117	0.588082
96	2.49916	2.41563	0	0	100	0			100	0
108	0	0
120					100	0			100	0
Figure 1B. Survival curves of G9a ubiquitous knockdown flies shows reduced survival upon OS exposure
OS exposure (hours)	actin-Gal4 (treated)		actin-Gal4 + UAS-G9a RNAi (treated)		actin-Gal4 (untreated)		actin-Gal4 + UAS-G9a RNAi (untreated)
0	100		100		100		100
5.33333			97.9167	2.06152
8.66667	97.8723	2.1049
9			95.8333	2.88424
9.66667			91.6667	3.98928
10			89.5833	4.40918
10.6667	95.7447	2.94425	87.5	4.77352
11.3333	93.617	3.56566	85.4167	5.09424
12	89.3617	4.49741	83.3333	5.37914
12.3333			79.1667	5.86179
12.6667			75	6.25
13	87.234	4.86767	70.8333	6.56057
13.3333	85.1064	5.19317	64.5833	6.90309
13.6667	80.8511	5.7394	60.4167	7.05852
14	74.4681	6.3603	56.25	7.16027
14.3333	72.3404	6.52476	54.1667	7.19178
14.6667	63.8298	7.00871	47.9167	7.21061
15	61.7021	7.09069	45.8333	7.19178
15.3333			43.75	7.16027
16	59.5745	7.15829	41.6667	7.11594
16.3333	57.4468	7.21191
16.6667	55.3191	7.25186	39.5833	7.05852
17			31.25	6.69023
17.6667	53.1915	7.27838
18	51.0638	7.2916	27.0833	6.41422
18.3333	48.9362	7.2916
18.6667			25	6.25
19	44.6809	7.25186
19.3333	40.4255	7.15829	22.9167	6.06646
19.6667
20	38.2979	7.09069	20.8333	5.86179
21			18.75	5.63367
21.3333			16.6667	5.37914
21.6667			14.5833	5.09424
22	34.0426	6.91185	10.4167	4.40918
23	31.9149	6.79945	8.33333	3.98928
23.3333
24	29.7872	6.67074			100		100
24.3333	27.6596	6.52476
25	25.5319	6.3603
25.6667	23.4043	6.17591
26	19.1489	5.7394
27			6.25	3.49386
30	12.766	4.86767	4.16667	2.88424
31			2.08333	2.06152
31.3333
32	10.6383	4.49741
34.6667	8.51064	4.07022
35			0	0
36	6.38298	3.56566
44	4.25532	2.94425
48	2.12766	2.1049			100		100
54	0	0
72					100		100
Figure 2A. Partitioning around medoids clustering of differentially expressed genes base on log2 fold change values obtained from differential expression analysis in four pairwise comparisons.
Cluster	control 6 hours	control 12 hours	G9a null mutant 6 hours	G9a null mutant 12 hours	size
1	0.5109	0.664894	0.67408	0.820712	271
2	-0.337432	-0.470107	-0.459205	-0.728567	384
3	0.07348	0.156454	0.38862	0.832423	503
4	0.307859	0.483412	0.979886	1.61273	282
5	0.728604	1.01173	1.53	2.1753	215
6	1.33302	1.74	2.58666	3.36339	114
7	3.35564	4.02061	4.67661	5.48211	25
8	0.841828	0.950407	0.152	-0.129918	203
9	1.65898	0.509469	-0.625677	-2.78131	82
10	0.302734	0.290467	-0.405199	-0.951288	266
11	-0.118798	-0.309787	-1.00023	-1.65159	235
12	-0.810517	-1.29722	-1.77684	-2.55356	151
Figure 2B. Heatmap and boxplots of log2 fold changes of differentially expressed genes combined into five principle groups
(See supplementary Table S2)
Figure 2C. Gene Ontology analysis of differentially expressed genes combined into five principle groups
(See supplementary Table S3)
Figure 3B. Normalized expression values for selected genes involved in ROS elimination and ROS mediated damage in G9a mutants and controls at 0, 6 and 12 h after OS induction
(See GEO data submission for nornamilzed count values (GSE110240))
Figure 3C. Boxplots showing log2 fold changes for selected groups of genes encoding glutathione S-transferases, peroxisomal proteins, and the DNA repair machinery.
GO-Term biological pathway (Flybase gene identifier)	log2foldchange G9a mutants 0 versus 0 hours OS exposure	log2foldchange control 0 versus 6 hours OS exposure	log2foldchange control 0 versus 12 hours OS exposure	log2foldchange G9a mutants 0 versus 6 hours OS exposure	log2foldchange G9a mutants 0 versus 12 hours OS exposure
Glutathione-S-transferases
FBgn0001149	0.699654	3.08186	3.87433	6.12674	7.54077
FBgn0010038	2.05956	36.6048	79.2768	66.556	148.679
FBgn0010039	1.06096	3.09191	4.5196	5.66222	8.9763
FBgn0010040	0.779866	11.6827	22.375	34.6364	27.2792
FBgn0010041	2.03378	49.5365	93.0492	125.755	136.582
FBgn0010042	1.54695	7.81289	11.4971	14.1112	22.9249
FBgn0010044	1.80327	1.88418	2.1465	0.877438	0.357408
FBgn0038020	1.2983	2.67604	3.30991	3.01347	4.20466
FBgn0042206	1.63528	2.69812	2.74024	2.14164	2.97849
FBgn0038029	1.87278	1.50621	1.08468	0.855349	0.56267
FBgn0034335	1.27989	2.83358	1.81037	13.5586	22.074
FBgn0063498	1.36696	1.02206	0.61968	0.962439	0.629611
FBgn0063497	1.28391	2.4929	2.33668	3.42673	2.54285
FBgn0063496	8.19644	4.69536	4.56079	0.77409	0.170573
FBgn0063495	1.34406	2.32883	1.79493	1.79691	1.01914
FBgn0063494	0.962869	2.66736	3.08049	2.99234	3.48226
FBgn0063493	0.653447	9.62977	12.8348	17.5476	18.9594
FBgn0063492	0.9062	3.22072	4.69047	9.14136	14.525
FBgn0034354	0.535192	1.45075	1.67814	2.14951	4.77374
FBgn0027590	1.15337	1.12786	1.21499	0.871495	0.747041
FBgn0033381	1.08545	0.971166	0.899611	0.985031	0.842444
FBgn0033817	1.5491	1.42365	1.49531	1.09602	0.815858
FBgn0035907	1.0644	1.18651	1.44114	1.21709	1.01549
FBgn0035906	1.13718	1.45644	1.41257	1.26201	1.13958
FBgn0035904	1.27795	1.9753	1.76702	2.69783	1.89636
FBgn0010226	0.893057	1.42974	1.42276	1.39125	1.36332
FBgn0050000	0.809809	1.36144	1.42859	2.96313	4.56295
FBgn0050005	0.888494	1.1681	1.11299	2.23111	2.83008
FBgn0031117	0.754683	0.951155	1.10436	0.7907	0.999088
FBgn0030484	1.13675	1.36783	1.5072	1.19884	1.35412
FBgn0037696	0.780587	0.957377	0.924516	0.930483	0.567674
FBgn0037697	0.778938	1.19281	0.700459	0.68756	0.392333
DNA repair
FBgn0000100	0.975285	1.0907	1.12843	1.06952	1.10385
FBgn0001179	0.886718	1.0652	1.09536	1.18993	1.37231
FBgn0002622	0.935591	1.02665	1.06805	1.07601	1.10502
FBgn0002707	0.915283	1.09563	1.03983	1.10647	1.17761
FBgn0002716	1.45194	1.10539	1.01647	0.935799	0.904318
FBgn0002872	0.844682	1.1974	1.16369	1.19066	1.39178
FBgn0002891	1.05844	1.36756	1.31765	2.34119	3.52295
FBgn0002901	0.76608	1.17387	1.00584	1.20656	1.47987
FBgn0002905	0.903259	1.15556	1.23463	1.70848	1.82288
FBgn0002906	1.08384	1.06363	1.05492	1.09694	1.23368
FBgn0002948	1.1964	0.907757	0.794395	0.930364	0.733507
FBgn0002989	1.01172	1.01474	0.986798	0.93387	1.01877
FBgn0003082	2.27098	1.0225	0.939101	1.19638	1.00489
FBgn0003479	0.954048	1.05946	1.0055	1.14948	1.61438
FBgn0003480	0.948951	0.885544	0.77181	0.989962	0.801857
FBgn0004367	0.980057	1.0885	0.994857	0.963874	0.986461
FBgn0004436	0.909936	0.941799	0.958277	1.12878	1.24141
FBgn0004584	0.84031	0.894709	0.86441	1.00652	1.14574
FBgn0004698	0.94595	1.09821	1.10682	1.59771	1.75474
FBgn0004832	0.887176	0.986755	0.896317	1.03712	1.13665
FBgn0005655	0.318738	1.2988	0.737343	1.50695	3.32389
FBgn0011659	0.936962	1.45361	1.46541	1.42417	1.7179
FBgn0011660	1.05916	0.911584	1.01925	0.943127	1.1824
FBgn0011774	1.0742	1.41152	1.98432	3.33755	6.5028
FBgn0015024	1.02472	1.01781	1.09761	1.04727	1.02378
FBgn0015391	0.938894	0.948603	0.97759	1.0086	1.18023
FBgn0015546	1.29698	1.21219	1.27001	0.988511	1.12276
FBgn0015553	1.05985	0.921792	0.868183	0.828446	0.925544
FBgn0016054	1.53044	0.858574	1.35804	1.0133	1.117
FBgn0020270	0.571388	1.26717	1.14722	1.61906	2.46084
FBgn0024555	0.981912	0.898471	0.944757	0.950174	0.997522
FBgn0024912	1.23771	1.31902	1.50727	1.92792	2.4094
FBgn0025680	1.58938	1.18905	0.493586	0.719099	0.221203
FBgn0025807	0.922547	1.04329	1.07227	1.40693	1.32588
FBgn0025808	1.13416	0.910026	1.04073	1.03798	1.04747
FBgn0025832	1.04632	1.10964	0.940109	0.711645	0.943658
FBgn0026417	1.08382	0.822964	0.880879	1.16293	1.06737
FBgn0026751	0.973864	1.15628	1.27399	1.40209	2.48458
FBgn0026777	1.04914	1.16871	1.19588	1.40534	1.50231
FBgn0026869	0.981988	0.904756	0.992468	0.922919	0.972761
FBgn0026876	0.978079	1.00553	1.04215	1.10995	1.80686
FBgn0027375	1.05865	1.09268	1.13128	1.16243	1.22229
FBgn0027559	0.856586	1.01774	0.931135	1.13783	1.26233
FBgn0027783	0.820352	1.20394	1.03266	1.4325	1.68598
FBgn0027864	1.20656	1.0043	1.13542	0.874721	0.847341
FBgn0028434	0.910796	1.04784	1.02406	1.23063	1.38889
FBgn0029798	0.947158	0.994926	0.840226	0.971247	0.932911
FBgn0029825	0.940882	1.00768	1.0118	1.24914	1.41961
FBgn0030054	1.03282	1.36022	1.25881	1.15289	1.19454
FBgn0030506	1.12874	1.10803	1.14738	1.21873	1.39919
FBgn0030646	0.947585	1.08112	1.03401	1.13201	1.46935
FBgn0030657	0.854925	1.12932	0.97429	1.05007	1.16579
FBgn0031309	0.856784	1.26107	1.24322	1.68132	1.72122
FBgn0031399	0.970915	1.16539	1.20551	1.24604	1.72398
FBgn0031885	0.948265	0.873222	0.896597	0.938315	0.98779
FBgn0032251	0.997184	0.986085	1.01892	1.03876	0.98104
FBgn0032907	1.40153	1.30905	1.52145	1.21386	1.38257
FBgn0033273	0.918216	0.932041	0.914717	0.93509	0.90285
FBgn0033354	0.244511	0.88009	0.938067	1.38296	1.5024
FBgn0033389	0.719122	1.08057	1.18284	1.58983	1.68602
FBgn0033566	1.0419	1.07049	1.00491	0.977206	1.10053
FBgn0033929	0.948906	1.21731	1.14353	1.31445	1.42742
FBgn0034537	1.09794	1.09186	1.1115	1.08204	1.15754
FBgn0034728	1.04422	1.30397	1.44886	2.25049	2.95633
FBgn0034976	0.944291	1.00398	0.968183	0.987331	0.982365
FBgn0035150	0.951317	1.01362	0.974059	1.22929	1.3065
FBgn0035996	0.933078	1.92108	2.23053	6.59958	6.65747
FBgn0036486	1.03746	0.894974	0.902408	0.958833	0.95769
FBgn0036843	0.996283	0.917183	0.826507	0.87992	0.738107
FBgn0037141	0.929847	1.08072	0.964917	1.21054	1.33598
FBgn0037202	1.05682	1.07718	1.05327	1.03005	0.965414
FBgn0037301	1.00233	1.04096	1.0267	1.12655	1.20639
FBgn0037338	0.954071	0.988498	0.952152	1.15192	1.21136
FBgn0037554	0.906617	0.987914	1.03726	1.36344	1.94482
FBgn0037911	1.06637	1.01224	1.0279	0.935017	0.919503
FBgn0038035	0.547837	1.09373	1.15619	1.7748	2.29677
FBgn0038704	1.00161	1.11502	1.18049	1.16198	1.31079
FBgn0038827	1.04361	0.87114	0.80839	0.912332	0.970293
FBgn0039164	1.0807	1.1053	1.10032	1.40771	1.52355
FBgn0040268	0.913764	1.14727	1.23475	1.23317	1.53344
FBgn0040283	1.03471	1.07164	1.00963	1.03967	0.979869
FBgn0040290	0.886956	1.31934	0.810541	0.747191	0.82469
FBgn0041627	0.464417	1.26405	1.19178	3.57306	5.6044
FBgn0042173	1.4671	0.980318	0.946782	1.15203	1.11662
FBgn0045035	1.20947	1.14198	1.12687	1.19835	1.19004
FBgn0050169	1.02951	1.01394	1.05452	1.06055	1.08037
FBgn0051953	0.794216	0.993046	0.939563	1.85303	2.84094
FBgn0052438	0.936871	1.1799	1.16178	1.45312	1.51274
FBgn0052756	0.928046	0.944835	1.06498	1.11324	1.27837
FBgn0086683	1.04325	1.18391	1.14945	1.15931	1.12185
FBgn0259728	1.09438	1.0327	0.872892	0.971029	0.970843
FBgn0260817	0.974452	1.01649	1.03428	1.60209	2.4069
FBgn0260962	0.62405	1.10688	1.04634	1.41974	1.40379
FBgn0260985	0.916214	1.15443	1.26336	1.82929	3.91367
FBgn0260987	1.09193	1.08874	1.06961	1.01825	0.935309
FBgn0261109	1.00218	1.14417	1.16731	1.30045	1.33356
FBgn0261530	1.02272	1.2907	1.20147	1.68884	1.85384
FBgn0261850	1.06428	1.09411	0.992136	0.984144	1.04237
FBgn0262619	1.12252	1.02119	0.995495	1.15375	1.35058
FBgn0263831	0.804773	0.904381	1.03021	1.0592	1.12727
FBgn0263979	1.27295	1.13358	1.04898	1.00893	1.03618
FBgn0264326	1.01216	1.19332	0.935132	1.02523	1.05467
Proteasome complex
FBgn0002284	1.11757	1.89573	2.19436	2.5953	3.11678
FBgn0002787	0.843193	1.31702	1.32455	2.18482	2.69298
FBgn0004066	1.09295	1.77847	1.96948	2.21052	2.55909
FBgn0010590	1.00087	1.73521	1.94378	2.63382	3.28379
FBgn0011327	0.97781	1.47295	1.49652	2.31839	2.30064
FBgn0011706	0.811315	0.827445	0.737844	1.15595	0.770434
FBgn0015282	1.03374	1.75005	1.73054	2.41048	2.37663
FBgn0015283	1.13641	1.61335	1.66635	2.10098	2.13341
FBgn0016697	1.10338	1.89385	2.04178	2.73353	3.57457
FBgn0020369	1.08392	1.40403	1.44916	1.62094	1.61539
FBgn0023174	1.02626	1.79097	1.83387	2.27142	2.7587
FBgn0023175	1.02138	1.78006	1.78591	2.61443	3.21677
FBgn0026380	1.06052	1.82001	1.97118	2.61129	3.06498
FBgn0028684	1.08486	1.6454	1.76441	2.35369	2.7102
FBgn0028685	1.0061	1.38936	1.45877	1.73895	1.88571
FBgn0028686	1.14178	1.46957	1.52493	1.56078	1.79305
FBgn0028687	1.01312	1.53643	1.60018	1.96007	2.15058
FBgn0028688	1.14439	1.60874	1.57796	1.74179	1.67338
FBgn0028689	1.06233	1.70577	1.80033	2.11591	2.427
FBgn0028690	1.14139	1.68352	1.78811	2.20515	2.56187
FBgn0028691	1.12339	1.6413	1.59649	2.34684	2.42753
FBgn0028692	1.15188	1.64376	1.74231	2.33626	2.55421
FBgn0028693	1.10034	1.67599	1.7624	2.11419	2.34181
FBgn0028694	1.126	1.83333	2.1085	2.66794	3.30602
FBgn0028695	1.13857	1.78311	1.87884	2.43101	2.73947
FBgn0029133	0.993313	1.15492	1.1194	1.21904	1.20971
FBgn0029134	1.08755	1.70433	1.7577	1.99754	2.58339
FBgn0030421	1.33746	0.839145	1.05447	0.859936	0.704934
FBgn0031253	0.864861	1.3951	1.36732	2.37447	2.64905
FBgn0032208	1.0828	1.04589	1.13407	1.20399	1.53319
FBgn0032596	1.16527	2.03725	2.41932	2.96471	3.94194
FBgn0032884	0.782855	1.5258	1.61132	1.68814	1.79008
FBgn0033540	1.13768	1.23671	1.24949	1.17247	1.34144
FBgn0033698	1.35162	1.28155	1.23669	1.44475	1.22083
FBgn0033781	1.044	1.28927	1.13009	1.47861	1.50064
FBgn0033886	1.04875	1.4105	1.51494	1.89347	2.12106
FBgn0036136	1.10063	1.37822	1.31778	1.43872	1.48765
FBgn0036224	1.93354	1.49808	1.3245	1.17068	0.750672
FBgn0037378	1.04038	2.22713	2.14498	4.77425	4.57071
FBgn0037742	0.870002	0.944439	0.799922	0.94919	0.774566
FBgn0038166	1.07044	1.25004	1.25151	1.23811	1.13539
FBgn0038577	1.20613	1.96874	2.11786	3.55309	3.5277
FBgn0040322	1.24748	1.32148	1.48976	1.12004	1.15406
FBgn0040954	0.984138	1.86478	1.85029	2.66204	2.65721
FBgn0050382	1.69457	1.7499	1.75151	2.35464	2.33402
FBgn0086134	1.10684	1.94693	2.15638	2.67267	3.10699
FBgn0250746	1.01202	1.86329	2.06878	2.89414	3.92916
FBgn0250843	1.16194	2.43458	2.64695	3.87402	4.80685
FBgn0261014	1.1111	1.51615	1.57639	1.71099	2.00606
FBgn0261394	1.07353	1.93801	2.08608	2.9536	3.32201
FBgn0261396	1.13098	1.7774	1.94359	2.28012	2.41419
FBgn0263121	1.76289	1.80623	1.8094	2.37949	2.33501
Figure 4A. Hydrogen peroxide levels in G9a mutants and controls over a time course of OS exposure
	Control (treated)		G9a null (treated)
OS exposure (hours)	Mean	SEM	Mean	SEM
0	7.92459	0.292527	13.2978	0.346056
6	7.55634	0.675051	12.2744	0.657223
12	7.08965	0.628801	13.1725	0.433099
18	9.07024	0.784543	13.6678	0.419574
24	8.75246	0.689444
48	6.34115	0.58401
Figure 4B. Lipid peroxidation levels in G9a mutants and controls over a time course of OS exposure
	Control (treated)		G9a null (treated)
OS exposure (hours)	Mean	SEM	Mean	SEM
0	5.17436	0.513552	5.7176	0.497115
6	5.80258	0.55932	5.24733	0.333111
12	5.70582	0.471916	5.69234	0.431342
18	4.35305	0.0759487	4.64186	0.422495
24	3.94234	0.0862333
48	3.61296	0.190666
Figure 5A-L. Altered expression of metabolic enzymes regulating energy storage and release in G9a mutants upon OS exposure.
GO-Term biological pathway (Flybase gene identifier)	log2foldchange G9a mutants 0 versus 0 hours OS exposure	log2foldchange control 0 versus 6 hours OS exposure	log2foldchange control 0 versus 12 hours OS exposure	log2foldchange G9a mutants 0 versus 6 hours OS exposure	log2foldchange G9a mutants 0 versus 12 hours OS exposure
A. Glycogen breakdown
FBgn0003076	-0.173901	0.375367	0.431184	0.261786	0.301388
FBgn0034618	-0.367674	-0.149567	-0.465758	-0.461856	-0.795775
FBgn0004507	-0.349033	0.0187553	-0.162182	-0.0210065	-0.307699
B. Glycogen synthesis
FBgn0035978	-0.506895	0.029894	-0.383336	-0.588375	-0.918065
FBgn0038293	-0.092469	0.0767764	-0.263718	-0.0251293	-0.392699
FBgn0053138	-0.0810888	0.0665997	-0.334814	-0.442705	-0.656408
C. Gluconeogenesis
FBgn0031463	0.0617147	0.104991	-0.125385	-0.0391936	-0.109123
FBgn0032820	-0.130358	0.262902	0.273694	-0.424443	-0.1952
FBgn0031359	-0.277583	0.143849	0.455216	0.525928	0.706128
FBgn0027580	-0.470907	-0.343927	-0.447265	-0.940448	-1.05535
FBgn0262782	0.16319	0.281933	0.400879	0.0994338	-0.114604
FBgn0262559	-0.238742	-0.154416	-0.303373	-0.235759	-0.629263
FBgn0002719	0.111705	-0.309981	-0.0987667	-0.492363	-0.169026
FBgn0003067	-0.327534	1.50192	1.36216	1.50742	2.53485
D. Glycolysis
FBgn0001186	-0.229754	-0.111646	-0.0478018	-0.0791147	0.278753
FBgn0001187	-0.19744	-0.166523	0.070415	0.271109	-0.542377
FBgn0003071	-0.0198331	-0.0266484	-0.135595	-0.277636	0.354699
FBgn0003178	-0.159295	0.0148451	-0.209556	-0.172927	-0.286522
E. Pyruvate dehydrogenases
FBgn0038662	-0.280905	-0.22289	-0.304495	-0.304819	-0.594949
FBgn0028325	-0.275812	-0.145544	-0.250117	-0.182248	-0.401491
FBgn0039635	-0.208053	-0.130072	-0.267882	-0.33672	-0.505909
F. Citric acid cycle
FBgn0010100	-0.374176	0.0696461	-0.14354	0.0168056	-0.316156
FBgn0027291	-0.307321	-0.161741	-0.231658	-0.161981	-0.297863
FBgn0038922	-0.191047	-0.00528084	-0.0960327	-0.148364	-0.328039
FBgn0010352	-0.194429	-0.170357	-0.420554	-0.188282	-0.464208
FBgn0036762	-0.0814856	0.0306253	-0.14561	-0.28471	-0.52632
FBgn0037643	-0.304395	-0.134527	0.0235208	-0.100508	-0.305451
FBgn0029118	0.0976434	0.280296	0.195353	-0.113191	-0.240973
FBgn0261439	-0.253041	-0.0808526	-0.224596	-0.141945	-0.305817
FBgn0037873	0.0262182	0.180646	-0.120304	-0.104618	-0.485564
FBgn0028336	-0.311248	0.0326201	-0.150574	-0.043946	-0.256978
H. Fatty acid betaoxidation
FBgn0021953	0.0814062	0.054659	0.220598	-0.0306134	-6.05605e-05
FBgn0034999	-0.225281	-0.428362	-0.341872	-0.971074	-1.65923
FBgn0027572	0.100134	0.275188	0.487793	0.371769	1.24888
FBgn0034628	0.0889369	0.525639	0.756594	0.920682	1.04119
FBgn0034629	0.198477	-0.928827	-0.729891	-1.20806	-1.19656
FBgn0029924	-0.624251	0.0182964	-0.0234121	0.203077	0.243336
FBgn0031813	0.0535808	0.142343	0.353864	0.0346545	0.0499207
FBgn0032775	0.1806	-0.00996279	0.0834502	-0.284741	-0.254228
FBgn0030731	0.266358	0.232867	0.37983	-0.167422	-0.173144
FBgn0015808	0.111444	0.175976	0.39068	-0.0609107	0.623637
FBgn0035203	0.099053	0.107058	-0.21632	-0.159685	-0.177208
FBgn0040064	0.0126198	0.666116	0.870754	1.57612	1.48792
FBgn0039543	-0.170893	0.449263	0.886331	1.90677	2.6217
FBgn0037440	-0.116201	-0.0785075	0.0384554	-0.470404	-0.591056
FBgn0034491	-0.0156127	0.100809	0.192822	0.313994	0.354849
FBgn0261862	0.31137	0.018963	-0.123	-0.370422	-0.371982
FBgn0035383	-0.299445	0.00665134	0.210197	0.0336156	0.180641
FBgn0027348	-1.35368	-0.62124	-1.45645	-2.6861	-3.02531
FBgn0263120	-0.182829	-0.443966	-0.195959	-0.702598	-0.5737
FBgn0036821	0.0680074	0.258567	0.269202	-0.23014	-0.262148
FBgn0031703	0.0259311	0.138829	-0.0162321	-0.224354	-0.243012
FBgn0028519	-2.01657	2.34874	1.50232	0.0962891	-0.103273
FBgn0012034	-0.160974	-0.301168	-0.472455	-0.717737	-0.715946
FBgn0034432	0.215325	0.201009	0.362704	0.434284	0.275903
FBgn0035811	-0.0444983	0.167669	0.363234	0.422051	0.875151
FBgn0036824	-0.0350234	-0.554959	-0.986947	-1.39483	-2.08712
FBgn0038742	0.0560358	0.363246	0.574149	0.340594	0.399686
FBgn0037999	-0.713828	0.312419	0.506504	0.855483	1.67961
FBgn0028479	-0.0822041	-0.0197368	0.195201	-0.0225479	0.142555
FBgn0033879	-0.0745447	0.0916412	0.0191801	-0.211245	-0.0268522
FBgn0025352	0.00883045	0.194211	0.326304	0.137512	0.315263
FBgn0029969	-0.143703	0.00385191	0.187011	-0.472316	-0.423011
FBgn0010611	0.00976262	0.0727066	0.721759	0.796751	2.30946
FBgn0031877	0.261184	-0.0837664	-0.00758599	-0.311176	-0.243869
FBgn0033679	-0.290642	0.158925	0.0218305	-0.0554484	-0.210561
FBgn0035298	-0.10048	0.0992194	0.0155357	-0.126203	-0.439721
I. Ketogenesis
FBgn0025352	0.00883045	0.194211	0.326304	0.137512	0.315263
FBgn0010611	0.00976262	0.0727066	0.721759	0.796751	2.30946
FBgn0031877	0.261184	-0.0837664	-0.00758599	-0.311176	-0.243869
FBgn0033679	-0.290642	0.158925	0.0218305	-0.0554484	-0.210561
J. Ketolysis
FBgn0035298	-0.10048	0.0992194	0.0155357	-0.126203	-0.439721
FBgn0025352	0.00883045	0.194211	0.326304	0.137512	0.315263
FBgn0033679	-0.290642	0.158925	0.0218305	-0.0554484	-0.210561
K. Triglyceride synthesis
FBgn0037913	0.271689	0.36884	0.38559	0.143589	0.259968
FBgn0020236	-0.117164	-0.38173	-0.465257	-0.53787	-0.379125
FBgn0033246	-0.229815	-0.559425	-0.889951	-1.57659	-1.5547
FBgn0027571	-0.0834134	-1.69414	-1.40239	-2.44809	-2.17414
FBgn0042627	-0.400276	-1.08845	-0.948427	-1.23379	-1.7269
FBgn0035266	-0.226458	-0.358173	-0.530779	-1.56844	-1.21866
FBgn0001128	0.118371	-0.31973	-0.737342	-1.04797	-1.4328
FBgn0027579	-1.00393	-0.442941	0.134445	0.0716058	0.984676
FBgn0040212	0.076335	0.0150387	0.132633	0.36511	0.913921
FBgn0036623	0.0935116	0.0158584	0.0463038	-0.048216	0.0681277
FBgn0036622	0.152741	-0.0374476	-0.062112	-1.11751	-1.39179
FBgn0037166	-0.184093	-0.0230546	0.134479	0.0110819	0.254853
FBgn0037167	0.224905	-0.0179742	-0.0888438	-0.772373	-0.859216
FBgn0037163	0.172894	-0.0207059	-0.545518	0.0763379	-0.476911
FBgn0016078	0.0688081	-0.0097014	0.00627898	0.393884	0.494001
FBgn0037165	1.44139	0.455044	-0.255475	-1.45213	-2.97962
FBgn0037164	1.7024	0.557706	0.344048	-0.278612	-0.439819
FBgn0041087	0.710647	0.093296	0.453321	-0.267136	-0.372116
FBgn0004797	0.469519	-0.203404	-1.01192	-1.83146	-2.69777
L. Mitochondrial oxidative phosphorylation
FBgn0029868	-0.167221	-0.0717497	-0.217855	-0.0220505	-0.323125
FBgn0030853	-0.162865	0.0123123	-0.165807	-0.160818	-0.313766
FBgn0037001	-0.153242	0.0432261	-0.131193	-0.139123	-0.390698
FBgn0033570	-0.300581	-0.0621986	-0.259579	-0.157187	-0.404768
FBgn0031771	0.0573481	0.134845	-0.0104641	0.00168709	-0.19521
FBgn0030718	-0.0495424	0.0521085	-0.0882153	-0.145456	-0.325062
FBgn0032511	-0.150646	0.139503	-0.150398	-0.169914	-0.422066
FBgn0034251	0.10423	0.0419205	-1.39124	-1.21801	-0.74589
FBgn0031228	-0.120321	0.104066	-0.0614215	-0.0346647	-0.462262
FBgn0001989	-0.232859	-0.00151195	-0.159292	-0.132806	-0.386399
FBgn0019957	-0.0809842	-0.0329797	-0.1828	-0.208227	-0.390899
FBgn0017566	-0.0955861	-0.0347761	-0.170597	-0.237502	-0.417392
FBgn0261439	-0.253041	-0.0808526	-0.224596	-0.141945	-0.305817
FBgn0037873	0.0262182	0.180646	-0.120304	-0.104618	-0.485564
FBgn0038271	-0.231776	0.0245706	-0.108279	-0.137141	-0.173581
FBgn0250814	-0.176481	-0.019946	-0.20242	-0.236516	-0.449762
FBgn0021906	-0.222663	0.0237741	-0.206606	-0.182445	-0.394508
FBgn0035600	-0.283758	-0.0207366	-0.152572	-0.0319389	-0.313064
FBgn0032833	-0.129835	-0.120898	-0.277102	-0.274469	-0.53309
FBgn0019624	-0.202714	-0.0731913	-0.27873	-0.204677	-0.531995
FBgn0031830	-0.174363	0.0939481	-0.120507	-0.0976636	-0.36817
FBgn0263911	-0.114834	0.112187	-0.113941	-0.126458	-0.387781
FBgn0034877	-0.252875	-0.112661	-0.345913	-0.286094	-0.506611
FBgn0019644	-0.0766098	-0.0582692	-0.247621	-0.223383	-0.473448
FBgn0016119	-0.192872	0.008879	-0.226434	-0.185758	-0.533451
FBgn0016120	-0.282133	0.0181339	-0.176807	-0.178194	-0.425119
FBgn0039830	-0.196812	-0.0931159	-0.332846	-0.183883	-0.643026
FBgn0038224	-0.248094	-0.0462272	-0.259405	-0.0895634	-0.391822
FBgn0016119	-0.192872	0.008879	-0.226434	-0.185758	-0.533451
FBgn0010217	-0.0193143	0.0676459	-0.0681337	-0.155283	-0.436996
FBgn0020235	-0.124463	-0.0167952	-0.252107	-0.253905	-0.596673
FBgn0011211	-0.123942	-0.110715	-0.291641	-0.281796	-0.615029
FBgn0028342	-0.148152	-0.159521	-0.295843	-0.315441	-0.549607
FBgn0016691	-0.22045	0.030412	-0.262053	-0.188653	-0.556544
Figure 5M.Normalized expression values of for lactate dehydrogenase.
(See GEO data submission for nornamilzed count values (GSE110240))
Figure 6A. Glycogen levels in G9a mutants and controls over a time course of OS exposure
	Control (treated)		G9a null (treated)
OS exposure (hours)	Mean	SEM	Mean	SEM
0	7.73488	0.588014	19.7659	1.91856
6	5.5859	0.775088	6.46972	0.549545
12	4.33167	0.660215	2.80289	0.363923
18	1.64697	0.245868	1.0932	0.167558
24	0.759925	0.59349
Figure 6B. Triglyceride levels in G9a mutants and controls over a time course of OS exposure
	Control (treated)		G9a null (treated)
OS exposure (hours)	Mean	SEM	Mean	SEM
0	150.064	5.04994	462.814	23.6594
6	138.788	5.62292	419.042	32.7342
12	113.789	8.44679	404.368	42.6415
18	86.1525	6.90831	494.85	45.5648
24	66.9536	7.44767
48	35.7648	2.55078
Figure 7A. Survival curves of G9a knockdown in fatbody cells shows reduced survival upon OS exposure
OS exposure (hours)	lsp2-Gal4 (treated)		lsp2-Gal4 + UAS-G9a RNAi (treated)
0	100	0	100	0
9.66667			97.8261	2.15015
10.6667			91.3043	4.15449
11	95.6522	3.0068	84.7826	5.29596
11.3333			80.4348	5.84905
11.6667	93.4783	3.64048
12			78.2609	6.08155
12.3333	91.3043	4.15449	73.913	6.47431
12.6667	89.1304	4.58923	69.5652	6.78426
13	86.9565	4.96557	67.3913	6.91178
13.6667	84.7826	5.29596	60.8696	7.19579
14	82.6087	5.58856
14.3333			56.5217	7.30912
14.6667			54.3478	7.34417
15.3333			47.8261	7.36513
15.6667	78.2609	6.08155
16			43.4783	7.30912
16.3333	76.087	6.28917
16.6667	73.913	6.47431
17.6667			41.3043	7.25975
18	71.7391	6.63884
18.3333			34.7826	7.02237
19.6667			32.6087	6.91178
20	67.3913	6.91178
20.3333	65.2174	7.02237
21	63.0435	7.11683
21.3333	60.8696	7.19579	30.4348	6.78426
22	56.5217	7.30912	26.087	6.47431
22.6667	50	7.3721	23.913	6.28917
23	47.8261	7.36513	21.7391	6.08155
23.3333	43.4783	7.30912
24	41.3043	7.25975	19.5652	5.84905
24.3333	39.1304	7.19579
25.6667	36.9565	7.11683
26			15.2174	5.29596
26.3333	34.7826	7.02237
28			13.0435	4.96557
31.3333	32.6087	6.91178
33			10.8696	4.58923
35	30.4348	6.78426
36	28.2609	6.63884
38	21.7391	6.08155
39	19.5652	5.84905	8.69565	4.15449
41	17.3913	5.58856
41.6667	15.2174	5.29596
42	13.0435	4.96557
43			6.52174	3.64048
45			4.34783	3.0068
47	8.69565	4.15449
48	6.52174	3.64048	2.17391	2.15015
49			0	0
53	4.34783	3.0068
58	2.17391	2.15015
70	0	0
Figure 7B. Survival curves of G9a knockdown in dilp2 expressing cells shows reduced survival upon OS exposure
	dilp2-Gal4 (treated)		dilp2-Gal4 + UAS-G9a RNAi (treated)
OS exposure (hours)	% Survival	SEM	% Survival	SEM
0	100	0	100	0
2.33333			97.561	2.4091
7.66667	97.7778	2.19739
8			95.122	3.36412
8.33333			92.6829	4.06702
9.66667	95.5556	3.07207
12			90.2439	4.63399
12.3333	93.3333	3.71849
13.3333	91.1111	4.24232
13.6667	88.8889	4.68486
14			85.3659	5.51993
15			80.4878	6.18908
16	86.6667	5.06745	70.7317	7.10581
17.6667			68.2927	7.26733
18			60.9756	7.61823
18.3333			58.5366	7.69404
19	84.4444	5.40284
20	82.2222	5.69937
20.6667			56.0976	7.7504
21	80	5.96285
21.3333			53.6585	7.78776
21.6667			51.2195	7.80637
22	77.7778	6.19748	48.7805	7.80637
22.3333			46.3415	7.78776
23			43.9024	7.7504
24	75.5556	6.40644	41.4634	7.69404
25			36.5854	7.5224
25.6667	73.3333	6.59218
26			34.1463	7.40577
26.6667	71.1111	6.7566	31.7073	7.26733
27	66.6667	7.02728	29.2683	7.10581
27.3333			26.8293	6.9196
28
28.3333	64.4444	7.13576
29	60	7.30297
30	55.5556	7.40741	21.9512	6.46428
31			19.5122	6.18908
32.6667	53.3333	7.43698
33	48.8889	7.45172
35			17.0732	5.87642
35.6667	46.6667	7.43698
36	44.4444	7.40741
37			14.6341	5.51993
37.6667			12.1951	5.11047
40.3333			9.7561	4.63399
41	42.2222	7.36283
43.6667	35.5556	7.13576
44	33.3333	7.02728
45	31.1111	6.90122	7.31707	4.06702
45.6667			4.87805	3.36412
46			2.43902	2.4091
46.333			0	0
46.6667	28.8889	6.7566
48	26.6667	6.59218
50	22.2222	6.19748
52	20	5.96285
54	17.7778	5.69937
55.6667	15.5556	5.40284
59	13.3333	5.06745
63.3333	11.1111	4.68486
66	8.88889	4.24232
67.6667	6.66667	3.71849
73	4.44444	3.07207
73.6667	2.22222	2.19739
92	0	0
Figure 8A. Survival curves of G9a mutants and controls fed or not with a high sugar diet
OS exposure (hours)	Control high sugar diet		G9a null high sugar diet		Control		G9a null
	% Survival	SEM	% Survival	SEM	% Survival	SEM	% Survival	SEM
0	100	0	100	0	100	0	100	0
6	99.67	0.329488	99.2754	0.510536	100		95.6204	1.23628
12	97.6766	0.867924	82.1212	2.31462	89.7527	1.80275	58.3942	2.97774
24	91.676	1.59408	64.8904	2.88733	69.8865	2.73095	26.6423	2.67075
30	90.3376	1.70549	56.4104	3.00302	63.4683	2.8687	22.9927	2.54206
36	75.6159	2.48211	29.4956	2.76663	35.2998	2.85164	4.37956	1.23628
48	56.796	2.86817	15.1165	2.17427	22.8201	2.50501	1.09489	0.628665
60	48.962	3.56746	9.57379	1.91444	18.4734	2.81708
72	34.9729	4.05928	5.54272	1.55062	8.69336	2.59975	0.729927	0.514249
84	26.2297	4.17842	2.51942	1.09052	4.34668	2.0128	0.364964	0.364297
96	24.5903	4.22664	2.01553	0.98195	1.08667	1.06717	0	0
108	22.951	4.25091	0.503884	0.500688	0	0
120	18.0329	4.18215	0	0
132	16.3935	4.11072
144	14.7542	4.01325
156	14.7542
168	14.7542
180	12.6464	3.95487
192	8.43096	3.58817
204	6.32322	3.25179
239	0	0
Figure 8B. Survival curves of G9a mutants and controls fed or not with a high protein diet
	Control high protein diet		G9a null HPD		Control		G9a null
OS exposure (hours)	% Survival	SEM	% Survival	SEM	% Survival	SEM	% Survival	SEM
0	100	0	100	0	100	0	100
6	99.5455	0.453511			100		99.5327	0.466197
12	86.8182	2.28077	73.8095	3.39214	88.2883	2.15817	73.3645	3.02181
24	65	3.21573	22.619	3.22775	68.4685	3.11847	34.1121	3.24079
30	54.0909	3.3597	20.8333	3.13326	60.3604	3.28295	29.4393	3.11557
36	21.3636	2.76336	1.78571	1.02174	29.7297	3.06764	5.60748	1.5727
48	10	2.0226	0	0	20.2703	2.69813	1.40187	0.803676
60	9.54545	1.98108			16.4093	2.79065
72	6.81818	1.69937			7.72201	2.38132	0.934579	0.657752
84	3.18182	1.18333			3.861	1.81138	0	0
96	1.36364	0.781909			0.965251	0.95071
108	0.454545	0.453511
120					0	0
133	0	0
Figure 8C. Glycogen phosphatase (GlyP) relative expression in ubiquitous GlyP knockdown flies
condition	actin-Gal4 + UAS-mCherry	actin-Gal4 + UAS-GlyP RNAi
Mean	9.58026	3.67726
SEM	6.77427	1.86853
Figure 8D. Glycogen phosphatase (GlyP) relative expression in ubiquitous GlyP knockdown flies
	actin-Gal4 + UAS-GlyP RNAi (treated)		control (treated)		actin-Gal4 + UAS-GlyP RNAi (untreated)				control (untreated)
OS exposure (hours)	% Survival	SEM	% Survival	SEM	% Survival	SEM			% Survival	SEM
0	100	0	100	0	100	0			100	0
7	98.9583	1.03623
13	97.9167	1.45771
14	94.7917	2.26777
15	93.75	2.47053
16	91.6667	2.82085
17	89.5833	3.11776
18	85.4167	3.60217
19	82.2917	3.89611
20	78.125	4.21923	98.9583	1.03623
21	71.875	4.5888	97.9167	1.45771
22	67.7083	4.77233
23	63.5417	4.91238
24	57.2917	5.04855	96.875	1.7758	100	0			100	0
25	55.2083	5.07534
27	51.0417	5.102
28	48.9583	5.102
30	46.875	5.09313
31	44.7917	5.07534
33	42.7083	5.04855	95.8333	2.03947
35	38.5417	4.9673
36	35.4167	4.88122
37			94.7917	2.26777
38			93.75	2.47053
40	34.375	4.84753	92.7083	2.65361
42	33.3333	4.81125
44			90.625	2.97491
47			89.5833	3.11776
48			86.4583	3.49224	100	0			100	0
49	32.2917	4.77233	85.4167	3.60217
51	31.25	4.7307
52	30.2083	4.68629	84.375	3.70579
53	29.1667	4.63902	83.3333	3.80363
56	28.125	4.5888
57	27.0833	4.53554
58			80.2083	4.06645
59			78.125	4.21923
60	26.0417	4.47912	77.0833	4.28964
62			76.0417	4.35631
63			75	4.41942
64	25	4.41942	73.9583	4.47912
65	19.7917	4.06645
66	17.7083	3.89611	72.9167	4.53554
67			71.875	4.5888
68			70.8333	4.63902
69	16.6667	3.80363	68.75	4.7307
70	14.5833	3.60217
71	12.5	3.37539	66.6667	4.81125
72	11.4583	3.25087	64.5833	4.88122	100	0			100	0
73			62.5	4.94106
74			61.4583	4.9673
75	10.4167	3.11776
77			59.375	5.0126
78			53.125	5.09313
79			47.9167	5.09867
80	9.375	2.97491	46.875	5.09313
81			44.7917	5.07534
82	8.33333	2.82085	43.75	5.06308
83			41.6667	5.03173
84	7.29167	2.65361	39.5833	4.99113
85			37.5	4.94106
86	6.25	2.47053	33.3333	4.81125
87			32.2917	4.77233
88			29.1667	4.63902
89	5.20833	2.26777	26.0417	4.47912
90	4.16667	2.03947	21.875	4.21923
91	3.125	1.7758	19.7917	4.06645
92	2.08333	1.45771	17.7083	3.89611
93
94			16.6667	3.80363
95	1.04167	1.03623
96			15.625	3.70579	100	0			100	0
98			14.5833	3.60217
102			13.5417	3.49224
104			11.4583	3.25087
105			10.4167	3.11776
106			9.375	2.97491
107			7.29167	2.65361
111			6.25	2.47053
112			5.20833	2.26777
113
114			4.16667	2.03947
115			2.08333	1.45771
120			1.04167	1.03623	100	0			100	0
189					100	0			100	0
S1A Figure. Survival curves of G9aDD2 mutants and controls upon paraquat-induced OS exposure
	control (treated)		G9aDD2 null (treated)		control (untreated)				G9aDD2 null (untreated)
OS exposure (hours)	% Survival	SEM	% Survival	SEM	% Survival	SEM			% Survival	SEM
0	100		100		100				100
24	91.2281	3.74692	66.6667	6.24391	100				100
48	63.1579	6.38923	10.5263	4.06489	100				100
72	12.2807	4.34732	1.75439	1.73893	100				100
96					100				100
S1B Figure. Survival curves of G9a null mutants and controls upon Menadione sodium bisulfide (MSB)-induced OS exposure show reduced survival in G9a mutants mutants
	Control (treated)		G9a null (treated)
OS exposure (hours)	% Survival	SEM	% Survival	SEM
0	100	0	100	0
14			98.75	1.24216
17			97.5	1.74553
18			96.25	2.12408
19			95	2.4367
20			93.75	2.70633
21			92.5	2.9448
22			91.25	3.15919
23			88.75	3.53277
24			86.25	3.85022
25			82.5	4.24816
26			81.25	4.36383
27	98.75	1.24216	78.75	4.57362
28	97.5	1.74553	73.75	4.91927
29	93.75	2.70633	63.75	5.37464
30			61.25	5.44683
31			57.5	5.52692
32	92.5	2.9448	51.25	5.58842
33			47.5	5.58318
34			43.75	5.54632
35			40	5.47723
36			36.25	5.37464
37	90	3.3541	33.75	5.2867
38			31.25	5.18223
39	88.75	3.53277	30	5.12348
40	87.5	3.69755	26.25	4.91927
41	82.5	4.24816	21.25	4.57362
42	78.75	4.57362	15	3.99218
43	77.5	4.66871	12.5	3.69755
44	73.75	4.91927
45	72.5	4.99218	11.25	3.53277
46	70	5.12348	10	3.3541
47	68.75	5.18223	7.5	2.9448
48	67.5	5.23659
49	65	5.33268	6.25	2.70633
50	63.75	5.37464
51	58.75	5.5039
52	56.25	5.54632
53	55	5.56215	3.75	2.12408
54	53.75	5.57443
55	52.5	5.58318
56	51.25	5.58842	2.5	1.74553
57	50	5.59017
59	47.5	5.58318
60	46.25	5.57443
61	43.75	5.54632
62	41.25	5.5039	1.25	1.24216
63	35	5.33268
64	31.25	5.18223
65	26.25	4.91927
66	25	4.84123
67	21.25	4.57362
68	18.75	4.36383
70	17.5	4.24816
71	13.75	3.85022
72	12.5	3.69755
73	8.75	3.15919
74	5	2.4367
75	2.5	1.74553
S2A-B Figure.Comparison of mRNA expression profiles (RNA-seq) from G9a mutants and controls during OS exposure.
(See GEO data submission for nornamilzed count values (GSE110240))
S3A Figure. Partitioning around medoids clustering of differentially expressed genes base on log2 fold change values obtained from differential expression analysis in alternative three pairwise comparisons.
	G9a null VS control 0	G9a null VS control 6	G9a null VS control 12	size
1	0.884767	0.578314	0.444139	289
2	1.6704	1.69045	1.93844	107
3	3.83826	2.89303	3.70842	40
4	-0.847601	-0.584752	-0.384532	301
5	-2.08692	-1.60303	-1.31669	117
6	-3.71523	-3.65516	-3.87472	65
7	0.0355006	0.452411	0.798222	545
8	0.0509923	1.08552	1.70125	243
9	1.70467	-0.166637	-1.05807	127
10	0.123701	-0.286866	-0.814134	280
11	-0.243963	-0.914526	-1.32359	313
12	-0.654718	-1.67731	-2.42278	173
S3BFigure. Heatmap and boxplots of log2 fold changes of differentially expressed genes combined into five principle groups derived from clusters with similar patterns of differential expression.
(See supplementary Table S2)
S3C Figure. Gene Ontology analysis of differentially expressed genes combined into five principle groups
(See supplementary Table S3)
S4A Figure. Validation of ROS and Metabolic RNA sequencing expression values by quantitative real time PCR.
	control		G9a null
condition (Gene/ hours OS exposure)	log2fold change (mean)	SEM	log2fold change (mean)	SEM
prxd2540-1 0	0.493322	0.201398	0.509897	0.208165
prxd2540-1 6	1.47931	0.603927	1.01443	0.414139
prxd2540-1 12	2.56833	1.04852	1.10486	0.451057
GSTE-1 0	0.518361	0.25918	0.47295	0.193081
GSTE-1 6	2.58518	1.29259	1.24608	0.50871
GSTE-1 12	4.46354	2.23177	1.52166	0.621215
Gadd45 0	0.551106	0.224988	0.502147	0.205001
Gadd45 6	2.07737	0.848083	1.5932	0.650421
Gadd45 12	3.95072	1.61288	2.05099	0.837312
FASN1 0	0.490252	0.200145	0.50063	0.204381
FASN1 6	0.323408	0.132031	0.582583	0.237838
FASN1 12	0.199356	0.0813869	0.571284	0.233226
mdy 0	0.605157	0.302579	0.54172	0.221156
mdy 6	0.581866	0.290933	0.888098	0.362565
mdy 12	0.449487	0.259512	0.8211	0.335213
ACC 0	0.484682	0.197871	0.495392	0.202243
ACC 6	0.61046	0.249219	0.749365	0.305927
ACC 12	0.481241	0.196466	0.911603	0.372161
Impl3 0	0.561536	0.229246	0.501937	0.204915
Impl3 6	1.68932	0.689662	1.3172	0.537743
Impl3 12	10.3032	4.20625	1.7993	0.734562
Lip4 0	0.832218	0.339751	0.492615	0.201109
Lip4 6	1.34597	0.549492	1.07448	0.438655
Lip4 12	4.06471	1.65941	1.44302	0.589112
bmm 0	0.717536	0.292933	0.522547	0.213329
bmm 6	1.66592	0.680108	1.66794	0.680934
bmm 12	2.03773	0.831898	2.62442	1.07141
S4B Figure. qPCR validation of a set of metabolic genes
	control		G9a null
Gene	Mean	SEM	Mean	SEM
heimdall	0.220821	0.127491	0.0207963	0.0120068
bubblegum	1.38808	0.801406	1.72867	0.998046
CG11347	0.21768	0.125678	0.853821	0.492954
CG11438	0.353863	0.204303	0.564939	0.326168
S4C Figure. Scatterplot showing a strong correlation between log2 fold change values obtained from RNA sequencing (y-axis) and qRT-PCR (x-axis).
(See Figure S4A values(qPCR), and Table S2 values (RNAseq))
S5A Figure. Survival curves show of G9a mutants and control fed with Vitamine E
	Control VitE		G9a null VitE		Control		G9a null
OS exposure (hours)	% Survival	SEM	% Survival	SEM	% Survival	SEM	% Survival	SEM
0	100		100		100		100
6	100		93.4211	2.84377	100		85.3333	4.08502
12	60.7595	5.49365	41.3722	5.68758	96.1039	2.20516	24	4.93153
24	45.5696	5.60331	9.65351	3.45944	80.306	4.5579	16	4.2332
36	31.6456	5.2327	6.89536	2.97034	64.2448	5.52206	5.33333	2.59458
48	24.7661	4.91712	4.13722	2.33633	44.1683	5.73468	4	2.26274
60	24.7661				34.7037	6.61541
72	16.5107	4.45338			22.0841	6.56186	2.66667	1.86031
84	9.90644	3.69895			12.6195	5.57875	1.33333	1.32441
96	4.95322	2.74037			3.15488	3.06759
108	3.30215	2.27046
S5B Figure. Survival curves show of G9a mutants and control fed with Glutathione (GSH)
	Control GSH		G9a null GSH		Control		G9a null
OS exposure (hours)	% Survival	SEM	% Survival	SEM	% Survival	SEM	% Survival	SEM
0	100		100		100		100
6	100		98.6014	0.98202	100		95.1111	1.43757
12	88.6179	2.86365	68.3167	3.90399	98.69	0.751383	74.2222	2.91607
24	62.1153	4.40615	17.0792	3.17303	88.116	2.147	28	2.99333
36	44.723	4.52056	4.26979	1.70533	65.5335	3.16012	8.44444	1.85369
48	21.9396	3.78803	2.1349	1.21929	39.8515	3.25703	2.81481	1.12345
60	16.4547	3.94873			31.3119	5.06442
72	14.6264	3.9104			19.9257	5.56882	1.87654	1.07138
84	5.4849	2.90136			11.3861	4.90068	0.938272	0.852726
96	1.8283	1.7787			2.84653	2.75284
S6A-B Figure. G9a mutants show dysregulation of triglyceride synthesis and lipid breakdown genes at steady state and during OS exposure.
(See Figure 5 H and K and Figure S7 H and K)
S7A-L Figure. G9a mutants show highly augmented transcriptional response of genes regulating stress defenses and metabolism at steady state.
GO-term biological pathway (Flybase gene identifier)	log2foldchange G9a mutants 0 versus control 0 hours OS exposure	log2foldchange G9a mutants 6 versus control 6 hours OS exposure	log2foldchange G9a mutants 12 versus control 12 hours OS exposure
A. Glycogen breakdown
FBgn0003076	-0.173901	-0.287482	-0.303697
FBgn0034618	-0.367674	-0.679964	-0.697692
FBgn0004507	-0.349033	-0.388795	-0.49455
B. Glycogen synthesis
FBgn0035978	-0.506895	-1.12516	-1.04162
FBgn0038293	-0.092469	-0.194375	-0.22145
FBgn0053138	-0.0810888	-0.590394	-0.402683
C. Gluconeogenesis
FBgn0031463	0.0617147	-0.0824697	0.0779768
FBgn0032820	-0.130358	-0.817704	-0.599252
FBgn0031359	-0.277583	0.104496	-0.0266715
FBgn0027580	-0.470907	-1.06743	-1.07899
FBgn0262782	0.16319	-0.019309	-0.352293
FBgn0262559	-0.238742	-0.320086	-0.564632
FBgn0002719	0.111705	-0.070677	0.0414462
FBgn0003067	-0.327534	-0.322029	0.845147
D. Glycolysis
FBgn0001186	-0.229754	-0.197223	0.0968007
FBgn0001187	-0.19744	0.240193	-0.810232
FBgn0003071	-0.0198331	-0.270821	0.470461
FBgn0003178	-0.159295	-0.347067	-0.236261
E. Pyruvate dehydrogenases
FBgn0038662	-0.280905	-0.362834	-0.57136
FBgn0028325	-0.275812	-0.312516	-0.427185
FBgn0039635	-0.208053	-0.414701	-0.44608
F. Citric acid cycle
FBgn0010100	-0.374176
FBgn0027291	-0.307321	-0.427016	-0.546792
FBgn0038922	-0.191047	-0.307561	-0.373526
FBgn0010352	-0.194429	-0.334131	-0.423053
FBgn0036762	-0.0814856	-0.212354	-0.238083
FBgn0037643	-0.304395	-0.39682	-0.462195
FBgn0029118	0.0976434	-0.270376	-0.633367
FBgn0261439	-0.253041	-0.295843	-0.338683
FBgn0037873	0.0262182	-0.314133	-0.334262
FBgn0028336	-0.311248	-0.259046	-0.339042
		-0.387814	-0.417651
G. Fatty acid betaoxidation
FBgn0021953	0.0814062
FBgn0034999	-0.225281	-0.00386624	-0.139253
FBgn0027572	0.100134	-0.767993	-1.54264
FBgn0034628	0.0889369	0.196715	0.861218
FBgn0034629	0.198477	0.48398	0.373534
FBgn0029924	-0.624251	-0.0807553	-0.268191
FBgn0031813	0.0535808	-0.439471	-0.357503
FBgn0032775	0.1806	-0.054108	-0.250363
FBgn0030731	0.266358	-0.0941785	-0.157078
FBgn0015808	0.111444	-0.133931	-0.286617
FBgn0035203	0.099053	-0.125443	0.344401
FBgn0040064	0.0126198	-0.167689	0.138166
FBgn0039543	-0.170893	0.922621	0.62979
FBgn0037440	-0.116201	1.28662	1.56448
FBgn0034491	-0.0156127	-0.508097	-0.745713
FBgn0261862	0.31137	0.197572	0.146415
FBgn0035383	-0.299445	-0.0780152	0.0623883
FBgn0027348	-1.35368	-0.27248	-0.329
FBgn0263120	-0.182829	-3.41854	-2.92254
FBgn0036821	0.0680074	-0.441461	-0.56057
FBgn0031703	0.0259311	-0.420699	-0.463342
FBgn0028519	-2.01657	-0.337251	-0.200849
FBgn0012034	-0.160974	-4.26903	-3.62217
FBgn0034432	0.215325	-0.577543	-0.404466
FBgn0035811	-0.0444983	0.4486	0.128525
FBgn0036824	-0.0350234	0.209884	0.467419
FBgn0038742	0.0560358	-0.874892	-1.13519
FBgn0037999	-0.713828	0.0333837	-0.118427
FBgn0028479	-0.0822041	-0.170764	0.459275
FBgn0033879	-0.0745447	-0.0850152	-0.13485
FBgn0025352	0.00883045	-0.377431	-0.120577
FBgn0029969	-0.143703	-0.0478691	-0.00220988
FBgn0010611	0.00976262	-0.619871	-0.753725
FBgn0031877	0.261184	0.733807	1.59746
FBgn0033679	-0.290642	0.0337744	0.0249015
FBgn0035298	-0.10048	-0.505015	-0.523034
		-0.325902	-0.555736
H. Ketogenesis
FBgn0025352	0.00883045
FBgn0010611	0.00976262	-0.0478691	-0.00220988
FBgn0031877	0.261184	0.733807	1.59746
FBgn0033679	-0.290642	0.0337744	0.0249015
		-0.505015	-0.523034
I. Ketolysis
FBgn0035298	-0.10048
FBgn0025352	0.00883045	-0.325902	-0.555736
FBgn0033679	-0.290642	-0.0478691	-0.00220988
		-0.505015	-0.523034
J. Triglyceride synthesis
FBgn0037913	0.271689
FBgn0020236	-0.117164	0.0464381	0.146067
FBgn0033246	-0.229815	-0.273304	-0.0310322
FBgn0027571	-0.0834134	-1.24698	-0.894564
FBgn0042627	-0.400276	-0.837358	-0.855157
FBgn0035266	-0.226458	-0.545608	-1.17875
FBgn0001128	0.118371	-1.43672	-0.91434
FBgn0027579	-1.00393	-0.609867	-0.577091
FBgn0040212	0.076335	-0.48938	-0.153695
FBgn0036623	0.0935116	0.426406	0.857623
FBgn0036622	0.152741	0.0294373	0.115335
FBgn0037166	-0.184093	-0.927325	-1.17694
FBgn0037167	0.224905	-0.149957	-0.0637197
FBgn0037163	0.172894	-0.529494	-0.545467
FBgn0016078	0.0688081	0.269937	0.2415
FBgn0037165	1.44139	0.472393	0.55653
FBgn0037164	1.7024	-0.465791	-1.28276
FBgn0041087	0.710647	0.866084	0.918535
FBgn0004797	0.469519	0.350216	-0.11479
		-1.15854	-1.21634
K. Mitochondrial oxidative phosphorylation
FBgn0029868	-0.167221	-0.117521	-0.272491
FBgn0030853	-0.162865	-0.335996	-0.310825
FBgn0037001	-0.153242	-0.335592	-0.412747
FBgn0033570	-0.300581	-0.39557	-0.44577
FBgn0031771	0.0573481	-0.0758094	-0.127397
FBgn0030718	-0.0495424	-0.247107	-0.286389
FBgn0032511	-0.150646	-0.460064	-0.422314
FBgn0034251	0.10423	-1.1557	0.749582
FBgn0031228	-0.120321	-0.259052	-0.521162
FBgn0001989	-0.232859	-0.364153	-0.459966
FBgn0019957	-0.0809842	-0.256231	-0.289083
FBgn0017566	-0.0955861	-0.298312	-0.34238
FBgn0261439	-0.253041	-0.314133	-0.334262
FBgn0037873	0.0262182	-0.259046	-0.339042
FBgn0038271	-0.231776	-0.393487	-0.297078
FBgn0250814	-0.176481	-0.393051	-0.423823
FBgn0021906	-0.222663	-0.428882	-0.410565
FBgn0035600	-0.283758	-0.29496	-0.44425
FBgn0032833	-0.129835	-0.283407	-0.385824
FBgn0019624	-0.202714	-0.3342	-0.455979
FBgn0031830	-0.174363	-0.365974	-0.422026
FBgn0263911	-0.114834	-0.353478	-0.388675
FBgn0034877	-0.252875	-0.426308	-0.413573
FBgn0019644	-0.0766098	-0.241723	-0.302437
FBgn0016119	-0.192872	-0.38751	-0.499889
FBgn0016120	-0.282133	-0.47846	-0.530444
FBgn0039830	-0.196812	-0.287579	-0.506993
FBgn0038224	-0.248094	-0.29143	-0.38051
FBgn0016119	-0.192872	-0.38751	-0.499889
FBgn0010217	-0.0193143	-0.242243	-0.388176
FBgn0020235	-0.124463	-0.361572	-0.469029
FBgn0011211	-0.123942	-0.295022	-0.447329
FBgn0028342	-0.148152	-0.304072	-0.401915
FBgn0016691	-0.22045	-0.439516	-0.514941
S8 Figure. G9a mutants have normal food intake, both at steady state and during OS exposure.
	control		G9a null
OS exposure (hours)	Mean	SEM	Mean	SEM
0	42.2656	5.10403	28.625	3.53247
6	41.9792	5.02599	60.2708	7.34966
12	123.646	15.4496	136.188	17.0239
S9 Figure. Panneuronal G9a knockdown does not significantly affect survival during OS.
	UAS-dicer2; elav-Gal4		UAS-dicer2; elav-Gal4 + UAS-G9a RNAi
OS exposure (hours)	% Survival	SEM	% Survival	SEM
0	100		100
8	96.875	3.07578
9	93.75	4.27908
10	90.625	5.1527
11	81.25	6.89981
12	75	7.65466
13	71.875	7.94804	95.2381	4.64714
15	62.5	8.55816
16	56.25	8.76951	76.1905	9.29429
18	53.125	8.82155	71.4286	9.85808
21	50	8.83883	61.9048	10.5971
22			52.381	10.8985
24			47.619	10.8985
25			42.8571	10.799
26	43.75	8.76951
27	40.625	8.68207
28	37.5	8.55816
29	34.375	8.39617
30	28.125	7.94804	38.0952	10.5971
32	21.875	7.30792
34	18.75	6.89981	33.3333	10.2869
36
37	15.625	6.41862
39	12.5	5.84634
40			28.5714	9.85808
42	9.375	5.1527
43	6.25	4.27908
45	0	0
49			23.8095	9.29429
51			19.0476	8.56891
52			9.52381	6.40564
54			4.7619	4.64714
58			0	0
S10A Figure. Survival curves show reduced survival of G9a mutants during heat stress
	control		G9a mutantDD2
OS exposure (hours)	% Survival	SEM	% Survival	SEM
0	100		100
2			96.1538	2.66683
5			92.3077	3.69527
22	92.9825	3.38342	32.6923	6.50509
24	80.7018	5.22713	0	0
48	0	0
S10B Figure. Survival curves show reduced survival of G9a mutants during cold shock
	control		G9a null
OS exposure (hours)	% Survival	SEM	% Survival	SEM
0	100		100
24	97.1963	1.59589	86.4865	3.24487
28	92.5234	2.54265	75.6757	4.07227
36			74.7748	4.12224
48			73.8739	4.16986
52	84.1121	3.53403	43.2432	4.70226
72			38.9189	5.89406
96			34.5946	6.63859
136			30.2703	7.07842
138			25.9459	7.26908
204			21.6216	7.2303
222	78.8551	6.07337
258	73.5981	7.61088
276	68.3411	8.69529	17.2973	6.95825
294	57.8271	10.045
324	52.5701	10.417
333	52.5701		17.2973
S10C Figure. Survival curves show reduced survival of G9a mutants during starvation
	control		G9a null
OS exposure (hours)	% Survival	SEM	% Survival	SEM
0	100	0	100	0
25	81.25	9.75781
26	75	10.8253
28	68.75	11.5878
29	62.5	12.1031
31	56.25	12.402	93.75	6.05154
32	43.75	12.402
33	31.25	11.5878
35	25	10.8253
36	18.75	9.75781
37	12.5	8.26797
41	6.25	6.05154
42			87.5	8.26797
43			81.25	9.75781
44			75	10.8253
50			62.5	12.1031
51			56.25	12.402
53			43.75	12.402
54			37.5	12.1031
55			25	10.8253
60	0	0
67			18.75	9.75781
68			12.5	8.26797
71			6.25	6.05154
74			0	0
S10D Figure. Survival curves show reduced survival of G9a mutants on Hydrogen peroxide
	control		G9a null DD1
OS exposure (hours)	% Survival	SEM	% Survival	SEM
0	100		100
6			99.8811	0.118835
12	99.9057	0.0942951
24	99.6226	0.188323	99.2866	0.290218
30			98.8109	0.373772
36	97.2642	0.501037	97.2652	0.562402
48	87.9245	1.00082	95.3627	0.725146
60	71.4151	1.38775	82.0452	1.32349
72	48.7736	1.53528	56.3615	1.71013
84	30.7547	1.41742	40.3092	1.69144
96	17.3585	1.16333	24.3757	1.48051
108	0	0	0	0
